# Supplementary material for: Transcriptional profiling of human cartilage endplate cells identifies novel genes and cell clusters underlying degenerated and non-degenerated phenotypes
Source: Arthritis Res Ther. 2024 Jan 3;26:12. doi: 10.1186/s13075-023-03220-6 (PMC10763221; doi:10.1186/s13075-023-03220-6)
Supplement: Supplementary file 1 — Additional file 1: Table S1. Number of publications, search terms, and PubMed IDs for all identified papers for all genes in each tissue of interest. [file 13075_2023_3220_MOESM1_ESM.xlsx]

## Sheet: Sheet1
Tissue of interest	Gene	Gene description	# of papers	PubMed search term	PMIDs
CEP	CPVL	Carboxypeptidase Vitellogenic like	0	((CPVL)OR("Carboxypeptidase Vitellogenic like"))AND(("cartilage endplate")OR(endplate)OR("endplate chondrocyte")OR(cartilaginous))	N/A
CEP	PRRX2	Paired related homeobox 2	0	((PRRX2)OR("Paired related homeobox 2"))AND(("cartilage endplate")OR(endplate)OR("endplate chondrocyte")OR(cartilaginous))	N/A
CEP	TRPV2	Transient receptor potential cation channel subfamily V	0	((TRPV2)OR("Transient receptor potential cation channel subfamily V"))AND(("cartilage endplate")OR(endplate)OR("endplate chondrocyte")OR(cartilaginous))	N/A
CEP	CYBA	Cytochrome B-245 alpha chain	0	((CYBA)OR("Cytochrome B-245 alpha chain"))AND(("cartilage endplate")OR(endplate)OR("endplate chondrocyte")OR(cartilaginous))	N/A
CEP	ID4	Inhibitor of gene binding 4, HLH protein	0	((ID4)OR("Inhibitor of gene binding 4, HLH protein"))AND(("cartilage endplate")OR(endplate)OR("endplate chondrocyte")OR(cartilaginous))	N/A
CEP	S100A2	S100 calcium binding protein A2	0	((S100A2)OR("S100 calcium binding protein A2"))AND(("cartilage endplate")OR(endplate)OR("endplate chondrocyte")OR(cartilaginous))	N/A
CEP	KAZALD1	Kazal type serine peptidase inhibitor domain 1	0	((KAZALD1)OR("Kazal type serine peptidase inhibitor domain 1"))AND(("cartilage endplate")OR(endplate)OR("endplate chondrocyte")OR(cartilaginous))	N/A
CEP	HAPLN1	Hyaluronan and proteoglycan link protein 1	0	((HAPLN1)OR("Hyaluronan and proteoglycan link protein 1"))AND(("cartilage endplate")OR(endplate)OR("endplate chondrocyte")OR(cartilaginous))	N/A
CEP	LGALS1	Galectin 1	0	((LGALS1)OR("Galectin 1"))AND(("cartilage endplate")OR(endplate)OR("endplate chondrocyte")OR(cartilaginous))	N/A
CEP	TST	Thiosulfate sulfurtransferase	0	((TST)OR("Thiosulfate sulfurtransferase"))AND(("cartilage endplate")OR(endplate)OR("endplate chondrocyte")OR(cartilaginous))	N/A
CEP	FOXF2	Forkhead Box F2	0	((FOXF2)OR("Forkhead Box F2"))AND(("cartilage endplate")OR(endplate)OR("endplate chondrocyte")OR(cartilaginous))	N/A
CEP	MPST	Mercaptopyruvate sulfurtransferase	0	((MPST)OR("Mercaptopyruvate sulfurtransferase"))AND(("cartilage endplate")OR(endplate)OR("endplate chondrocyte")OR(cartilaginous))	N/A
CEP	ENO1	Enolase 1	0	((ENO1)OR("Enolase 1"))AND(("cartilage endplate")OR(endplate)OR("endplate chondrocyte")OR(cartilaginous))	N/A
CEP	GALE	UDP-Galactose-4-epimerase	0	((GALE)OR("UDP-Galactose-4-epimerase"))AND(("cartilage endplate")OR(endplate)OR("endplate chondrocyte")OR(cartilaginous))	N/A
CEP	MANF	Mesencephalic astrocyte dervied neurotrophic factor	0	((MANF)OR("Mesencephalic astrocyte dervied neurotrophic factor"))AND(("cartilage endplate")OR(endplate)OR("endplate chondrocyte")OR(cartilaginous))	N/A
CEP	DBI	Diazepam binding inhibitor, acyl-CoA binding protein	0	((DBI)OR("Diazepam binding inhibitor, acyl-CoA binding protein"))AND(("cartilage endplate")OR(endplate)OR("endplate chondrocyte")OR(cartilaginous))	N/A
CEP	SLC2A4RG	SLC2A4 regulator	0	((SLC2A4RG)OR("SLC2A4 regulator"))AND(("cartilage endplate")OR(endplate)OR("endplate chondrocyte")OR(cartilaginous))	N/A
CEP	CAVIN3	Caveolae associated protein 3	0	((CAVIN3)OR("Caveolae associated protein 3"))AND(("cartilage endplate")OR(endplate)OR("endplate chondrocyte")OR(cartilaginous))	N/A
CEP	S100A10	S100 calcium binding protein A10	0	((S100A10)OR("S100 calcium binding protein A10"))AND(("cartilage endplate")OR(endplate)OR("endplate chondrocyte")OR(cartilaginous))	N/A
CEP	SCCPDH	Saccharopine dehydrogenase (putative)	0	((SCCPDH)OR("Saccharopine dehydrogenase (putative)"))AND(("cartilage endplate")OR(endplate)OR("endplate chondrocyte")OR(cartilaginous))	N/A
CEP	EIF6	Eukaryotic translation initiation factor 6	0	((EIF6)OR("Eukaryotic translation initiation factor 6"))AND(("cartilage endplate")OR(endplate)OR("endplate chondrocyte")OR(cartilaginous))	N/A
CEP	EMD	Emerin	0	((EMD)OR("Emerin"))AND(("cartilage endplate")OR(endplate)OR("endplate chondrocyte")OR(cartilaginous))	N/A
CEP	SYNJ2	Synaptojanin 2	0	((SYNJ2)OR("Synaptojanin 2"))AND(("cartilage endplate")OR(endplate)OR("endplate chondrocyte")OR(cartilaginous))	N/A
CEP	MYOF	Myoferlin	0	((MYOF)OR("Myoferlin"))AND(("cartilage endplate")OR(endplate)OR("endplate chondrocyte")OR(cartilaginous))	N/A
CEP	TTC37	Tetratricopeptide Repeat Domain 37	0	((TTC37)OR("Tetratricopeptide Repeat Domain 37"))AND(("cartilage endplate")OR(endplate)OR("endplate chondrocyte")OR(cartilaginous))	N/A
CEP	CLIP1	CAP-Gly Domain containing linker protein 1	0	((CLIP1)OR("CAP-Gly Domain containing linker protein 1"))AND(("cartilage endplate")OR(endplate)OR("endplate chondrocyte")OR(cartilaginous))	N/A
CEP	MT-ND5	mitochondrially encoded NADH dehydrogenase 5	0	((MT-ND5)OR("mitochondrially encoded NADH dehydrogenase 5"))AND(("cartilage endplate")OR(endplate)OR("endplate chondrocyte")OR(cartilaginous))	N/A
CEP	CAPRIN2	Caprin family member 2	0	((CAPRIN2)OR("Caprin family member 2"))AND(("cartilage endplate")OR(endplate)OR("endplate chondrocyte")OR(cartilaginous))	N/A
CEP	EIF4G3	Eukaryotic translation intiation factor 4 gamma 3	0	((EIF4G3)OR("Eukaryotic translation intiation factor 4 gamma 3"))AND(("cartilage endplate")OR(endplate)OR("endplate chondrocyte")OR(cartilaginous))	N/A
CEP	OSBPL8	Oxysterol binding protein like 8	0	((OSBPL8)OR("Oxysterol binding protein like 8"))AND(("cartilage endplate")OR(endplate)OR("endplate chondrocyte")OR(cartilaginous))	N/A
CEP	MIA3	MIA SH3 Domain ER export factor 3	0	((MIA3)OR("MIA SH3 Domain ER export factor 3"))AND(("cartilage endplate")OR(endplate)OR("endplate chondrocyte")OR(cartilaginous))	N/A
CEP	DMXL1	Dmx like 1	0	((DMXL1)OR("Dmx like 1"))AND(("cartilage endplate")OR(endplate)OR("endplate chondrocyte")OR(cartilaginous))	N/A
CEP	ARHGAP31	Rho GTPase activating protein 31	0	((ARHGAP31)OR("Rho GTPase activating protein 31"))AND(("cartilage endplate")OR(endplate)OR("endplate chondrocyte")OR(cartilaginous))	N/A
CEP	PIK3C2A	Phosphatidylinositol-4-phosphate 3-kinase catalytic subunit type 2 alpha	0	((PIK3C2A)OR("Phosphatidylinositol-4-phosphate 3-kinase catalytic subunit type 2 alpha"))AND(("cartilage endplate")OR(endplate)OR("endplate chondrocyte")OR(cartilaginous))	N/A
CEP	AGL	Amylo-alpha-1, 6-glucosidase, 4-alpha-glucanotransferase	0	((AGL)OR("Amylo-alpha-1, 6-glucosidase, 4-alpha-glucanotransferase"))AND(("cartilage endplate")OR(endplate)OR("endplate chondrocyte")OR(cartilaginous))	N/A
CEP	SOS1	SOS Ras/Rac Guanine Nucleotide exchange factor 1	0	((SOS1)OR("SOS Ras/Rac Guanine Nucleotide exchange factor 1"))AND(("cartilage endplate")OR(endplate)OR("endplate chondrocyte")OR(cartilaginous))	N/A
CEP	GCC2	Grip and Coiled-Coil Domain Containing 2	0	((GCC2)OR("Grip and Coiled-Coil Domain Containing 2"))AND(("cartilage endplate")OR(endplate)OR("endplate chondrocyte")OR(cartilaginous))	N/A
CEP	EEA1	Early Endosome Antigen 1	0	((EEA1)OR("Early Endosome Antigen 1"))AND(("cartilage endplate")OR(endplate)OR("endplate chondrocyte")OR(cartilaginous))	N/A
CEP	ITGAV	Integrin subunit alpha V	0	((ITGAV)OR("Integrin subunit alpha V"))AND(("cartilage endplate")OR(endplate)OR("endplate chondrocyte")OR(cartilaginous))	N/A
CEP	ATRX	ATRX chromatin remodeler	0	((ATRX)OR("ATRX chromatin remodeler"))AND(("cartilage endplate")OR(endplate)OR("endplate chondrocyte")OR(cartilaginous))	N/A
CEP	CHD9	Chromodomain helicase DNA binding protein 9	0	((CHD9)OR("Chromodomain helicase DNA binding protein 9"))AND(("cartilage endplate")OR(endplate)OR("endplate chondrocyte")OR(cartilaginous))	N/A
CEP	CPEB2	Cytoplasmic polyadenylation element binding protein 2	0	((CPEB2)OR("Cytoplasmic polyadenylation element binding protein 2"))AND(("cartilage endplate")OR(endplate)OR("endplate chondrocyte")OR(cartilaginous))	N/A
CEP	ABCC5	ATP binding cassette subfamily C member 5	0	((ABCC5)OR("ATP binding cassette subfamily C member 5"))AND(("cartilage endplate")OR(endplate)OR("endplate chondrocyte")OR(cartilaginous))	N/A
CEP	VPS13C	Vacuolar Protein Sorting 13 Homolog C	0	((VPS13C)OR("Vacuolar Protein Sorting 13 Homolog C"))AND(("cartilage endplate")OR(endplate)OR("endplate chondrocyte")OR(cartilaginous))	N/A
CEP	KIAA1109	Bridge-like lipid transfer proteiin family member 1	0	((KIAA1109)OR("Bridge-like lipid transfer proteiin family member 1"))AND(("cartilage endplate")OR(endplate)OR("endplate chondrocyte")OR(cartilaginous))	N/A
CEP	NAALADL2	N-Acetylated alpha-linked acidic dipeptidase like 2	0	((NAALADL2)OR("N-Acetylated alpha-linked acidic dipeptidase like 2"))AND(("cartilage endplate")OR(endplate)OR("endplate chondrocyte")OR(cartilaginous))	N/A
CEP	LINC00342	Long intergenic non-coding RNA 342	0	((LINC00342)OR("Long intergenic non-coding RNA 342"))AND(("cartilage endplate")OR(endplate)OR("endplate chondrocyte")OR(cartilaginous))	N/A
CEP	SAMD9L	Sterile alpha motif domain containing 9 like	0	((SAMD9L)OR("Sterile alpha motif domain containing 9 like"))AND(("cartilage endplate")OR(endplate)OR("endplate chondrocyte")OR(cartilaginous))	N/A
CEP	KLF12	Kruppel like factor 12	0	((KLF12)OR("Kruppel like factor 12"))AND(("cartilage endplate")OR(endplate)OR("endplate chondrocyte")OR(cartilaginous))	N/A
CEP	CEP290	Centrosomal protein 290	0	((CEP290)OR("Centrosomal protein 290"))AND(("cartilage endplate")OR(endplate)OR("endplate chondrocyte")OR(cartilaginous))	N/A
CEP	SLC7A8	solute carrier family 7 member 8	0	((SLC7A8)OR("solute carrier family 7 member 8"))AND(("cartilage endplate")OR(endplate)OR("endplate chondrocyte")OR(cartilaginous))	N/A
CEP	SLC9A7	solute carrier family 9 member A7	0	((SLC9A7)OR("solute carrier family 9 member A7"))AND(("cartilage endplate")OR(endplate)OR("endplate chondrocyte")OR(cartilaginous))	N/A
CEP	FMN1	Formin 1	0	((FMN1)OR("Formin 1"))AND(("cartilage endplate")OR(endplate)OR("endplate chondrocyte")OR(cartilaginous))	N/A
CEP	AKAP9	A-Kinase Anchoring Protein 9	0	((AKAP9)OR("A-Kinase Anchoring Protein 9"))AND(("cartilage endplate")OR(endplate)OR("endplate chondrocyte")OR(cartilaginous))	N/A
CEP	LINC01547	long intergenic non-protein coding RNA 1547	0	((LINC01547)OR("long intergenic non-protein coding RNA 1547"))AND(("cartilage endplate")OR(endplate)OR("endplate chondrocyte")OR(cartilaginous))	N/A
CEP	TMOD2	Tropomodulin 2	0	((TMOD2)OR("Tropomodulin 2"))AND(("cartilage endplate")OR(endplate)OR("endplate chondrocyte")OR(cartilaginous))	N/A
CEP	DYNC2H1	Dynein Cytoplasmic 2 Heavy Chain 1	0	((DYNC2H1)OR("Dynein Cytoplasmic 2 Heavy Chain 1"))AND(("cartilage endplate")OR(endplate)OR("endplate chondrocyte")OR(cartilaginous))	N/A
CEP	PKD2	Polycystin 2, Transienct Receptor Potential Cation Channel	0	((PKD2)OR("Polycystin 2, Transienct Receptor Potential Cation Channel"))AND(("cartilage endplate")OR(endplate)OR("endplate chondrocyte")OR(cartilaginous))	N/A
CEP	SCN8A	Sodium voltage-gated channel alpha subunit 8	0	((SCN8A)OR("Sodium voltage-gated channel alpha subunit 8"))AND(("cartilage endplate")OR(endplate)OR("endplate chondrocyte")OR(cartilaginous))	N/A
CEP	DST	Dystonin	0	((DST)OR("Dystonin"))AND(("cartilage endplate")OR(endplate)OR("endplate chondrocyte")OR(cartilaginous))	N/A
CEP	PSD3	Pleckstrin and Sec7 Domain Containing 3	0	((PSD3)OR("Pleckstrin and Sec7 Domain Containing 3"))AND(("cartilage endplate")OR(endplate)OR("endplate chondrocyte")OR(cartilaginous))	N/A
CEP	GABPB1-AS1	GABPB1 Antisense RNA 1	0	((GABPB1-AS1)OR("GABPB1 Antisense RNA 1"))AND(("cartilage endplate")OR(endplate)OR("endplate chondrocyte")OR(cartilaginous))	N/A
CEP	THSD4	Thrombospondin Type 1 Domain Containing 4	0	((THSD4)OR("Thrombospondin Type 1 Domain Containing 4"))AND(("cartilage endplate")OR(endplate)OR("endplate chondrocyte")OR(cartilaginous))	N/A
CEP	FAM155A	NALCN Channel Auxiliary Factor 1	0	((FAM155A)OR("NALCN Channel Auxiliary Factor 1"))AND(("cartilage endplate")OR(endplate)OR("endplate chondrocyte")OR(cartilaginous))	N/A
CEP	ADAMTS5	ADAM Metallopeptidase With Thrombospondin Type 1 Motif 5	954	((ADAMTS5)OR("ADAM Metallopeptidase With Thrombospondin Type 1 Motif 5"))AND(("cartilage endplate")OR(endplate)OR("endplate chondrocyte")OR(cartilaginous))	37059327	37055831	36945021	36924682	36912174	36899825	36891740	36875721	36871986	36805735	36803799	36799236	36796355	36786219	36775427	36722313	36721094	36717466	36704903	36676051	36657317	36601379	36584762	36568290	36552552	36531454	36523496	36514714	36514221	36512848	36499638	36474468	36462649	36438802	36403758	36401729	36381245	36348189	36330908	36311191	36308906	36308623	36307389	36250680	36239576
CEP	NPR3	Natriuretic peptide receptor 3	0	((NPR3)OR("Natriuretic peptide receptor 3"))AND(("cartilage endplate")OR(endplate)OR("endplate chondrocyte")OR(cartilaginous))	N/A
CEP	SULF1	Sulfatase 1	1	((SULF1)OR("Sulfatase 1"))AND(("cartilage endplate")OR(endplate)OR("endplate chondrocyte")OR(cartilaginous))	30924907
CEP	KIAA1549L	KIAA1549 like	0	((KIAA1549L)OR("KIAA1549 like"))AND(("cartilage endplate")OR(endplate)OR("endplate chondrocyte")OR(cartilaginous))	N/A
CEP	BMPR1B	Bone Morphogenetic Protein Receptor Type 1B	0	((BMPR1B)OR("Bone Morphogenetic Protein Receptor Type 1B"))AND(("cartilage endplate")OR(endplate)OR("endplate chondrocyte")OR(cartilaginous))	N/A
CEP	ADGRL4	Adhesion G Protein-Coupled Receptor L4	0	((ADGRL4)OR("Adhesion G Protein-Coupled Receptor L4"))AND(("cartilage endplate")OR(endplate)OR("endplate chondrocyte")OR(cartilaginous))	N/A
CEP	FAT3	FAT atypical cadherin 3	0	((FAT3)OR("FAT atypical cadherin 3"))AND(("cartilage endplate")OR(endplate)OR("endplate chondrocyte")OR(cartilaginous))	N/A
CEP	EMB	Embigin	0	((EMB)OR("Embigin"))AND(("cartilage endplate")OR(endplate)OR("endplate chondrocyte")OR(cartilaginous))	N/A
CEP	NTN1	Netrin 1	0	((NTN1)OR("Netrin 1"))AND(("cartilage endplate")OR(endplate)OR("endplate chondrocyte")OR(cartilaginous))	N/A
CEP	CEMIP	Cell Migration Inducing Hyaluronidase 1	0	((CEMIP)OR("Cell Migration Inducing Hyaluronidase 1"))AND(("cartilage endplate")OR(endplate)OR("endplate chondrocyte")OR(cartilaginous))	N/A
CEP	DSG3	desmoglein 3	0	((DSG3)OR("desmoglein 3"))AND(("cartilage endplate")OR(endplate)OR("endplate chondrocyte")OR(cartilaginous))	N/A
IVD	CPVL	Carboxypeptidase Vitellogenic like	0	((CPVL)OR("Carboxypeptidase Vitellogenic like"))AND((IVD)OR("intervertebral disc")OR("intervertebral disk")OR("degenerative disc disease")OR("degenerative disk disease")OR("nucleus pulposus")OR("annulus fibrosus"))	N/A
IVD	PRRX2	Paired related homeobox 2	0	((PRRX2)OR("Paired related homeobox 2"))AND((IVD)OR("intervertebral disc")OR("intervertebral disk")OR("degenerative disc disease")OR("degenerative disk disease")OR("nucleus pulposus")OR("annulus fibrosus"))	N/A
IVD	TRPV2	Transient receptor potential cation channel subfamily V	2	((TRPV2)OR("Transient receptor potential cation channel subfamily V"))AND((IVD)OR("intervertebral disc")OR("intervertebral disk")OR("degenerative disc disease")OR("degenerative disk disease")OR("nucleus pulposus")OR("annulus fibrosus"))	33862152	30974795
IVD	CYBA	Cytochrome B-245 alpha chain	0	((CYBA)OR("Cytochrome B-245 alpha chain"))AND((IVD)OR("intervertebral disc")OR("intervertebral disk")OR("degenerative disc disease")OR("degenerative disk disease")OR("nucleus pulposus")OR("annulus fibrosus"))	N/A
IVD	ID4	Inhibitor of gene binding 4, HLH protein	0	((ID4)OR("Inhibitor of gene binding 4, HLH protein"))AND((IVD)OR("intervertebral disc")OR("intervertebral disk")OR("degenerative disc disease")OR("degenerative disk disease")OR("nucleus pulposus")OR("annulus fibrosus"))	N/A
IVD	S100A2	S100 calcium binding protein A2	1	((S100A2)OR("S100 calcium binding protein A2"))AND((IVD)OR("intervertebral disc")OR("intervertebral disk")OR("degenerative disc disease")OR("degenerative disk disease")OR("nucleus pulposus")OR("annulus fibrosus"))	35409356
IVD	KAZALD1	Kazal type serine peptidase inhibitor domain 1	0	((KAZALD1)OR("Kazal type serine peptidase inhibitor domain 1"))AND((IVD)OR("intervertebral disc")OR("intervertebral disk")OR("degenerative disc disease")OR("degenerative disk disease")OR("nucleus pulposus")OR("annulus fibrosus"))	N/A
IVD	HAPLN1	Hyaluronan and proteoglycan link protein 1	5	((HAPLN1)OR("Hyaluronan and proteoglycan link protein 1"))AND((IVD)OR("intervertebral disc")OR("intervertebral disk")OR("degenerative disc disease")OR("degenerative disk disease")OR("nucleus pulposus")OR("annulus fibrosus"))	23537453	20953637	32646195	26341258	18377198
IVD	LGALS1	Galectin 1	4	((LGALS1)OR("Galectin 1"))AND((IVD)OR("intervertebral disc")OR("intervertebral disk")OR("degenerative disc disease")OR("degenerative disk disease")OR("nucleus pulposus")OR("annulus fibrosus"))	35409356	34591994	31115931	22692729
IVD	TST	Thiosulfate sulfurtransferase	0	((TST)OR("Thiosulfate sulfurtransferase"))AND((IVD)OR("intervertebral disc")OR("intervertebral disk")OR("degenerative disc disease")OR("degenerative disk disease")OR("nucleus pulposus")OR("annulus fibrosus"))	N/A
IVD	FOXF2	Forkhead Box F2	0	((FOXF2)OR("Forkhead Box F2"))AND((IVD)OR("intervertebral disc")OR("intervertebral disk")OR("degenerative disc disease")OR("degenerative disk disease")OR("nucleus pulposus")OR("annulus fibrosus"))	N/A
IVD	MPST	Mercaptopyruvate sulfurtransferase	0	((MPST)OR("Mercaptopyruvate sulfurtransferase"))AND((IVD)OR("intervertebral disc")OR("intervertebral disk")OR("degenerative disc disease")OR("degenerative disk disease")OR("nucleus pulposus")OR("annulus fibrosus"))	N/A
IVD	ENO1	Enolase 1	2	((ENO1)OR("Enolase 1"))AND((IVD)OR("intervertebral disc")OR("intervertebral disk")OR("degenerative disc disease")OR("degenerative disk disease")OR("nucleus pulposus")OR("annulus fibrosus"))	30092282	27049729
IVD	GALE	UDP-Galactose-4-epimerase	0	((GALE)OR("UDP-Galactose-4-epimerase"))AND((IVD)OR("intervertebral disc")OR("intervertebral disk")OR("degenerative disc disease")OR("degenerative disk disease")OR("nucleus pulposus")OR("annulus fibrosus"))	N/A
IVD	MANF	Mesencephalic astrocyte dervied neurotrophic factor	0	((MANF)OR("Mesencephalic astrocyte dervied neurotrophic factor"))AND((IVD)OR("intervertebral disc")OR("intervertebral disk")OR("degenerative disc disease")OR("degenerative disk disease")OR("nucleus pulposus")OR("annulus fibrosus"))	N/A
IVD	DBI	Diazepam binding inhibitor, acyl-CoA binding protein	0	((DBI)OR("Diazepam binding inhibitor, acyl-CoA binding protein"))AND((IVD)OR("intervertebral disc")OR("intervertebral disk")OR("degenerative disc disease")OR("degenerative disk disease")OR("nucleus pulposus")OR("annulus fibrosus"))	N/A
IVD	SLC2A4RG	SLC2A4 regulator	0	((SLC2A4RG)OR("SLC2A4 regulator"))AND((IVD)OR("intervertebral disc")OR("intervertebral disk")OR("degenerative disc disease")OR("degenerative disk disease")OR("nucleus pulposus")OR("annulus fibrosus"))	N/A
IVD	CAVIN3	Caveolae associated protein 3	0	((CAVIN3)OR("Caveolae associated protein 3"))AND((IVD)OR("intervertebral disc")OR("intervertebral disk")OR("degenerative disc disease")OR("degenerative disk disease")OR("nucleus pulposus")OR("annulus fibrosus"))	N/A
IVD	S100A10	S100 calcium binding protein A10	0	((S100A10)OR("S100 calcium binding protein A10"))AND((IVD)OR("intervertebral disc")OR("intervertebral disk")OR("degenerative disc disease")OR("degenerative disk disease")OR("nucleus pulposus")OR("annulus fibrosus"))	N/A
IVD	SCCPDH	Saccharopine dehydrogenase (putative)	0	((SCCPDH)OR("Saccharopine dehydrogenase (putative)"))AND((IVD)OR("intervertebral disc")OR("intervertebral disk")OR("degenerative disc disease")OR("degenerative disk disease")OR("nucleus pulposus")OR("annulus fibrosus"))	N/A
IVD	EIF6	Eukaryotic translation initiation factor 6	0	((EIF6)OR("Eukaryotic translation initiation factor 6"))AND((IVD)OR("intervertebral disc")OR("intervertebral disk")OR("degenerative disc disease")OR("degenerative disk disease")OR("nucleus pulposus")OR("annulus fibrosus"))	N/A
IVD	EMD	Emerin	0	((EMD)OR("Emerin"))AND((IVD)OR("intervertebral disc")OR("intervertebral disk")OR("degenerative disc disease")OR("degenerative disk disease")OR("nucleus pulposus")OR("annulus fibrosus"))	N/A
IVD	SYNJ2	Synaptojanin 2	0	((SYNJ2)OR("Synaptojanin 2"))AND((IVD)OR("intervertebral disc")OR("intervertebral disk")OR("degenerative disc disease")OR("degenerative disk disease")OR("nucleus pulposus")OR("annulus fibrosus"))	N/A
IVD	MYOF	Myoferlin	0	((MYOF)OR("Myoferlin"))AND((IVD)OR("intervertebral disc")OR("intervertebral disk")OR("degenerative disc disease")OR("degenerative disk disease")OR("nucleus pulposus")OR("annulus fibrosus"))	N/A
IVD	TTC37	Tetratricopeptide Repeat Domain 37	0	((TTC37)OR("Tetratricopeptide Repeat Domain 37"))AND((IVD)OR("intervertebral disc")OR("intervertebral disk")OR("degenerative disc disease")OR("degenerative disk disease")OR("nucleus pulposus")OR("annulus fibrosus"))	N/A
IVD	CLIP1	CAP-Gly Domain containing linker protein 1	0	((CLIP1)OR("CAP-Gly Domain containing linker protein 1"))AND((IVD)OR("intervertebral disc")OR("intervertebral disk")OR("degenerative disc disease")OR("degenerative disk disease")OR("nucleus pulposus")OR("annulus fibrosus"))	N/A
IVD	MT-ND5	mitochondrially encoded NADH dehydrogenase 5	0	((MT-ND5)OR("mitochondrially encoded NADH dehydrogenase 5"))AND((IVD)OR("intervertebral disc")OR("intervertebral disk")OR("degenerative disc disease")OR("degenerative disk disease")OR("nucleus pulposus")OR("annulus fibrosus"))	N/A
IVD	CAPRIN2	Caprin family member 2	0	((CAPRIN2)OR("Caprin family member 2"))AND((IVD)OR("intervertebral disc")OR("intervertebral disk")OR("degenerative disc disease")OR("degenerative disk disease")OR("nucleus pulposus")OR("annulus fibrosus"))	N/A
IVD	EIF4G3	Eukaryotic translation intiation factor 4 gamma 3	0	((EIF4G3)OR("Eukaryotic translation intiation factor 4 gamma 3"))AND((IVD)OR("intervertebral disc")OR("intervertebral disk")OR("degenerative disc disease")OR("degenerative disk disease")OR("nucleus pulposus")OR("annulus fibrosus"))	N/A
IVD	OSBPL8	Oxysterol binding protein like 8	0	((OSBPL8)OR("Oxysterol binding protein like 8"))AND((IVD)OR("intervertebral disc")OR("intervertebral disk")OR("degenerative disc disease")OR("degenerative disk disease")OR("nucleus pulposus")OR("annulus fibrosus"))	N/A
IVD	MIA3	MIA SH3 Domain ER export factor 3	0	((MIA3)OR("MIA SH3 Domain ER export factor 3"))AND((IVD)OR("intervertebral disc")OR("intervertebral disk")OR("degenerative disc disease")OR("degenerative disk disease")OR("nucleus pulposus")OR("annulus fibrosus"))	N/A
IVD	DMXL1	Dmx like 1	0	((DMXL1)OR("Dmx like 1"))AND((IVD)OR("intervertebral disc")OR("intervertebral disk")OR("degenerative disc disease")OR("degenerative disk disease")OR("nucleus pulposus")OR("annulus fibrosus"))	N/A
IVD	ARHGAP31	Rho GTPase activating protein 31	0	((ARHGAP31)OR("Rho GTPase activating protein 31"))AND((IVD)OR("intervertebral disc")OR("intervertebral disk")OR("degenerative disc disease")OR("degenerative disk disease")OR("nucleus pulposus")OR("annulus fibrosus"))	N/A
IVD	PIK3C2A	Phosphatidylinositol-4-phosphate 3-kinase catalytic subunit type 2 alpha	0	((PIK3C2A)OR("Phosphatidylinositol-4-phosphate 3-kinase catalytic subunit type 2 alpha"))AND((IVD)OR("intervertebral disc")OR("intervertebral disk")OR("degenerative disc disease")OR("degenerative disk disease")OR("nucleus pulposus")OR("annulus fibrosus"))	N/A
IVD	AGL	Amylo-alpha-1, 6-glucosidase, 4-alpha-glucanotransferase	0	((AGL)OR("Amylo-alpha-1, 6-glucosidase, 4-alpha-glucanotransferase"))AND((IVD)OR("intervertebral disc")OR("intervertebral disk")OR("degenerative disc disease")OR("degenerative disk disease")OR("nucleus pulposus")OR("annulus fibrosus"))	N/A
IVD	SOS1	SOS Ras/Rac Guanine Nucleotide exchange factor 1	1	((SOS1)OR("SOS Ras/Rac Guanine Nucleotide exchange factor 1"))AND((IVD)OR("intervertebral disc")OR("intervertebral disk")OR("degenerative disc disease")OR("degenerative disk disease")OR("nucleus pulposus")OR("annulus fibrosus"))	28943935
IVD	GCC2	Grip and Coiled-Coil Domain Containing 2	0	((GCC2)OR("Grip and Coiled-Coil Domain Containing 2"))AND((IVD)OR("intervertebral disc")OR("intervertebral disk")OR("degenerative disc disease")OR("degenerative disk disease")OR("nucleus pulposus")OR("annulus fibrosus"))	N/A
IVD	EEA1	Early Endosome Antigen 1	0	((EEA1)OR("Early Endosome Antigen 1"))AND((IVD)OR("intervertebral disc")OR("intervertebral disk")OR("degenerative disc disease")OR("degenerative disk disease")OR("nucleus pulposus")OR("annulus fibrosus"))	N/A
IVD	ITGAV	Integrin subunit alpha V	0	((ITGAV)OR("Integrin subunit alpha V"))AND((IVD)OR("intervertebral disc")OR("intervertebral disk")OR("degenerative disc disease")OR("degenerative disk disease")OR("nucleus pulposus")OR("annulus fibrosus"))	N/A
IVD	ATRX	ATRX chromatin remodeler	0	((ATRX)OR("ATRX chromatin remodeler"))AND((IVD)OR("intervertebral disc")OR("intervertebral disk")OR("degenerative disc disease")OR("degenerative disk disease")OR("nucleus pulposus")OR("annulus fibrosus"))	N/A
IVD	CHD9	Chromodomain helicase DNA binding protein 9	0	((CHD9)OR("Chromodomain helicase DNA binding protein 9"))AND((IVD)OR("intervertebral disc")OR("intervertebral disk")OR("degenerative disc disease")OR("degenerative disk disease")OR("nucleus pulposus")OR("annulus fibrosus"))	N/A
IVD	CPEB2	Cytoplasmic polyadenylation element binding protein 2	0	((CPEB2)OR("Cytoplasmic polyadenylation element binding protein 2"))AND((IVD)OR("intervertebral disc")OR("intervertebral disk")OR("degenerative disc disease")OR("degenerative disk disease")OR("nucleus pulposus")OR("annulus fibrosus"))	N/A
IVD	ABCC5	ATP binding cassette subfamily C member 5	0	((ABCC5)OR("ATP binding cassette subfamily C member 5"))AND((IVD)OR("intervertebral disc")OR("intervertebral disk")OR("degenerative disc disease")OR("degenerative disk disease")OR("nucleus pulposus")OR("annulus fibrosus"))	N/A
IVD	VPS13C	Vacuolar Protein Sorting 13 Homolog C	0	((VPS13C)OR("Vacuolar Protein Sorting 13 Homolog C"))AND((IVD)OR("intervertebral disc")OR("intervertebral disk")OR("degenerative disc disease")OR("degenerative disk disease")OR("nucleus pulposus")OR("annulus fibrosus"))	N/A
IVD	KIAA1109	Bridge-like lipid transfer proteiin family member 1	0	((KIAA1109)OR("Bridge-like lipid transfer proteiin family member 1"))AND((IVD)OR("intervertebral disc")OR("intervertebral disk")OR("degenerative disc disease")OR("degenerative disk disease")OR("nucleus pulposus")OR("annulus fibrosus"))	N/A
IVD	NAALADL2	N-Acetylated alpha-linked acidic dipeptidase like 2	0	((NAALADL2)OR("N-Acetylated alpha-linked acidic dipeptidase like 2"))AND((IVD)OR("intervertebral disc")OR("intervertebral disk")OR("degenerative disc disease")OR("degenerative disk disease")OR("nucleus pulposus")OR("annulus fibrosus"))	N/A
IVD	LINC00342	Long intergenic non-coding RNA 342	0	((LINC00342)OR("Long intergenic non-coding RNA 342"))AND((IVD)OR("intervertebral disc")OR("intervertebral disk")OR("degenerative disc disease")OR("degenerative disk disease")OR("nucleus pulposus")OR("annulus fibrosus"))	N/A
IVD	SAMD9L	Sterile alpha motif domain containing 9 like	0	((SAMD9L)OR("Sterile alpha motif domain containing 9 like"))AND((IVD)OR("intervertebral disc")OR("intervertebral disk")OR("degenerative disc disease")OR("degenerative disk disease")OR("nucleus pulposus")OR("annulus fibrosus"))	N/A
IVD	KLF12	Kruppel like factor 12	0	((KLF12)OR("Kruppel like factor 12"))AND((IVD)OR("intervertebral disc")OR("intervertebral disk")OR("degenerative disc disease")OR("degenerative disk disease")OR("nucleus pulposus")OR("annulus fibrosus"))	N/A
IVD	CEP290	Centrosomal protein 290	0	((CEP290)OR("Centrosomal protein 290"))AND((IVD)OR("intervertebral disc")OR("intervertebral disk")OR("degenerative disc disease")OR("degenerative disk disease")OR("nucleus pulposus")OR("annulus fibrosus"))	N/A
IVD	SLC7A8	solute carrier family 7 member 8	0	((SLC7A8)OR("solute carrier family 7 member 8"))AND((IVD)OR("intervertebral disc")OR("intervertebral disk")OR("degenerative disc disease")OR("degenerative disk disease")OR("nucleus pulposus")OR("annulus fibrosus"))	N/A
IVD	SLC9A7	solute carrier family 9 member A7	0	((SLC9A7)OR("solute carrier family 9 member A7"))AND((IVD)OR("intervertebral disc")OR("intervertebral disk")OR("degenerative disc disease")OR("degenerative disk disease")OR("nucleus pulposus")OR("annulus fibrosus"))	N/A
IVD	FMN1	Formin 1	0	((FMN1)OR("Formin 1"))AND((IVD)OR("intervertebral disc")OR("intervertebral disk")OR("degenerative disc disease")OR("degenerative disk disease")OR("nucleus pulposus")OR("annulus fibrosus"))	N/A
IVD	AKAP9	A-Kinase Anchoring Protein 9	0	((AKAP9)OR("A-Kinase Anchoring Protein 9"))AND((IVD)OR("intervertebral disc")OR("intervertebral disk")OR("degenerative disc disease")OR("degenerative disk disease")OR("nucleus pulposus")OR("annulus fibrosus"))	N/A
IVD	LINC01547	long intergenic non-protein coding RNA 1547	0	((LINC01547)OR("long intergenic non-protein coding RNA 1547"))AND((IVD)OR("intervertebral disc")OR("intervertebral disk")OR("degenerative disc disease")OR("degenerative disk disease")OR("nucleus pulposus")OR("annulus fibrosus"))	N/A
IVD	TMOD2	Tropomodulin 2	0	((TMOD2)OR("Tropomodulin 2"))AND((IVD)OR("intervertebral disc")OR("intervertebral disk")OR("degenerative disc disease")OR("degenerative disk disease")OR("nucleus pulposus")OR("annulus fibrosus"))	N/A
IVD	DYNC2H1	Dynein Cytoplasmic 2 Heavy Chain 1	0	((DYNC2H1)OR("Dynein Cytoplasmic 2 Heavy Chain 1"))AND((IVD)OR("intervertebral disc")OR("intervertebral disk")OR("degenerative disc disease")OR("degenerative disk disease")OR("nucleus pulposus")OR("annulus fibrosus"))	N/A
IVD	PKD2	Polycystin 2, Transienct Receptor Potential Cation Channel	0	((PKD2)OR("Polycystin 2, Transienct Receptor Potential Cation Channel"))AND((IVD)OR("intervertebral disc")OR("intervertebral disk")OR("degenerative disc disease")OR("degenerative disk disease")OR("nucleus pulposus")OR("annulus fibrosus"))	N/A
IVD	SCN8A	Sodium voltage-gated channel alpha subunit 8	0	((SCN8A)OR("Sodium voltage-gated channel alpha subunit 8"))AND((IVD)OR("intervertebral disc")OR("intervertebral disk")OR("degenerative disc disease")OR("degenerative disk disease")OR("nucleus pulposus")OR("annulus fibrosus"))	N/A
IVD	DST	Dystonin	0	((DST)OR("Dystonin"))AND((IVD)OR("intervertebral disc")OR("intervertebral disk")OR("degenerative disc disease")OR("degenerative disk disease")OR("nucleus pulposus")OR("annulus fibrosus"))	N/A
IVD	PSD3	Pleckstrin and Sec7 Domain Containing 3	0	((PSD3)OR("Pleckstrin and Sec7 Domain Containing 3"))AND((IVD)OR("intervertebral disc")OR("intervertebral disk")OR("degenerative disc disease")OR("degenerative disk disease")OR("nucleus pulposus")OR("annulus fibrosus"))	N/A
IVD	GABPB1-AS1	GABPB1 Antisense RNA 1	0	((GABPB1-AS1)OR("GABPB1 Antisense RNA 1"))AND((IVD)OR("intervertebral disc")OR("intervertebral disk")OR("degenerative disc disease")OR("degenerative disk disease")OR("nucleus pulposus")OR("annulus fibrosus"))	N/A
IVD	THSD4	Thrombospondin Type 1 Domain Containing 4	0	((THSD4)OR("Thrombospondin Type 1 Domain Containing 4"))AND((IVD)OR("intervertebral disc")OR("intervertebral disk")OR("degenerative disc disease")OR("degenerative disk disease")OR("nucleus pulposus")OR("annulus fibrosus"))	N/A
IVD	FAM155A	NALCN Channel Auxiliary Factor 1	0	((FAM155A)OR("NALCN Channel Auxiliary Factor 1"))AND((IVD)OR("intervertebral disc")OR("intervertebral disk")OR("degenerative disc disease")OR("degenerative disk disease")OR("nucleus pulposus")OR("annulus fibrosus"))	N/A
IVD	ADAMTS5	ADAM Metallopeptidase With Thrombospondin Type 1 Motif 5	172	((ADAMTS5)OR("ADAM Metallopeptidase With Thrombospondin Type 1 Motif 5"))AND((IVD)OR("intervertebral disc")OR("intervertebral disk")OR("degenerative disc disease")OR("degenerative disk disease")OR("nucleus pulposus")OR("annulus fibrosus"))	37008028	36945021	36909862	36742139	36717466	36617937	36601379	36514221	36443856	36403758	36401729	36308623	36248158	36149858	36041665	35506157	35340210	35315493	35286985	35175176	35170802	35136049	35126710	35109761	34964128	34554926	34372688	34366853	34277699	34249610	34178129	33936382	33816484	33666626	33637685	33446250	33313245	33209047	33011984	32936927	32817921	32705171	32566653	32502922	32495856
IVD	NPR3	Natriuretic peptide receptor 3	0	((NPR3)OR("Natriuretic peptide receptor 3"))AND((IVD)OR("intervertebral disc")OR("intervertebral disk")OR("degenerative disc disease")OR("degenerative disk disease")OR("nucleus pulposus")OR("annulus fibrosus"))	N/A
IVD	SULF1	Sulfatase 1	3	((SULF1)OR("Sulfatase 1"))AND((IVD)OR("intervertebral disc")OR("intervertebral disk")OR("degenerative disc disease")OR("degenerative disk disease")OR("nucleus pulposus")OR("annulus fibrosus"))	30924907	25469740
IVD	KIAA1549L	KIAA1549 like	0	((KIAA1549L)OR("KIAA1549 like"))AND((IVD)OR("intervertebral disc")OR("intervertebral disk")OR("degenerative disc disease")OR("degenerative disk disease")OR("nucleus pulposus")OR("annulus fibrosus"))	N/A
IVD	BMPR1B	Bone Morphogenetic Protein Receptor Type 1B	3	((BMPR1B)OR("Bone Morphogenetic Protein Receptor Type 1B"))AND((IVD)OR("intervertebral disc")OR("intervertebral disk")OR("degenerative disc disease")OR("degenerative disk disease")OR("nucleus pulposus")OR("annulus fibrosus"))	33215411	16503488	14669002
IVD	ADGRL4	Adhesion G Protein-Coupled Receptor L4	0	((ADGRL4)OR("Adhesion G Protein-Coupled Receptor L4"))AND((IVD)OR("intervertebral disc")OR("intervertebral disk")OR("degenerative disc disease")OR("degenerative disk disease")OR("nucleus pulposus")OR("annulus fibrosus"))	N/A
IVD	FAT3	FAT atypical cadherin 3	0	((FAT3)OR("FAT atypical cadherin 3"))AND((IVD)OR("intervertebral disc")OR("intervertebral disk")OR("degenerative disc disease")OR("degenerative disk disease")OR("nucleus pulposus")OR("annulus fibrosus"))	N/A
IVD	EMB	Embigin	0	((EMB)OR("Embigin"))AND((IVD)OR("intervertebral disc")OR("intervertebral disk")OR("degenerative disc disease")OR("degenerative disk disease")OR("nucleus pulposus")OR("annulus fibrosus"))	N/A
IVD	NTN1	Netrin 1	2	((NTN1)OR("Netrin 1"))AND((IVD)OR("intervertebral disc")OR("intervertebral disk")OR("degenerative disc disease")OR("degenerative disk disease")OR("nucleus pulposus")OR("annulus fibrosus"))	36605621	22588384
IVD	CEMIP	Cell Migration Inducing Hyaluronidase 1	1	((CEMIP)OR("Cell Migration Inducing Hyaluronidase 1"))AND((IVD)OR("intervertebral disc")OR("intervertebral disk")OR("degenerative disc disease")OR("degenerative disk disease")OR("nucleus pulposus")OR("annulus fibrosus"))	33251629
IVD	DSG3	desmoglein 3	0	((DSG3)OR("desmoglein 3"))AND((IVD)OR("intervertebral disc")OR("intervertebral disk")OR("degenerative disc disease")OR("degenerative disk disease")OR("nucleus pulposus")OR("annulus fibrosus"))	N/A
Cartilage and arthritis	CPVL	Carboxypeptidase Vitellogenic like	1	((CPVL)OR("Carboxypeptidase Vitellogenic like"))AND((Chondrocyte)OR(Cartilage)OR("growth plate")OR(articular)OR(arthritis)OR(osteoarthritis)OR("rheumatoid arthritis"))	30152531
Cartilage and arthritis	PRRX2	Paired related homeobox 2	4	((PRRX2)OR("Paired related homeobox 2"))AND((Chondrocyte)OR(Cartilage)OR("growth plate")OR(articular)OR(arthritis)OR(osteoarthritis)OR("rheumatoid arthritis"))	19777594	17764670	9876178	9729491
Cartilage and arthritis	TRPV2	Transient receptor potential cation channel subfamily V	4	((TRPV2)OR("Transient receptor potential cation channel subfamily V"))AND((Chondrocyte)OR(Cartilage)OR("growth plate")OR(articular)OR(arthritis)OR(osteoarthritis)OR("rheumatoid arthritis"))	36849988	33586252	25869297	22934090
Cartilage and arthritis	CYBA	Cytochrome B-245 alpha chain	0	((CYBA)OR("Cytochrome B-245 alpha chain"))AND((Chondrocyte)OR(Cartilage)OR("growth plate")OR(articular)OR(arthritis)OR(osteoarthritis)OR("rheumatoid arthritis"))	N/A
Cartilage and arthritis	ID4	Inhibitor of gene binding 4, HLH protein	1	((ID4)OR("Inhibitor of gene binding 4, HLH protein"))AND((Chondrocyte)OR(Cartilage)OR("growth plate")OR(articular)OR(arthritis)OR(osteoarthritis)OR("rheumatoid arthritis"))	20433912
Cartilage and arthritis	S100A2	S100 calcium binding protein A2	3	((S100A2)OR("S100 calcium binding protein A2"))AND((Chondrocyte)OR(Cartilage)OR("growth plate")OR(articular)OR(arthritis)OR(osteoarthritis)OR("rheumatoid arthritis"))	22266138	12899437	21590010
Cartilage and arthritis	KAZALD1	Kazal type serine peptidase inhibitor domain 1	0	((KAZALD1)OR("Kazal type serine peptidase inhibitor domain 1"))AND((Chondrocyte)OR(Cartilage)OR("growth plate")OR(articular)OR(arthritis)OR(osteoarthritis)OR("rheumatoid arthritis"))	N/A
Cartilage and arthritis	HAPLN1	Hyaluronan and proteoglycan link protein 1	9	((HAPLN1)OR("Hyaluronan and proteoglycan link protein 1"))AND((Chondrocyte)OR(Cartilage)OR("growth plate")OR(articular)OR(arthritis)OR(osteoarthritis)OR("rheumatoid arthritis"))	35896673	35220586	32493207	28818737	28618870	26973327	26909883	23748413	19144181
Cartilage and arthritis	LGALS1	Galectin 1	18	((LGALS1)OR("Galectin 1"))AND((Chondrocyte)OR(Cartilage)OR("growth plate")OR(articular)OR(arthritis)OR(osteoarthritis)OR("rheumatoid arthritis"))	30816583	30525048	30460338	30144075	29934665	29096716	28078017	27982117	26792806	24981556	24289744	23720814	20459575	20399482	19998464	18558481	15769533	9264263
Cartilage and arthritis	TST	Thiosulfate sulfurtransferase	1	((TST)OR("Thiosulfate sulfurtransferase"))AND((Chondrocyte)OR(Cartilage)OR("growth plate")OR(articular)OR(arthritis)OR(osteoarthritis)OR("rheumatoid arthritis"))	6953754
Cartilage and arthritis	FOXF2	Forkhead Box F2	1	((FOXF2)OR("Forkhead Box F2"))AND((Chondrocyte)OR(Cartilage)OR("growth plate")OR(articular)OR(arthritis)OR(osteoarthritis)OR("rheumatoid arthritis"))	29777011
Cartilage and arthritis	MPST	Mercaptopyruvate sulfurtransferase	5	((MPST)OR("Mercaptopyruvate sulfurtransferase"))AND((Chondrocyte)OR(Cartilage)OR("growth plate")OR(articular)OR(arthritis)OR(osteoarthritis)OR("rheumatoid arthritis"))	35435014	32781284	32183900	31734816	27080266
Cartilage and arthritis	ENO1	Enolase 1	7	((ENO1)OR("Enolase 1"))AND((Chondrocyte)OR(Cartilage)OR("growth plate")OR(articular)OR(arthritis)OR(osteoarthritis)OR("rheumatoid arthritis"))	35945200	32701294	32051743	26364758	24288211	19322716	15589209
Cartilage and arthritis	GALE	UDP-Galactose-4-epimerase	3	((GALE)OR("UDP-Galactose-4-epimerase"))AND((Chondrocyte)OR(Cartilage)OR("growth plate")OR(articular)OR(arthritis)OR(osteoarthritis)OR("rheumatoid arthritis"))	25201731	23358143	6808869
Cartilage and arthritis	MANF	Mesencephalic astrocyte dervied neurotrophic factor	5	((MANF)OR("Mesencephalic astrocyte dervied neurotrophic factor"))AND((Chondrocyte)OR(Cartilage)OR("growth plate")OR(articular)OR(arthritis)OR(osteoarthritis)OR("rheumatoid arthritis"))	34329482	32965004	30543055	23956175	21935428
Cartilage and arthritis	DBI	Diazepam binding inhibitor, acyl-CoA binding protein	0	((DBI)OR("Diazepam binding inhibitor, acyl-CoA binding protein"))AND((Chondrocyte)OR(Cartilage)OR("growth plate")OR(articular)OR(arthritis)OR(osteoarthritis)OR("rheumatoid arthritis"))	N/A
Cartilage and arthritis	SLC2A4RG	SLC2A4 regulator	0	((SLC2A4RG)OR("SLC2A4 regulator"))AND((Chondrocyte)OR(Cartilage)OR("growth plate")OR(articular)OR(arthritis)OR(osteoarthritis)OR("rheumatoid arthritis"))	N/A
Cartilage and arthritis	CAVIN3	Caveolae associated protein 3	1	((CAVIN3)OR("Caveolae associated protein 3"))AND((Chondrocyte)OR(Cartilage)OR("growth plate")OR(articular)OR(arthritis)OR(osteoarthritis)OR("rheumatoid arthritis"))	35748257
Cartilage and arthritis	S100A10	S100 calcium binding protein A10	5	((S100A10)OR("S100 calcium binding protein A10"))AND((Chondrocyte)OR(Cartilage)OR("growth plate")OR(articular)OR(arthritis)OR(osteoarthritis)OR("rheumatoid arthritis"))	34787893	25152033	24905701	23713417	22797859
Cartilage and arthritis	SCCPDH	Saccharopine dehydrogenase (putative)	0	((SCCPDH)OR("Saccharopine dehydrogenase (putative)"))AND((Chondrocyte)OR(Cartilage)OR("growth plate")OR(articular)OR(arthritis)OR(osteoarthritis)OR("rheumatoid arthritis"))	N/A
Cartilage and arthritis	EIF6	Eukaryotic translation initiation factor 6	0	((EIF6)OR("Eukaryotic translation initiation factor 6"))AND((Chondrocyte)OR(Cartilage)OR("growth plate")OR(articular)OR(arthritis)OR(osteoarthritis)OR("rheumatoid arthritis"))	N/A
Cartilage and arthritis	EMD	Emerin	0	((EMD)OR("Emerin"))AND((Chondrocyte)OR(Cartilage)OR("growth plate")OR(articular)OR(arthritis)OR(osteoarthritis)OR("rheumatoid arthritis"))	N/A
Cartilage and arthritis	SYNJ2	Synaptojanin 2	0	((SYNJ2)OR("Synaptojanin 2"))AND((Chondrocyte)OR(Cartilage)OR("growth plate")OR(articular)OR(arthritis)OR(osteoarthritis)OR("rheumatoid arthritis"))	N/A
Cartilage and arthritis	MYOF	Myoferlin	1	((MYOF)OR("Myoferlin"))AND((Chondrocyte)OR(Cartilage)OR("growth plate")OR(articular)OR(arthritis)OR(osteoarthritis)OR("rheumatoid arthritis"))	25945082
Cartilage and arthritis	TTC37	Tetratricopeptide Repeat Domain 37	0	((TTC37)OR("Tetratricopeptide Repeat Domain 37"))AND((Chondrocyte)OR(Cartilage)OR("growth plate")OR(articular)OR(arthritis)OR(osteoarthritis)OR("rheumatoid arthritis"))	N/A
Cartilage and arthritis	CLIP1	CAP-Gly Domain containing linker protein 1	0	((CLIP1)OR("CAP-Gly Domain containing linker protein 1"))AND((Chondrocyte)OR(Cartilage)OR("growth plate")OR(articular)OR(arthritis)OR(osteoarthritis)OR("rheumatoid arthritis"))	N/A
Cartilage and arthritis	MT-ND5	mitochondrially encoded NADH dehydrogenase 5	0	((MT-ND5)OR("mitochondrially encoded NADH dehydrogenase 5"))AND((Chondrocyte)OR(Cartilage)OR("growth plate")OR(articular)OR(arthritis)OR(osteoarthritis)OR("rheumatoid arthritis"))	N/A
Cartilage and arthritis	CAPRIN2	Caprin family member 2	0	((CAPRIN2)OR("Caprin family member 2"))AND((Chondrocyte)OR(Cartilage)OR("growth plate")OR(articular)OR(arthritis)OR(osteoarthritis)OR("rheumatoid arthritis"))	N/A
Cartilage and arthritis	EIF4G3	Eukaryotic translation intiation factor 4 gamma 3	0	((EIF4G3)OR("Eukaryotic translation intiation factor 4 gamma 3"))AND((Chondrocyte)OR(Cartilage)OR("growth plate")OR(articular)OR(arthritis)OR(osteoarthritis)OR("rheumatoid arthritis"))	N/A
Cartilage and arthritis	OSBPL8	Oxysterol binding protein like 8	0	((OSBPL8)OR("Oxysterol binding protein like 8"))AND((Chondrocyte)OR(Cartilage)OR("growth plate")OR(articular)OR(arthritis)OR(osteoarthritis)OR("rheumatoid arthritis"))	N/A
Cartilage and arthritis	MIA3	MIA SH3 Domain ER export factor 3	2	((MIA3)OR("MIA SH3 Domain ER export factor 3"))AND((Chondrocyte)OR(Cartilage)OR("growth plate")OR(articular)OR(arthritis)OR(osteoarthritis)OR("rheumatoid arthritis"))	33435725	21606205
Cartilage and arthritis	DMXL1	Dmx like 1	0	((DMXL1)OR("Dmx like 1"))AND((Chondrocyte)OR(Cartilage)OR("growth plate")OR(articular)OR(arthritis)OR(osteoarthritis)OR("rheumatoid arthritis"))	N/A
Cartilage and arthritis	ARHGAP31	Rho GTPase activating protein 31	0	((ARHGAP31)OR("Rho GTPase activating protein 31"))AND((Chondrocyte)OR(Cartilage)OR("growth plate")OR(articular)OR(arthritis)OR(osteoarthritis)OR("rheumatoid arthritis"))	N/A
Cartilage and arthritis	PIK3C2A	Phosphatidylinositol-4-phosphate 3-kinase catalytic subunit type 2 alpha	2	((PIK3C2A)OR("Phosphatidylinositol-4-phosphate 3-kinase catalytic subunit type 2 alpha"))AND((Chondrocyte)OR(Cartilage)OR("growth plate")OR(articular)OR(arthritis)OR(osteoarthritis)OR("rheumatoid arthritis"))	33783609	28919376
Cartilage and arthritis	AGL	Amylo-alpha-1, 6-glucosidase, 4-alpha-glucanotransferase	0	((AGL)OR("Amylo-alpha-1, 6-glucosidase, 4-alpha-glucanotransferase"))AND((Chondrocyte)OR(Cartilage)OR("growth plate")OR(articular)OR(arthritis)OR(osteoarthritis)OR("rheumatoid arthritis"))	N/A
Cartilage and arthritis	SOS1	SOS Ras/Rac Guanine Nucleotide exchange factor 1	1	((SOS1)OR("SOS Ras/Rac Guanine Nucleotide exchange factor 1"))AND((Chondrocyte)OR(Cartilage)OR("growth plate")OR(articular)OR(arthritis)OR(osteoarthritis)OR("rheumatoid arthritis"))	28386265
Cartilage and arthritis	GCC2	Grip and Coiled-Coil Domain Containing 2	0	((GCC2)OR("Grip and Coiled-Coil Domain Containing 2"))AND((Chondrocyte)OR(Cartilage)OR("growth plate")OR(articular)OR(arthritis)OR(osteoarthritis)OR("rheumatoid arthritis"))	N/A
Cartilage and arthritis	EEA1	Early Endosome Antigen 1	0	((EEA1)OR("Early Endosome Antigen 1"))AND((Chondrocyte)OR(Cartilage)OR("growth plate")OR(articular)OR(arthritis)OR(osteoarthritis)OR("rheumatoid arthritis"))	N/A
Cartilage and arthritis	ITGAV	Integrin subunit alpha V	3	((ITGAV)OR("Integrin subunit alpha V"))AND((Chondrocyte)OR(Cartilage)OR("growth plate")OR(articular)OR(arthritis)OR(osteoarthritis)OR("rheumatoid arthritis"))	36513842	31639302	22662110
Cartilage and arthritis	ATRX	ATRX chromatin remodeler	2	((ATRX)OR("ATRX chromatin remodeler"))AND((Chondrocyte)OR(Cartilage)OR("growth plate")OR(articular)OR(arthritis)OR(osteoarthritis)OR("rheumatoid arthritis"))	24386478	19774083
Cartilage and arthritis	CHD9	Chromodomain helicase DNA binding protein 9	1	((CHD9)OR("Chromodomain helicase DNA binding protein 9"))AND((Chondrocyte)OR(Cartilage)OR("growth plate")OR(articular)OR(arthritis)OR(osteoarthritis)OR("rheumatoid arthritis"))	16419031
Cartilage and arthritis	CPEB2	Cytoplasmic polyadenylation element binding protein 2	0	((CPEB2)OR("Cytoplasmic polyadenylation element binding protein 2"))AND((Chondrocyte)OR(Cartilage)OR("growth plate")OR(articular)OR(arthritis)OR(osteoarthritis)OR("rheumatoid arthritis"))	N/A
Cartilage and arthritis	ABCC5	ATP binding cassette subfamily C member 5	0	((ABCC5)OR("ATP binding cassette subfamily C member 5"))AND((Chondrocyte)OR(Cartilage)OR("growth plate")OR(articular)OR(arthritis)OR(osteoarthritis)OR("rheumatoid arthritis"))	N/A
Cartilage and arthritis	VPS13C	Vacuolar Protein Sorting 13 Homolog C	0	((VPS13C)OR("Vacuolar Protein Sorting 13 Homolog C"))AND((Chondrocyte)OR(Cartilage)OR("growth plate")OR(articular)OR(arthritis)OR(osteoarthritis)OR("rheumatoid arthritis"))	N/A
Cartilage and arthritis	KIAA1109	Bridge-like lipid transfer proteiin family member 1	0	((KIAA1109)OR("Bridge-like lipid transfer proteiin family member 1"))AND((Chondrocyte)OR(Cartilage)OR("growth plate")OR(articular)OR(arthritis)OR(osteoarthritis)OR("rheumatoid arthritis"))	N/A
Cartilage and arthritis	NAALADL2	N-Acetylated alpha-linked acidic dipeptidase like 2	0	((NAALADL2)OR("N-Acetylated alpha-linked acidic dipeptidase like 2"))AND((Chondrocyte)OR(Cartilage)OR("growth plate")OR(articular)OR(arthritis)OR(osteoarthritis)OR("rheumatoid arthritis"))	N/A
Cartilage and arthritis	LINC00342	Long intergenic non-coding RNA 342	0	((LINC00342)OR("Long intergenic non-coding RNA 342"))AND((Chondrocyte)OR(Cartilage)OR("growth plate")OR(articular)OR(arthritis)OR(osteoarthritis)OR("rheumatoid arthritis"))	N/A
Cartilage and arthritis	SAMD9L	Sterile alpha motif domain containing 9 like	0	((SAMD9L)OR("Sterile alpha motif domain containing 9 like"))AND((Chondrocyte)OR(Cartilage)OR("growth plate")OR(articular)OR(arthritis)OR(osteoarthritis)OR("rheumatoid arthritis"))	N/A
Cartilage and arthritis	KLF12	Kruppel like factor 12	0	((KLF12)OR("Kruppel like factor 12"))AND((Chondrocyte)OR(Cartilage)OR("growth plate")OR(articular)OR(arthritis)OR(osteoarthritis)OR("rheumatoid arthritis"))	N/A
Cartilage and arthritis	CEP290	Centrosomal protein 290	0	((CEP290)OR("Centrosomal protein 290"))AND((Chondrocyte)OR(Cartilage)OR("growth plate")OR(articular)OR(arthritis)OR(osteoarthritis)OR("rheumatoid arthritis"))	N/A
Cartilage and arthritis	SLC7A8	solute carrier family 7 member 8	0	((SLC7A8)OR("solute carrier family 7 member 8"))AND((Chondrocyte)OR(Cartilage)OR("growth plate")OR(articular)OR(arthritis)OR(osteoarthritis)OR("rheumatoid arthritis"))	N/A
Cartilage and arthritis	SLC9A7	solute carrier family 9 member A7	0	((SLC9A7)OR("solute carrier family 9 member A7"))AND((Chondrocyte)OR(Cartilage)OR("growth plate")OR(articular)OR(arthritis)OR(osteoarthritis)OR("rheumatoid arthritis"))	N/A
Cartilage and arthritis	FMN1	Formin 1	1	((FMN1)OR("Formin 1"))AND((Chondrocyte)OR(Cartilage)OR("growth plate")OR(articular)OR(arthritis)OR(osteoarthritis)OR("rheumatoid arthritis"))	24760772
Cartilage and arthritis	AKAP9	A-Kinase Anchoring Protein 9	0	((AKAP9)OR("A-Kinase Anchoring Protein 9"))AND((Chondrocyte)OR(Cartilage)OR("growth plate")OR(articular)OR(arthritis)OR(osteoarthritis)OR("rheumatoid arthritis"))	N/A
Cartilage and arthritis	LINC01547	long intergenic non-protein coding RNA 1547	0	((LINC01547)OR("long intergenic non-protein coding RNA 1547"))AND((Chondrocyte)OR(Cartilage)OR("growth plate")OR(articular)OR(arthritis)OR(osteoarthritis)OR("rheumatoid arthritis"))	N/A
Cartilage and arthritis	TMOD2	Tropomodulin 2	0	((TMOD2)OR("Tropomodulin 2"))AND((Chondrocyte)OR(Cartilage)OR("growth plate")OR(articular)OR(arthritis)OR(osteoarthritis)OR("rheumatoid arthritis"))	N/A
Cartilage and arthritis	DYNC2H1	Dynein Cytoplasmic 2 Heavy Chain 1	0	((DYNC2H1)OR("Dynein Cytoplasmic 2 Heavy Chain 1"))AND((Chondrocyte)OR(Cartilage)OR("growth plate")OR(articular)OR(arthritis)OR(osteoarthritis)OR("rheumatoid arthritis"))	N/A
Cartilage and arthritis	PKD2	Polycystin 2, Transienct Receptor Potential Cation Channel	2	((PKD2)OR("Polycystin 2, Transienct Receptor Potential Cation Channel"))AND((Chondrocyte)OR(Cartilage)OR("growth plate")OR(articular)OR(arthritis)OR(osteoarthritis)OR("rheumatoid arthritis"))	33919210	27909759
Cartilage and arthritis	SCN8A	Sodium voltage-gated channel alpha subunit 8	0	((SCN8A)OR("Sodium voltage-gated channel alpha subunit 8"))AND((Chondrocyte)OR(Cartilage)OR("growth plate")OR(articular)OR(arthritis)OR(osteoarthritis)OR("rheumatoid arthritis"))	N/A
Cartilage and arthritis	DST	Dystonin	0	((DST)OR("Dystonin"))AND((Chondrocyte)OR(Cartilage)OR("growth plate")OR(articular)OR(arthritis)OR(osteoarthritis)OR("rheumatoid arthritis"))	N/A
Cartilage and arthritis	PSD3	Pleckstrin and Sec7 Domain Containing 3	0	((PSD3)OR("Pleckstrin and Sec7 Domain Containing 3"))AND((Chondrocyte)OR(Cartilage)OR("growth plate")OR(articular)OR(arthritis)OR(osteoarthritis)OR("rheumatoid arthritis"))	N/A
Cartilage and arthritis	GABPB1-AS1	GABPB1 Antisense RNA 1	0	((GABPB1-AS1)OR("GABPB1 Antisense RNA 1"))AND((Chondrocyte)OR(Cartilage)OR("growth plate")OR(articular)OR(arthritis)OR(osteoarthritis)OR("rheumatoid arthritis"))	N/A
Cartilage and arthritis	THSD4	Thrombospondin Type 1 Domain Containing 4	0	((THSD4)OR("Thrombospondin Type 1 Domain Containing 4"))AND((Chondrocyte)OR(Cartilage)OR("growth plate")OR(articular)OR(arthritis)OR(osteoarthritis)OR("rheumatoid arthritis"))	N/A
Cartilage and arthritis	FAM155A	NALCN Channel Auxiliary Factor 1	0	((FAM155A)OR("NALCN Channel Auxiliary Factor 1"))AND((Chondrocyte)OR(Cartilage)OR("growth plate")OR(articular)OR(arthritis)OR(osteoarthritis)OR("rheumatoid arthritis"))	N/A
Cartilage and arthritis	ADAMTS5	ADAM Metallopeptidase With Thrombospondin Type 1 Motif 5	1113	((ADAMTS5)OR("ADAM Metallopeptidase With Thrombospondin Type 1 Motif 5"))AND((Chondrocyte)OR(Cartilage)OR("growth plate")OR(articular)OR(arthritis)OR(osteoarthritis)OR("rheumatoid arthritis"))	37059327	37055831	36945021	36924682	36912174	36899825	36891740	36879213	36875721	36871986	36845391	36805735	36803799	36799236	36796355	36786219	36775427	36757036	36722313	36721094	36717466	36704903	36676051	36657317	36584762	36568290	36552552	36545678	36531454	36527845	36523496	36514714	36514221	36512848	36499638	36474468	36462649	36459925	36443856	36438802	36403758	36401729	36381245	36348189	36330908
Cartilage and arthritis	NPR3	Natriuretic peptide receptor 3	6	((NPR3)OR("Natriuretic peptide receptor 3"))AND((Chondrocyte)OR(Cartilage)OR("growth plate")OR(articular)OR(arthritis)OR(osteoarthritis)OR("rheumatoid arthritis"))	34970538	34260913	25086404	23883591	17374144	17116261
Cartilage and arthritis	SULF1	Sulfatase 1	9	((SULF1)OR("Sulfatase 1"))AND((Chondrocyte)OR(Cartilage)OR("growth plate")OR(articular)OR(arthritis)OR(osteoarthritis)OR("rheumatoid arthritis"))	36622753	27808352	26464246	22903264	21808097	20503373	20479257	18507859	17061267
Cartilage and arthritis	KIAA1549L	KIAA1549 like	0	((KIAA1549L)OR("KIAA1549 like"))AND((Chondrocyte)OR(Cartilage)OR("growth plate")OR(articular)OR(arthritis)OR(osteoarthritis)OR("rheumatoid arthritis"))	N/A
Cartilage and arthritis	BMPR1B	Bone Morphogenetic Protein Receptor Type 1B	21	((BMPR1B)OR("Bone Morphogenetic Protein Receptor Type 1B"))AND((Chondrocyte)OR(Cartilage)OR("growth plate")OR(articular)OR(arthritis)OR(osteoarthritis)OR("rheumatoid arthritis"))	32764110	26534931	25641697	25413979	24449086	24371811	22272175	19358406	18421531	17065231	16322106	15781876	15322331	14587033	12729559	12565908	11781009	10705576	10564272	9525338
Cartilage and arthritis	ADGRL4	Adhesion G Protein-Coupled Receptor L4	0	((ADGRL4)OR("Adhesion G Protein-Coupled Receptor L4"))AND((Chondrocyte)OR(Cartilage)OR("growth plate")OR(articular)OR(arthritis)OR(osteoarthritis)OR("rheumatoid arthritis"))	N/A
Cartilage and arthritis	FAT3	FAT atypical cadherin 3	1	((FAT3)OR("FAT atypical cadherin 3"))AND((Chondrocyte)OR(Cartilage)OR("growth plate")OR(articular)OR(arthritis)OR(osteoarthritis)OR("rheumatoid arthritis"))	25340762
Cartilage and arthritis	EMB	Embigin	0	((EMB)OR("Embigin"))AND((Chondrocyte)OR(Cartilage)OR("growth plate")OR(articular)OR(arthritis)OR(osteoarthritis)OR("rheumatoid arthritis"))	N/A
Cartilage and arthritis	NTN1	Netrin 1	11	((NTN1)OR("Netrin 1"))AND((Chondrocyte)OR(Cartilage)OR("growth plate")OR(articular)OR(arthritis)OR(osteoarthritis)OR("rheumatoid arthritis"))	36321743	35989959	35260562	34344989	30530994	29843768	28623328	28576474	27502509	24966904	19745029
Cartilage and arthritis	CEMIP	Cell Migration Inducing Hyaluronidase 1	8	((CEMIP)OR("Cell Migration Inducing Hyaluronidase 1"))AND((Chondrocyte)OR(Cartilage)OR("growth plate")OR(articular)OR(arthritis)OR(osteoarthritis)OR("rheumatoid arthritis"))	36028175	35474501	33473125	32365591	31103876	30718510	29935163	28284715
Cartilage and arthritis	DSG3	desmoglein 3	0	((DSG3)OR("desmoglein 3"))AND((Chondrocyte)OR(Cartilage)OR("growth plate")OR(articular)OR(arthritis)OR(osteoarthritis)OR("rheumatoid arthritis"))	N/A
PubMed database accessed on 4/15/23
	=	Abstract is available, but full text isn't
	=	Review article
	=	Genomic/microarray/proteomic study
	=	ADAMTS5, a well-established marker
[truncated: 1,068 more columns]
