# Supplementary material for: Transcriptional profiling of human cartilage endplate cells identifies novel genes and cell clusters underlying degenerated and non-degenerated phenotypes
Source: Arthritis Res Ther. 2024 Jan 3;26:12. doi: 10.1186/s13075-023-03220-6 (PMC10763221; doi:10.1186/s13075-023-03220-6)
Supplement: Supplementary file 4 — Additional file 4: Table S7. Percentage expressed and scaled expressed of differentially expressed genes from bulk RNA sequencing analysis, by cluster. [file 13075_2023_3220_MOESM4_ESM.xlsx]

## Sheet: Sheet1
Cluster	Gene.Symbol	Percentage.Expressed.Degenerated	Percentage.Expressed.Non-Degenerated	Delta.Percentage.Expressed (Degenerated - Non-Degenerated)	average.expression.scaled.Degenerated	average.expression.scaled.Non-Degenerated	Delta.expression.scaled (Degenerated - Non-Degenerated)
AF cell	GALE	4.16667	20.339	-16.1723	1.3395	1.83385	-0.494351
AF cell	ENO1	66.6667	74.5763	-7.9096	-1.29441	-1.24936	-0.0450416
AF cell	MPST	6.25	15.2542	-9.00424	-2.5	-0.608115	-1.89189
AF cell	FOXF2	6.25	6.77966	-0.529661	-2.5	-2.4547	-0.0453005
AF cell	TST	8.33333	10.1695	-1.83616	-1.57663	-1.11448	-0.46215
AF cell	LGALS1	83.3333	91.5254	-8.19209	-2.33043	-2.08979	-0.240644
AF cell	HAPLN1	25	6.77966	18.2203	2.43331	-0.689311	3.12262
AF cell	KAZALD1	2.08333	1.69492	0.388418	-0.569824	-1.54692	0.977094
AF cell	S100A2	2.08333	5.08475	-3.00141	-1.34484	-1.30297	-0.0418764
AF cell	ID4	12.5	10.1695	2.33051	-0.622565	-0.462073	-0.160492
AF cell	CYBA	4.16667	15.2542	-11.0876	-1.37929	-0.456849	-0.922445
AF cell	TRPV2	4.16667	6.77966	-2.61299	-1.37682	0.49219	-1.86901
AF cell	PRRX2	16.6667	13.5593	3.10734	-0.424027	-1.27913	0.855101
AF cell	CPVL	0	6.77966	-6.77966	-0.927636	1.16318	-2.09081
AF cell	CEMIP	4.16667	6.77966	-2.61299	0.844892	-0.3096	1.15449
AF cell	SULF1	45.8333	42.3729	3.46045	2.10391	0.721278	1.38263
AF cell	NPR3	4.16667	3.38983	0.776836	0.578592	-0.356675	0.935267
AF cell	ADAMTS5	18.75	15.2542	3.49576	1.68637	0.54364	1.14273
AF cell	FAM155A	66.6667	64.4068	2.25989	2.5	1.87104	0.628959
AF cell	THSD4	20.8333	22.0339	-1.20056	2.11042	2.5	-0.389578
AF cell	PSD3	75	93.2203	-18.2203	1.16324	2.5	-1.33676
AF cell	DST	93.75	98.3051	-4.55508	2.15081	2.5	-0.349188
AF cell	SCN8A	22.9167	16.9492	5.96751	2.39289	1.36817	1.02472
AF cell	PKD2	37.5	55.9322	-18.4322	0.85959	2.5	-1.64041
AF cell	LINC01547	0	1.69492	-1.69492	-2.35092	-0.326203	-2.02471
AF cell	SLC9A7	14.5833	18.6441	-4.06073	1.8028	2.1602	-0.357405
AF cell	CEP290	25	28.8136	-3.81356	0.657262	2.5	-1.84274
AF cell	LINC00342	47.9167	44.0678	3.84887	2.48644	2.5	-0.0135627
AF cell	EEA1	56.25	72.8814	-16.6314	1.30383	2.44686	-1.14303
AF cell	ITGAV	22.9167	32.2034	-9.28672	1.2597	1.20331	0.0563879
AF cell	ATRX	64.5833	62.7119	1.87147	2.13275	1.89419	0.238554
AF cell	CHD9	85.4167	79.661	5.75565	2.5	1.94938	0.55062
AF cell	CPEB2	37.5	61.0169	-23.5169	1.59273	2.5	-0.907272
AF cell	ABCC5	18.75	28.8136	-10.0636	2.5	1.15205	1.34795
AF cell	VPS13C	43.75	57.6271	-13.8771	2.33756	2.5	-0.162443
AF cell	KIAA1109	31.25	52.5424	-21.2924	1.17438	2.5	-1.32562
AF cell	NAALADL2	70.8333	61.0169	9.81638	2.5	1.26998	1.23002
AF cell	SAMD9L	14.5833	37.2881	-22.7048	0.292438	2.5	-2.20756
AF cell	KLF12	54.1667	57.6271	-3.46045	2.5	1.71775	0.782247
AF cell	SLC7A8	6.25	11.8644	-5.61441	-0.641652	-0.064101	-0.577551
AF cell	FMN1	47.9167	61.0169	-13.1003	2.5	2.1211	0.378902
AF cell	AKAP9	54.1667	66.1017	-11.935	2.5	2.45372	0.0462828
AF cell	TMOD2	6.25	6.77966	-0.529661	2.5	1.47816	1.02184
AF cell	DYNC2H1	45.8333	49.1525	-3.31921	2.34665	2.5	-0.153348
AF cell	GABPB1-AS1	50	30.5085	19.4915	2.5	0.188076	2.31192
AF cell	KIAA1549L	2.08333	0	2.08333	-0.490219	-1.32558	0.835356
AF cell	BMPR1B	10.4167	3.38983	7.02684	2.5	-0.225328	2.72533
AF cell	ADGRL4	2.08333	1.69492	0.388418	-0.0307844	-0.410044	0.379259
AF cell	FAT3	6.25	1.69492	4.55508	2.5	0.688107	1.81189
AF cell	EMB	0	0	0	-1.20449	-1.20449	0
AF cell	NTN1	0	1.69492	-1.69492	-0.751674	2.5	-3.25167
AF cell	DSG3	0	0	0	-0.964315	-0.964315	0
NP Cell	GALE	24.6914	36	-11.3086	-0.62025	0.958966	-1.57922
NP cell	ENO1	100	99.4286	0.571429	-0.334523	0.048275	-0.382798
NP cell	MPST	49.3827	46.8571	2.52557	1.33405	1.37721	-0.0431513
NP cell	FOXF2	32.0988	34.8571	-2.75838	0.252213	0.169414	0.0827985
NP cell	TST	18.5185	24.5714	-6.05291	-0.687853	0.587042	-1.2749
NP cell	LGALS1	100	100	0	-0.0379354	0.0857999	-0.123735
NP cell	HAPLN1	17.284	10.2857	6.99824	-0.353937	-0.809371	0.455434
NP Cell	KAZALD1	9.87654	5.71429	4.16226	0.631731	-0.914359	1.54609
NP cell	S100A2	20.9877	40	-19.0123	-0.81439	-0.127242	-0.687149
NP cell	ID4	32.0988	29.7143	2.38448	1.35543	1.09929	0.256143
NP cell	CYBA	32.0988	57.7143	-25.6155	0.0410434	1.49548	-1.45444
NP cell	TRPV2	6.17284	14.2857	-8.11287	-0.0221539	1.62108	-1.64323
NP cell	PRRX2	58.0247	38.8571	19.1675	1.69686	0.143292	1.55357
NP cell	CPVL	2.46914	17.1429	-14.6737	-0.545083	2.44143	-2.98651
NP cell	CEMIP	12.3457	6.85714	5.48854	0.302735	-0.287561	0.590296
NP cell	SULF1	43.2099	32.5714	10.6384	-0.676031	-0.917239	0.241208
NP cell	NPR3	0	0	0	-1.46007	-1.46007	0
NP cell	ADAMTS5	24.6914	22.2857	2.40564	1.23704	-0.325913	1.56296
NP cell	FAM155A	40.7407	41.1429	-0.402116	-0.73809	-0.827795	0.0897054
NP cell	THSD4	1.23457	4.57143	-3.33686	-0.936068	-0.781829	-0.154239
NP cell	PSD3	67.9012	82.8571	-14.9559	-0.952489	-0.466928	-0.485561
NP cell	DST	95.0617	94.8571	0.204586	-0.916035	-0.835006	-0.0810285
NP cell	SCN8A	7.40741	5.71429	1.69312	-1.2026	-1.06246	-0.14014
NP cell	PKD2	29.6296	37.1429	-7.51323	-1.19929	-1.08342	-0.115861
NP cell	LINC01547	0	1.14286	-1.14286	-2.35092	-1.01831	-1.3326
NP cell	SLC9A7	6.17284	6.28571	-0.112875	-1.26779	-1.34237	0.0745742
NP cell	CEP290	16.0494	20.5714	-4.52205	-1.10398	-1.14915	0.0451759
NP cell	LINC00342	12.3457	20	-7.65432	-0.783552	-0.581896	-0.201656
NP cell	EEA1	71.6049	78.8571	-7.2522	-0.428263	0.410226	-0.83849
NP cell	ITGAV	39.5062	42.2857	-2.77954	0.661814	0.390167	0.271647
NP cell	ATRX	60.4938	67.4286	-6.93474	-0.461636	-0.625228	0.163592
NP cell	CHD9	64.1975	62.2857	1.91182	-0.563437	-0.475042	-0.088395
NP cell	CPEB2	29.6296	28.5714	1.0582	-1.03728	-1.02996	-0.00732563
NP cell	ABCC5	7.40741	16.5714	-9.16402	-0.49122	-0.191428	-0.299792
NP cell	VPS13C	40.7407	49.7143	-8.97354	-0.75505	-0.507379	-0.247671
NP cell	KIAA1109	23.4568	32	-8.54321	-1.08989	-0.945703	-0.144184
NP cell	NAALADL2	29.6296	29.1429	0.486772	-0.876239	-0.848117	-0.0281225
NP cell	SAMD9L	12.3457	28.5714	-16.2257	-1.05068	-0.261768	-0.788914
NP cell	KLF12	27.1605	30.8571	-3.69665	-0.809811	-0.851028	0.0412165
NP cell	SLC7A8	53.0864	60	-6.91358	1.08686	1.12418	-0.0373182
NP cell	FMN1	33.3333	50.2857	-16.9524	-0.870649	-0.609738	-0.260911
NP cell	AKAP9	49.3827	68	-18.6173	-1.12072	-0.0140153	-1.1067
NP cell	TMOD2	7.40741	1.14286	6.26455	-0.204148	-1.35584	1.15169
NP cell	DYNC2H1	33.3333	37.1429	-3.80952	-0.754601	-0.703581	-0.0510197
NP cell	GABPB1-AS1	30.8642	14.2857	16.5785	-0.296129	-0.81553	0.519401
NP cell	KIAA1549L	2.46914	2.85714	-0.388007	-0.358875	-0.237504	-0.121371
NP cell	BMPR1B	2.46914	2.28571	0.183422	-0.635832	-0.799695	0.163862
NP cell	ADGRL4	4.93827	3.42857	1.5097	0.689761	-0.175986	0.865746
NP cell	FAT3	1.23457	0	1.23457	-0.362854	-0.79145	0.428596
NP cell	EMB	8.64198	1.71429	6.92769	0.589437	-0.962546	1.55198
NP cell	NTN1	3.7037	5.14286	-1.43915	0.199891	0.786767	-0.586877
NP cell	DSG3	0	0	0	-0.964315	-0.964315	0
Osteoblast	GALE	23.0088	32.9231	-9.91423	-0.920638	-0.248229	-0.672409
Osteoblast	ENO1	100	100	0	-0.516718	-0.195838	-0.32088
Osteoblast	MPST	39.823	50.1538	-10.3308	-0.284996	-0.201691	-0.0833043
Osteoblast	FOXF2	37.1681	40	-2.83186	0.461077	-0.730414	1.19149
Osteoblast	TST	19.469	23.0769	-3.6079	-0.808195	-0.944066	0.135871
Osteoblast	LGALS1	100	100	0	-0.495015	-0.392557	-0.102459
Osteoblast	HAPLN1	10.6195	11.0769	-0.457454	-0.881668	-0.94673	0.0650619
Osteoblast	KAZALD1	1.76991	1.53846	0.23145	-1.7628	-1.82557	0.0627674
Osteoblast	S100A2	23.0088	37.8462	-14.8373	-0.738213	-0.345122	-0.393091
Osteoblast	ID4	36.2832	34.4615	1.82165	1.21677	0.277458	0.939309
Osteoblast	CYBA	23.8938	59.6923	-35.7985	-0.782636	0.693391	-1.47603
Osteoblast	TRPV2	12.3894	13.2308	-0.841389	0.842825	0.00882413	0.834001
Osteoblast	PRRX2	59.292	29.8462	29.4459	0.810533	-1.0605	1.87103
Osteoblast	CPVL	0.884956	15.0769	-14.192	-0.802364	1.23929	-2.04165
Osteoblast	CEMIP	23.8938	12.6154	11.2784	1.55066	1.04204	0.508619
Osteoblast	SULF1	61.0619	57.5385	3.52349	-0.102284	-0.368678	0.266394
Osteoblast	NPR3	0.884956	3.38462	-2.49966	-1.28775	-0.842543	-0.445208
Osteoblast	ADAMTS5	29.2035	28.9231	0.280463	0.434843	0.13967	0.295173
Osteoblast	FAM155A	65.4867	60.3077	5.17903	-0.168079	-0.3983	0.230221
Osteoblast	THSD4	7.07965	10.1538	-3.0742	-0.402441	-0.472367	0.0699259
Osteoblast	PSD3	94.6903	97.5385	-2.8482	0.246095	0.963682	-0.717587
Osteoblast	DST	100	99.3846	0.615385	0.637415	0.307413	0.330002
Osteoblast	SCN8A	19.469	19.0769	0.392103	-0.517287	-0.579955	0.062668
Osteoblast	PKD2	56.6372	65.2308	-8.5936	-0.299031	-0.110407	-0.188624
Osteoblast	LINC01547	2.65487	4.30769	-1.65283	0.444654	0.984336	-0.539683
Osteoblast	SLC9A7	10.6195	8.92308	1.69639	-1.05778	-1.0841	0.0263218
Osteoblast	CEP290	29.2035	41.2308	-12.0272	-0.279719	0.278438	-0.558157
Osteoblast	LINC00342	30.9735	44.9231	-13.9496	-0.313294	-0.0165483	-0.296746
Osteoblast	EEA1	92.0354	95.0769	-3.04152	0.773056	1.74552	-0.972465
Osteoblast	ITGAV	53.9823	63.0769	-9.09462	1.51439	1.97547	-0.461086
Osteoblast	ATRX	80.531	90.1538	-9.62287	0.704745	0.813941	-0.109196
Osteoblast	CHD9	86.7257	91.3846	-4.65895	0.19029	0.385892	-0.195602
Osteoblast	CPEB2	58.4071	64.6154	-6.2083	0.0381104	0.707903	-0.669792
Osteoblast	ABCC5	20.354	25.2308	-4.87679	-0.139246	-0.0290775	-0.110169
Osteoblast	VPS13C	58.4071	66.4615	-8.05446	-0.226597	0.0927794	-0.319376
Osteoblast	KIAA1109	55.7522	64.3077	-8.55548	0.0335849	0.553405	-0.519821
Osteoblast	NAALADL2	55.7522	56.6154	-0.863172	-0.158681	-0.346783	0.188102
Osteoblast	SAMD9L	31.8584	36.6154	-4.75698	-0.100629	-0.167778	0.0671492
Osteoblast	KLF12	53.9823	66.4615	-12.4792	-0.301403	0.127932	-0.429335
Osteoblast	SLC7A8	77.8761	78.4615	-0.585432	2.5	2.42581	0.0741868
Osteoblast	FMN1	62.8319	76	-13.1681	-0.0314181	0.497228	-0.528646
Osteoblast	AKAP9	75.2212	78.7692	-3.54799	0.286613	0.426393	-0.13978
Osteoblast	TMOD2	13.2743	14.7692	-1.49489	0.110103	0.402097	-0.291994
Osteoblast	DYNC2H1	54.8673	62.7692	-7.90197	0.0633574	0.213843	-0.150486
Osteoblast	GABPB1-AS1	43.3628	40.3077	3.05514	-0.0575867	-0.319843	0.262256
Osteoblast	KIAA1549L	9.73451	5.23077	4.50374	1.34299	-0.285515	1.62851
Osteoblast	BMPR1B	9.73451	3.07692	6.65759	0.574665	-0.540061	1.11473
Osteoblast	ADGRL4	7.07965	13.2308	-6.15112	1.11106	2.5	-1.38894
Osteoblast	FAT3	0.884956	0.923077	-0.0381212	-0.598312	-0.426469	-0.171843
Osteoblast	EMB	18.5841	3.69231	14.8918	2.06336	-0.681029	2.74439
Osteoblast	NTN1	8.84956	8.30769	0.541865	1.49075	1.95921	-0.468466
Osteoblast	DSG3	0	0.307692	-0.307692	-0.964315	0.953872	-1.91819
Hypertrophic Chondrocyte	GALE	32.2751	N/A	N/A	-0.367645	N/A	N/A
Hypertrophic Chondrocyte	ENO1	100	N/A	N/A	-0.17024	N/A	N/A
Hypertrophic Chondrocyte	MPST	44.4444	N/A	N/A	-0.829381	N/A	N/A
Hypertrophic Chondrocyte	FOXF2	48.1481	N/A	N/A	1.12215	N/A	N/A
Hypertrophic Chondrocyte	TST	21.6931	N/A	N/A	-0.75475	N/A	N/A
Hypertrophic Chondrocyte	LGALS1	100	N/A	N/A	0.212985	N/A	N/A
Hypertrophic Chondrocyte	HAPLN1	12.1693	N/A	N/A	-0.66774	N/A	N/A
Hypertrophic Chondrocyte	KAZALD1	10.0529	N/A	N/A	0.293524	N/A	N/A
Hypertrophic Chondrocyte	S100A2	26.455	N/A	N/A	-0.778101	N/A	N/A
Hypertrophic Chondrocyte	ID4	26.455	N/A	N/A	-0.643223	N/A	N/A
Hypertrophic Chondrocyte	CYBA	28.0423	N/A	N/A	-0.654503	N/A	N/A
Hypertrophic Chondrocyte	TRPV2	4.2328	N/A	N/A	-1.41121	N/A	N/A
Hypertrophic Chondrocyte	PRRX2	62.4339	N/A	N/A	1.45975	N/A	N/A
Hypertrophic Chondrocyte	CPVL	0.529101	N/A	N/A	-0.866336	N/A	N/A
Hypertrophic Chondrocyte	CEMIP	16.9312	N/A	N/A	2.5	N/A	N/A
Hypertrophic Chondrocyte	SULF1	84.127	N/A	N/A	2.5	N/A	N/A
Hypertrophic Chondrocyte	NPR3	15.3439	N/A	N/A	2.12589	N/A	N/A
Hypertrophic Chondrocyte	ADAMTS5	39.1534	N/A	N/A	1.24784	N/A	N/A
Hypertrophic Chondrocyte	FAM155A	87.3016	N/A	N/A	1.03437	N/A	N/A
Hypertrophic Chondrocyte	THSD4	11.6402	N/A	N/A	-0.440022	N/A	N/A
Hypertrophic Chondrocyte	PSD3	86.2434	N/A	N/A	-0.338224	N/A	N/A
Hypertrophic Chondrocyte	DST	98.9418	N/A	N/A	-0.264407	N/A	N/A
Hypertrophic Chondrocyte	SCN8A	31.2169	N/A	N/A	0.424226	N/A	N/A
Hypertrophic Chondrocyte	PKD2	58.7302	N/A	N/A	-0.093413	N/A	N/A
Hypertrophic Chondrocyte	LINC01547	3.7037	N/A	N/A	0.83866	N/A	N/A
Hypertrophic Chondrocyte	SLC9A7	24.3386	N/A	N/A	0.24837	N/A	N/A
Hypertrophic Chondrocyte	CEP290	29.1005	N/A	N/A	-0.598079	N/A	N/A
Hypertrophic Chondrocyte	LINC00342	34.3915	N/A	N/A	-0.320402	N/A	N/A
Hypertrophic Chondrocyte	EEA1	74.6032	N/A	N/A	-0.662938	N/A	N/A
Hypertrophic Chondrocyte	ITGAV	42.328	N/A	N/A	-0.0702879	N/A	N/A
Hypertrophic Chondrocyte	ATRX	81.4815	N/A	N/A	0.566411	N/A	N/A
Hypertrophic Chondrocyte	CHD9	71.9577	N/A	N/A	-0.317604	N/A	N/A
Hypertrophic Chondrocyte	CPEB2	58.7302	N/A	N/A	0.369836	N/A	N/A
Hypertrophic Chondrocyte	ABCC5	15.873	N/A	N/A	-0.36915	N/A	N/A
Hypertrophic Chondrocyte	VPS13C	64.5503	N/A	N/A	-0.0764661	N/A	N/A
Hypertrophic Chondrocyte	KIAA1109	52.381	N/A	N/A	0.0711579	N/A	N/A
Hypertrophic Chondrocyte	NAALADL2	68.7831	N/A	N/A	-0.076031	N/A	N/A
Hypertrophic Chondrocyte	SAMD9L	27.5132	N/A	N/A	-0.365703	N/A	N/A
Hypertrophic Chondrocyte	KLF12	57.1429	N/A	N/A	-0.197502	N/A	N/A
Hypertrophic Chondrocyte	SLC7A8	31.2169	N/A	N/A	-0.0512856	N/A	N/A
Hypertrophic Chondrocyte	FMN1	49.7354	N/A	N/A	-0.561468	N/A	N/A
Hypertrophic Chondrocyte	AKAP9	75.1323	N/A	N/A	-0.180611	N/A	N/A
Hypertrophic Chondrocyte	TMOD2	7.40741	N/A	N/A	-0.550589	N/A	N/A
Hypertrophic Chondrocyte	DYNC2H1	49.7354	N/A	N/A	-0.0886205	N/A	N/A
Hypertrophic Chondrocyte	GABPB1-AS1	50.2646	N/A	N/A	0.243435	N/A	N/A
Hypertrophic Chondrocyte	KIAA1549L	2.1164	N/A	N/A	-0.852166	N/A	N/A
Hypertrophic Chondrocyte	BMPR1B	2.6455	N/A	N/A	-0.60957	N/A	N/A
Hypertrophic Chondrocyte	ADGRL4	4.7619	N/A	N/A	0.479677	N/A	N/A
Hypertrophic Chondrocyte	FAT3	0	N/A	N/A	-0.79145	N/A	N/A
Hypertrophic Chondrocyte	EMB	12.1693	N/A	N/A	0.695776	N/A	N/A
Hypertrophic Chondrocyte	NTN1	1.5873	N/A	N/A	-0.261777	N/A	N/A
Hypertrophic Chondrocyte	DSG3	0	N/A	N/A	-0.964315	N/A	N/A
1:Chondrocyte	GALE	33.7632	41.9916	-8.22841	-0.912281	-0.427588	-0.484694
1:Chondrocyte	ENO1	99.9414	100	-0.0586166	-0.201124	0.383165	-0.584288
1:Chondrocyte	MPST	49.7069	59.4481	-9.74119	-0.548028	-0.346315	-0.201713
1:Chondrocyte	FOXF2	44.4314	51.7696	-7.33823	-0.0697474	0.0838169	-0.153564
1:Chondrocyte	TST	31.7116	41.6917	-9.98006	-0.0823297	0.599102	-0.681431
1:Chondrocyte	LGALS1	100	100	0	-0.316678	0.268365	-0.585043
1:Chondrocyte	HAPLN1	32.0047	14.997	17.0077	0.0858298	-0.816793	0.902623
1:Chondrocyte	KAZALD1	11.8992	8.69826	3.20092	0.101672	-0.825272	0.926944
1:Chondrocyte	S100A2	40.4455	68.7463	-28.3008	-0.394866	0.893871	-1.28874
1:Chondrocyte	ID4	33.9977	29.0342	4.96346	-0.151986	-0.888924	0.736937
1:Chondrocyte	CYBA	24.8535	65.3869	-40.5335	-0.894963	1.13346	-2.02842
1:Chondrocyte	TRPV2	12.1336	16.7367	-4.60301	-0.657405	0.0561903	-0.713595
1:Chondrocyte	PRRX2	51.3482	34.3131	17.035	-0.27249	-1.20496	0.932475
1:Chondrocyte	CPVL	1.93435	12.4775	-10.5432	-0.720493	0.253477	-0.973971
1:Chondrocyte	CEMIP	2.93083	3.77924	-0.848412	-0.468586	-0.538761	0.0701748
1:Chondrocyte	SULF1	58.4994	67.7864	-9.28703	-0.186849	0.0898559	-0.276705
1:Chondrocyte	NPR3	15.0059	14.5771	0.428777	1.8373	1.56393	0.273371
1:Chondrocyte	ADAMTS5	42.9074	40.3119	2.59545	1.707	0.454023	1.25298
1:Chondrocyte	FAM155A	57.796	66.9466	-9.1506	-0.302947	-0.104236	-0.198711
1:Chondrocyte	THSD4	19.578	28.7942	-9.21628	-0.159481	0.558172	-0.717653
1:Chondrocyte	PSD3	84.4666	95.6209	-11.1543	-0.686494	-0.122912	-0.563582
1:Chondrocyte	DST	99.8242	99.88	-0.0558739	0.0205238	0.12911	-0.108586
1:Chondrocyte	SCN8A	46.0727	38.6923	7.38042	1.34477	0.448802	0.895971
1:Chondrocyte	PKD2	76.7292	80.024	-3.2948	0.544271	0.648188	-0.103918
1:Chondrocyte	LINC01547	3.63423	4.79904	-1.16481	0.441175	0.566616	-0.125441
1:Chondrocyte	SLC9A7	27.5498	29.1542	-1.60435	0.384056	0.259303	0.124752
1:Chondrocyte	CEP290	45.5451	52.6095	-7.06434	0.390505	0.588856	-0.198351
1:Chondrocyte	LINC00342	39.449	54.2292	-14.7802	-0.295668	-0.0190832	-0.276585
1:Chondrocyte	EEA1	86.4009	94.5411	-8.14015	-0.313543	0.453315	-0.766858
1:Chondrocyte	ITGAV	46.3072	60.7079	-14.4007	-0.424513	0.370551	-0.795064
1:Chondrocyte	ATRX	86.1665	91.7217	-5.55518	-0.193676	0.0597554	-0.253431
1:Chondrocyte	CHD9	82.8253	91.5417	-8.71637	-0.329467	-0.058816	-0.270651
1:Chondrocyte	CPEB2	66.9988	71.0258	-4.02697	0.351419	0.239264	0.112155
1:Chondrocyte	ABCC5	23.5639	26.0948	-2.53089	-0.186996	-0.226742	0.039746
1:Chondrocyte	VPS13C	72.5088	82.7834	-10.2747	-0.013208	0.194357	-0.207565
1:Chondrocyte	KIAA1109	60.0234	69.886	-9.86258	-0.032287	0.357444	-0.389731
1:Chondrocyte	NAALADL2	79.0739	76.1248	2.94908	0.219945	-0.0965409	0.316486
1:Chondrocyte	SAMD9L	39.6249	49.0102	-9.38534	-0.102404	0.242584	-0.344988
1:Chondrocyte	KLF12	69.9297	77.1446	-7.21491	0.0350919	0.339746	-0.304654
1:Chondrocyte	SLC7A8	12.2509	14.877	-2.62615	-0.649448	-0.631186	-0.018262
1:Chondrocyte	FMN1	61.0785	71.2657	-10.1872	-0.303793	-0.157768	-0.146025
1:Chondrocyte	AKAP9	76.3775	86.5027	-10.1252	-0.23712	-0.0273837	-0.209737
1:Chondrocyte	TMOD2	15.6506	18.1164	-2.46573	0.303245	0.314761	-0.0115157
1:Chondrocyte	DYNC2H1	62.7784	72.1656	-9.38714	0.000208661	0.0765062	-0.0762975
1:Chondrocyte	GABPB1-AS1	59.2614	40.7918	18.4696	0.234878	-0.486963	0.721841
1:Chondrocyte	KIAA1549L	5.6272	4.37912	1.24807	-0.00478724	-0.496937	0.49215
1:Chondrocyte	BMPR1B	12.0164	3.53929	8.47712	0.445869	-0.601108	1.04698
1:Chondrocyte	ADGRL4	3.8687	5.9988	-2.1301	-0.721113	-0.306831	-0.414282
1:Chondrocyte	FAT3	4.2204	1.61968	2.60072	0.679112	-0.299717	0.978829
1:Chondrocyte	EMB	18.7573	6.23875	12.5186	1.16597	-0.593221	1.75919
1:Chondrocyte	NTN1	0.52755	1.19976	-0.67221	-0.685309	-0.581873	-0.103436
1:Chondrocyte	DSG3	0.3517	0.539892	-0.188192	1.02521	2.23114	-1.20593
2:Chondrocyte	GALE	24.2203	32.5581	-8.33783	-1.23684	-0.808683	-0.428159
2:Chondrocyte	ENO1	99.3364	99.8837	-0.547291	-0.815841	-0.505391	-0.31045
2:Chondrocyte	MPST	47.4453	55.6977	-8.25242	-0.117162	0.16466	-0.281822
2:Chondrocyte	FOXF2	38.6861	40.9884	-2.30224	0.0951271	-0.355764	0.450891
2:Chondrocyte	TST	24.6848	32.7326	-8.04775	-0.341956	0.100078	-0.442033
2:Chondrocyte	LGALS1	100	100	0	-0.637178	-0.404402	-0.232776
2:Chondrocyte	HAPLN1	40.0796	20.9884	19.0913	1.37209	-0.347049	1.71914
2:Chondrocyte	KAZALD1	15.6603	12.9651	2.69514	1.42854	0.249595	1.17895
2:Chondrocyte	S100A2	28.2681	54.2442	-25.9761	-0.658408	0.249733	-0.908141
2:Chondrocyte	ID4	41.6058	40.0581	1.5477	1.59428	1.53034	0.0639397
2:Chondrocyte	CYBA	22.8268	59.2442	-36.4174	-0.891151	0.704436	-1.59559
2:Chondrocyte	TRPV2	9.55541	12.3837	-2.82831	-0.855814	-0.393747	-0.462067
2:Chondrocyte	PRRX2	56.2044	40.7558	15.4486	0.503265	-0.588067	1.09133
2:Chondrocyte	CPVL	4.04778	19.6512	-15.6034	-0.367678	1.73454	-2.10221
2:Chondrocyte	CEMIP	2.45521	4.36047	-1.90526	-0.618698	-0.534588	-0.0841093
2:Chondrocyte	SULF1	41.2077	57.1512	-15.9435	-0.619306	-0.322662	-0.296644
2:Chondrocyte	NPR3	7.76377	7.09302	0.670746	0.417548	0.167923	0.249624
2:Chondrocyte	ADAMTS5	28.5335	31.8023	-3.26882	0.52745	0.44937	0.0780804
2:Chondrocyte	FAM155A	51.2276	58.0233	-6.79565	-0.381342	-0.25883	-0.122512
2:Chondrocyte	THSD4	7.29927	13.4884	-6.1891	-0.625834	-0.386343	-0.239492
2:Chondrocyte	PSD3	81.7518	94.593	-12.8412	-0.651665	0.00135737	-0.653023
2:Chondrocyte	DST	99.7346	99.593	0.141549	-0.0594253	-0.0589033	-0.000522013
2:Chondrocyte	SCN8A	23.0259	16.1628	6.86309	-0.215732	-0.771411	0.555679
2:Chondrocyte	PKD2	62.5747	70.6395	-8.06488	-0.0749066	0.342183	-0.417089
2:Chondrocyte	LINC01547	2.85335	3.19767	-0.344323	0.284364	0.120531	0.163833
2:Chondrocyte	SLC9A7	15.793	14.186	1.60692	-0.492643	-0.847395	0.354753
2:Chondrocyte	CEP290	34.5056	39.593	-5.08738	-0.0975049	0.018282	-0.115787
2:Chondrocyte	LINC00342	42.004	50.6977	-8.69369	-0.0424953	0.154209	-0.196704
2:Chondrocyte	EEA1	78.8321	88.1977	-9.36556	-0.451214	0.156934	-0.608148
2:Chondrocyte	ITGAV	42.5348	54.9419	-12.407	-0.18654	0.586444	-0.772984
2:Chondrocyte	ATRX	82.5481	88.7791	-6.23096	0.12445	0.360007	-0.235556
2:Chondrocyte	CHD9	79.9602	87.7907	-7.83051	-0.25029	0.0118552	-0.262145
2:Chondrocyte	CPEB2	56.138	57.3837	-1.2457	-0.146962	-0.218097	0.0711355
2:Chondrocyte	ABCC5	21.2342	23.4302	-2.19599	-0.136578	-0.158069	0.0214909
2:Chondrocyte	VPS13C	69.2104	75.9884	-6.77802	0.153094	0.311008	-0.157914
2:Chondrocyte	KIAA1109	55.8726	67.5	-11.6274	0.174865	0.649762	-0.474898
2:Chondrocyte	NAALADL2	67.9496	65.5233	2.42631	0.0752253	-0.195566	0.270791
2:Chondrocyte	SAMD9L	32.6476	38.7209	-6.07329	-0.147731	-0.0233621	-0.124369
2:Chondrocyte	KLF12	54.6118	65.6395	-11.0277	-0.300665	0.005748	-0.306413
2:Chondrocyte	SLC7A8	19.3099	24.5349	-5.225	-0.407749	-0.329752	-0.077997
2:Chondrocyte	FMN1	58.925	66.0465	-7.1215	-0.188389	-0.106562	-0.0818266
2:Chondrocyte	AKAP9	73.5899	80.2326	-6.64264	-0.0211057	0.251252	-0.272357
2:Chondrocyte	TMOD2	10.5508	10.8721	-0.32133	-0.0822626	-0.16859	0.0863278
2:Chondrocyte	DYNC2H1	62.1102	68.2558	-6.14566	0.266513	0.399432	-0.13292
2:Chondrocyte	GABPB1-AS1	57.7969	40.3488	17.4481	0.48716	-0.302089	0.789249
2:Chondrocyte	KIAA1549L	2.98607	1.33721	1.64886	-0.355785	-1.02229	0.666506
2:Chondrocyte	BMPR1B	7.89648	2.61628	5.2802	0.241544	-0.794378	1.03592
2:Chondrocyte	ADGRL4	1.858	3.54651	-1.68852	-1.07608	-0.788398	-0.287679
2:Chondrocyte	FAT3	1.858	0.872093	0.985903	0.162836	-0.52789	0.690726
2:Chondrocyte	EMB	9.62177	1.74419	7.87758	0.140449	-1.02256	1.16301
2:Chondrocyte	NTN1	0.862641	3.83721	-2.97457	-0.579837	0.554472	-1.13431
2:Chondrocyte	DSG3	0.132714	0.348837	-0.216123	-0.259519	1.10943	-1.36895
3:Chondrocyte	GALE	28.6661	41.2587	-12.5926	-0.665234	-0.10075	-0.564484
3:Chondrocyte	ENO1	99.8343	99.9223	-0.088	-0.295327	0.167737	-0.463064
3:Chondrocyte	MPST	43.9934	51.4375	-7.44408	-0.675375	-0.660874	-0.0145012
3:Chondrocyte	FOXF2	41.2593	47.0862	-5.82693	0.447157	0.208781	0.238377
3:Chondrocyte	TST	23.778	32.4786	-8.70067	-0.556375	-0.0486607	-0.507714
3:Chondrocyte	LGALS1	100	100	0	-0.21437	0.449278	-0.663648
3:Chondrocyte	HAPLN1	42.005	22.9992	19.0057	2.18377	-0.292434	2.4762
3:Chondrocyte	KAZALD1	13.0903	10.6449	2.4454	0.946048	-0.156594	1.10264
3:Chondrocyte	S100A2	36.2055	65.3458	-29.1403	-0.385023	1.15672	-1.54175
3:Chondrocyte	ID4	34.9627	29.7591	5.20359	0.701089	-0.382558	1.08365
3:Chondrocyte	CYBA	22.0381	59.9845	-37.9463	-0.920701	0.842409	-1.76311
3:Chondrocyte	TRPV2	11.7647	17.0163	-5.25161	-0.226419	0.82829	-1.05471
3:Chondrocyte	PRRX2	55.5924	42.6573	12.935	0.697047	-0.581626	1.27867
3:Chondrocyte	CPVL	2.3198	10.4118	-8.09201	-0.622022	0.260272	-0.882294
3:Chondrocyte	CEMIP	3.314	3.7296	-0.415602	-0.550914	-0.569114	0.0182004
3:Chondrocyte	SULF1	64.7887	72.9604	-8.17164	0.323378	0.429585	-0.106207
3:Chondrocyte	NPR3	5.7995	4.0404	1.7591	0.14851	-0.621001	0.769512
3:Chondrocyte	ADAMTS5	19.5526	20.7459	-1.19331	-0.972995	-1.18432	0.211327
3:Chondrocyte	FAM155A	72.3281	78.5548	-6.22669	0.441809	0.709139	-0.26733
3:Chondrocyte	THSD4	12.5104	24.7863	-12.276	-0.328028	0.372229	-0.700257
3:Chondrocyte	PSD3	95.5261	97.669	-2.1429	0.376999	0.924331	-0.547332
3:Chondrocyte	DST	99.6686	100	-0.3314	0.274521	0.474532	-0.200011
3:Chondrocyte	SCN8A	25.6835	22.533	3.15049	-0.0796837	-0.456741	0.377057
3:Chondrocyte	PKD2	66.6943	77.3116	-10.6173	0.2961	0.771129	-0.47503
3:Chondrocyte	LINC01547	3.1483	3.6519	-0.503602	0.336233	0.149539	0.186694
3:Chondrocyte	SLC9A7	28.0862	31.7016	-3.61547	0.818764	0.708934	0.10983
3:Chondrocyte	CEP290	36.8683	43.8228	-6.95458	0.097229	0.223684	-0.126455
3:Chondrocyte	LINC00342	39.9337	50.8159	-10.8821	-0.103295	-0.0147313	-0.0885633
3:Chondrocyte	EEA1	77.5476	88.8889	-11.3413	-0.481105	0.0108555	-0.491961
3:Chondrocyte	ITGAV	46.976	53.4577	-6.48168	0.142896	0.0865941	0.0563017
3:Chondrocyte	ATRX	85.9155	92.5408	-6.6253	0.616986	0.702017	-0.0850318
3:Chondrocyte	CHD9	82.6015	89.9767	-7.3752	-0.0454219	0.118903	-0.164324
3:Chondrocyte	CPEB2	59.5692	69.2308	-9.66159	0.11553	0.485135	-0.369605
3:Chondrocyte	ABCC5	21.2096	24.2424	-3.03281	-0.145865	-0.205981	0.0601157
3:Chondrocyte	VPS13C	72.4109	80.8858	-8.47484	0.407275	0.467152	-0.0598763
3:Chondrocyte	KIAA1109	56.7523	67.366	-10.6137	0.157088	0.444751	-0.287663
3:Chondrocyte	NAALADL2	72.6595	71.1733	1.48622	0.252783	-0.1026	0.355383
3:Chondrocyte	SAMD9L	35.7912	42.9681	-7.17693	0.0281027	0.133686	-0.105583
3:Chondrocyte	KLF12	65.203	75.6022	-10.3992	0.146565	0.447672	-0.301107
3:Chondrocyte	SLC7A8	31.3173	33.2556	-1.93832	-0.144149	-0.215101	0.0709511
3:Chondrocyte	FMN1	70.3397	81.1189	-10.7792	0.248633	0.521096	-0.272462
3:Chondrocyte	AKAP9	80.9445	85.9363	-4.9918	0.426255	0.302312	0.123944
3:Chondrocyte	TMOD2	10.2734	11.1888	-0.915406	-0.193562	-0.283861	0.0902985
3:Chondrocyte	DYNC2H1	60.6462	68.143	-7.49674	0.158261	0.236866	-0.0786056
3:Chondrocyte	GABPB1-AS1	55.3438	40.1709	15.1729	0.396918	-0.392517	0.789436
3:Chondrocyte	KIAA1549L	6.37945	4.5843	1.79515	0.257672	-0.217107	0.474779
3:Chondrocyte	BMPR1B	6.87655	3.885	2.99155	0.00975371	-0.610548	0.620302
3:Chondrocyte	ADGRL4	2.9826	7.61461	-4.63201	-0.685708	0.451619	-1.13733
3:Chondrocyte	FAT3	3.72825	1.3986	2.32965	0.896305	-0.408082	1.30439
3:Chondrocyte	EMB	16.1558	4.662	11.4938	1.13797	-0.649903	1.78787
3:Chondrocyte	NTN1	1.1599	2.7195	-1.5596	-0.511783	-0.182427	-0.329356
3:Chondrocyte	DSG3	0.1657	0.4662	-0.3005	-0.119449	0.897639	-1.01709
Proliferating MSC	GALE	53.4392	55.1471	-1.70791	0.282747	0.681245	-0.398498
Proliferating MSC	ENO1	100	100	0	0.903238	1.01399	-0.110751
Proliferating MSC	MPST	64.5503	61.3971	3.15321	0.300872	-0.235956	0.536828
Proliferating MSC	FOXF2	49.7354	55.5147	-5.77926	0.000295871	0.380625	-0.380329
Proliferating MSC	TST	42.8571	50.7353	-7.87815	0.872812	1.46782	-0.595007
Proliferating MSC	LGALS1	100	100	0	0.106336	0.291209	-0.184873
Proliferating MSC	HAPLN1	40.7407	24.2647	16.476	0.506734	-0.561243	1.06798
Proliferating MSC	KAZALD1	17.9894	16.9118	1.07765	0.686356	0.221903	0.464453
Proliferating MSC	S100A2	44.9735	74.2647	-29.2912	-0.449601	0.891261	-1.34086
Proliferating MSC	ID4	34.3915	27.5735	6.818	-0.422325	-1.54874	1.12642
Proliferating MSC	CYBA	33.3333	67.2794	-33.9461	-0.671835	1.2076	-1.87943
Proliferating MSC	TRPV2	19.0476	14.3382	4.70938	0.916222	-1.05954	1.97576
Proliferating MSC	PRRX2	62.4339	33.0882	29.3456	0.102726	-1.24193	1.34466
Proliferating MSC	CPVL	3.1746	9.19118	-6.01657	-0.592385	-0.0665488	-0.525837
Proliferating MSC	CEMIP	3.1746	2.20588	0.968721	0.552052	-0.646849	1.1989
Proliferating MSC	SULF1	59.2593	71.6912	-12.4319	-0.124427	0.0579902	-0.182418
Proliferating MSC	NPR3	7.93651	10.6618	-2.72526	0.359555	0.275405	0.0841503
Proliferating MSC	ADAMTS5	33.8624	33.0882	0.774199	-0.0637346	-0.606554	0.54282
Proliferating MSC	FAM155A	62.963	81.9853	-19.0223	-0.366876	0.0483126	-0.415188
Proliferating MSC	THSD4	26.9841	45.2206	-18.2365	-0.0257316	0.983556	-1.00929
Proliferating MSC	PSD3	88.3598	95.9559	-7.59609	-0.510451	-0.0323023	-0.478148
Proliferating MSC	DST	99.4709	99.2647	0.206194	-0.47987	0.00730999	-0.48718
Proliferating MSC	SCN8A	48.6772	47.0588	1.61843	1.17881	0.901602	0.277203
Proliferating MSC	PKD2	66.1376	78.6765	-12.5389	-0.277896	0.378634	-0.65653
Proliferating MSC	LINC01547	6.34921	3.30882	3.04038	1.43367	-0.757819	2.19149
Proliferating MSC	SLC9A7	31.2169	34.1912	-2.97425	0.605512	0.343945	0.261567
Proliferating MSC	CEP290	50.2646	64.7059	-14.4413	0.395211	1.4234	-1.02819
Proliferating MSC	LINC00342	45.5026	69.4853	-23.9826	-0.291095	0.581878	-0.872972
Proliferating MSC	EEA1	86.2434	95.5882	-9.34485	-0.617865	0.353327	-0.971192
Proliferating MSC	ITGAV	46.0317	55.5147	-9.48296	-1.17488	-0.673052	-0.501825
Proliferating MSC	ATRX	79.8942	88.9706	-9.07641	-0.843772	-0.543708	-0.300064
Proliferating MSC	CHD9	86.2434	90.4412	-4.19779	-0.340683	-0.0357357	-0.304947
Proliferating MSC	CPEB2	50.2646	59.9265	-9.66192	-0.542653	-0.216526	-0.326126
Proliferating MSC	ABCC5	21.164	20.9559	0.208139	-0.282023	-0.38807	0.106047
Proliferating MSC	VPS13C	64.5503	78.3088	-13.7586	-0.707744	-0.215245	-0.492499
Proliferating MSC	KIAA1109	52.9101	62.1324	-9.2223	-0.653133	-0.343297	-0.309836
Proliferating MSC	NAALADL2	78.836	78.6765	0.159508	-0.0753139	0.140017	-0.215331
Proliferating MSC	SAMD9L	44.9735	54.0441	-9.07057	-0.0235341	0.186495	-0.210029
Proliferating MSC	KLF12	69.8413	75.3676	-5.52638	-0.317604	-0.0108144	-0.306789
Proliferating MSC	SLC7A8	13.7566	11.0294	2.7272	-0.647269	-0.693189	0.0459203
Proliferating MSC	FMN1	61.3757	71.6912	-10.3155	-0.564963	-0.203827	-0.361136
Proliferating MSC	AKAP9	73.0159	79.0441	-6.02824	-0.729186	-0.604641	-0.124545
Proliferating MSC	TMOD2	12.1693	21.6912	-9.52186	-0.275575	0.421822	-0.697397
Proliferating MSC	DYNC2H1	50.2646	68.0147	-17.7502	-0.732348	-0.39539	-0.336958
Proliferating MSC	GABPB1-AS1	50.7937	37.8676	12.926	-0.156398	-0.61776	0.461362
Proliferating MSC	KIAA1549L	14.2857	14.3382	-0.052521	2.07806	1.27344	0.804614
Proliferating MSC	BMPR1B	19.0476	9.92647	9.12115	1.39469	-0.155801	1.5505
Proliferating MSC	ADGRL4	4.2328	9.19118	-4.95837	-0.856444	0.766772	-1.62322
Proliferating MSC	FAT3	4.7619	1.10294	3.65896	0.596034	-0.426212	1.02225
Proliferating MSC	EMB	23.8095	6.25	17.5595	1.45301	-0.726183	2.17919
Proliferating MSC	NTN1	1.0582	2.57353	-1.51533	-0.590404	-0.423054	-0.16735
Proliferating MSC	DSG3	0	0.735294	-0.735294	-0.964315	1.54034	-2.50465
MSC	GALE	54.5082	53.4005	1.10769	1.53788	1.11427	0.423604
MSC	ENO1	100	100	0	1.738	2.32409	-0.586089
MSC	MPST	53.8934	58.1864	-4.29296	-0.271827	0.23358	-0.505408
MSC	FOXF2	54.3033	48.3627	5.94056	1.19202	0.195424	0.996598
MSC	TST	38.7295	48.1108	-9.38132	0.777145	1.83769	-1.06054
MSC	LGALS1	100	100	0	1.44044	1.97077	-0.530332
MSC	HAPLN1	35.4508	21.1587	14.2921	0.357937	-0.469245	0.827182
MSC	KAZALD1	16.1885	11.335	4.85351	0.755626	-0.09617	0.851796
MSC	S100A2	53.6885	82.1159	-28.4273	0.0553779	2.5	-2.44462
MSC	ID4	37.0902	34.5088	2.58135	0.595194	-0.058488	0.653682
MSC	CYBA	30.5328	63.4761	-32.9433	-0.696613	1.00979	-1.7064
MSC	TRPV2	20.6967	21.4106	-0.713858	1.80434	1.20525	0.599091
MSC	PRRX2	75.8197	44.5844	31.2353	2.24421	-0.455379	2.69959
MSC	CPVL	1.43443	7.55668	-6.12225	-0.814161	-0.211999	-0.602163
MSC	CEMIP	1.02459	2.77078	-1.74619	-0.633655	-0.619552	-0.0141029
MSC	SULF1	43.2377	51.6373	-8.39957	-0.679968	-0.64441	-0.0355587
MSC	NPR3	7.58197	5.03778	2.54418	0.119377	-0.692683	0.81206
MSC	ADAMTS5	28.4836	28.9673	-0.483648	-0.641083	-0.638616	-0.00246702
MSC	FAM155A	47.541	58.6902	-11.1492	-0.671669	-0.338158	-0.333511
MSC	THSD4	12.5	25.6927	-13.1927	-0.517842	0.233606	-0.751448
MSC	PSD3	84.2213	95.7179	-11.4966	-0.418239	0.655077	-1.07332
MSC	DST	98.5656	99.7481	-1.18254	-0.561904	0.00493863	-0.566843
MSC	SCN8A	26.0246	30.4786	-4.454	-0.236714	0.00985244	-0.246567
MSC	PKD2	59.0164	67.7582	-8.74179	-0.67748	-0.118194	-0.559287
MSC	LINC01547	4.5082	3.27456	1.23364	0.742888	-0.359915	1.1028
MSC	SLC9A7	24.3852	32.9975	-8.61224	-0.145286	0.982432	-1.12772
MSC	CEP290	38.5246	50.8816	-12.357	-0.18847	0.509601	-0.698071
MSC	LINC00342	23.9754	40.0504	-16.075	-0.670956	-0.210771	-0.460185
MSC	EEA1	73.5656	86.9018	-13.3362	-0.962103	-0.223343	-0.73876
MSC	ITGAV	38.9344	44.3325	-5.39807	-1.15957	-0.932358	-0.227212
MSC	ATRX	78.6885	83.8791	-5.19057	-0.747149	-0.512778	-0.234371
MSC	CHD9	76.8443	85.8942	-9.04994	-0.512949	-0.244205	-0.268744
MSC	CPEB2	56.5574	64.9874	-8.43003	-0.102266	0.00263906	-0.104905
MSC	ABCC5	19.6721	21.4106	-1.73845	-0.325908	-0.318114	-0.00779429
MSC	VPS13C	57.377	70.529	-13.1519	-0.687098	-0.146088	-0.54101
MSC	KIAA1109	52.6639	63.2242	-10.5602	-0.406378	0.090218	-0.496596
MSC	NAALADL2	65.3689	68.262	-2.89311	-0.196933	-0.158232	-0.0387008
MSC	SAMD9L	32.582	40.0504	-7.46841	-0.485961	-0.16261	-0.323351
MSC	KLF12	56.1475	69.0176	-12.8701	-0.433578	-0.0620507	-0.371528
MSC	SLC7A8	13.7295	23.4257	-9.69618	-0.610152	-0.460768	-0.149383
MSC	FMN1	61.2705	75.8186	-14.5481	-0.212759	0.393181	-0.60594
MSC	AKAP9	73.1557	79.8489	-6.69313	-0.50571	-0.140665	-0.365045
MSC	TMOD2	9.63115	7.80856	1.82258	-0.525026	-0.88399	0.358965
MSC	DYNC2H1	48.5656	56.927	-8.36138	-0.576913	-0.377688	-0.199225
MSC	GABPB1-AS1	54.3033	43.073	11.2302	0.156628	-0.234666	0.391294
MSC	KIAA1549L	13.9344	11.0831	2.8513	1.88479	1.13759	0.747206
MSC	BMPR1B	15.3689	11.8388	3.53006	0.960633	0.168286	0.792347
MSC	ADGRL4	5.53279	9.57179	-4.039	-0.0890994	0.817231	-0.906331
MSC	FAT3	2.04918	1.25945	0.789734	-0.344358	-0.40643	0.0620714
MSC	EMB	18.6475	7.0529	11.5946	1.2153	-0.447257	1.66255
MSC	NTN1	0.614754	1.25945	-0.644692	-0.663412	-0.616128	-0.047284
MSC	DSG3	0	0.251889	-0.251889	-0.964315	0.11561	-1.07992
Multipotent Stem Cell	GALE	38.4906	N/A	N/A	-1.81047	N/A	N/A
Multipotent Stem Cell	ENO1	98.8679	N/A	N/A	-1.79713	N/A	N/A
Multipotent Stem Cell	MPST	85.0943	N/A	N/A	1.65649	N/A	N/A
Multipotent Stem Cell	FOXF2	75.8491	N/A	N/A	1.06882	N/A	N/A
Multipotent Stem Cell	TST	37.7358	N/A	N/A	-1.49191	N/A	N/A
Multipotent Stem Cell	LGALS1	100	N/A	N/A	0.679054	N/A	N/A
Multipotent Stem Cell	HAPLN1	43.7736	N/A	N/A	-0.553557	N/A	N/A
Multipotent Stem Cell	KAZALD1	33.7736	N/A	N/A	1.18134	N/A	N/A
Multipotent Stem Cell	S100A2	79.2453	N/A	N/A	0.174738	N/A	N/A
Multipotent Stem Cell	ID4	38.8679	N/A	N/A	-1.68977	N/A	N/A
Multipotent Stem Cell	CYBA	45.4717	N/A	N/A	-1.14323	N/A	N/A
Multipotent Stem Cell	TRPV2	14.717	N/A	N/A	-1.56665	N/A	N/A
Multipotent Stem Cell	PRRX2	82.0755	N/A	N/A	0.0707153	N/A	N/A
Multipotent Stem Cell	CPVL	0.566038	N/A	N/A	-0.902656	N/A	N/A
Multipotent Stem Cell	CEMIP	8.49057	N/A	N/A	-0.548	N/A	N/A
Multipotent Stem Cell	SULF1	70.7547	N/A	N/A	-0.799185	N/A	N/A
Multipotent Stem Cell	NPR3	12.2642	N/A	N/A	-0.259908	N/A	N/A
Multipotent Stem Cell	ADAMTS5	39.2453	N/A	N/A	-1.35179	N/A	N/A
Multipotent Stem Cell	FAM155A	68.1132	N/A	N/A	-0.943064	N/A	N/A
Multipotent Stem Cell	THSD4	10.566	N/A	N/A	-0.785405	N/A	N/A
Multipotent Stem Cell	PSD3	84.1509	N/A	N/A	-1.18149	N/A	N/A
Multipotent Stem Cell	DST	98.3019	N/A	N/A	-1.40431	N/A	N/A
Multipotent Stem Cell	SCN8A	23.2075	N/A	N/A	-0.96846	N/A	N/A
Multipotent Stem Cell	PKD2	67.3585	N/A	N/A	-1.26581	N/A	N/A
Multipotent Stem Cell	LINC01547	7.73585	N/A	N/A	0.932302	N/A	N/A
Multipotent Stem Cell	SLC9A7	35.6604	N/A	N/A	-0.518088	N/A	N/A
Multipotent Stem Cell	CEP290	32.4528	N/A	N/A	-1.82432	N/A	N/A
Multipotent Stem Cell	LINC00342	16.7925	N/A	N/A	-0.952888	N/A	N/A
Multipotent Stem Cell	EEA1	78.8679	N/A	N/A	-1.64521	N/A	N/A
Multipotent Stem Cell	ITGAV	57.9245	N/A	N/A	-1.2965	N/A	N/A
Multipotent Stem Cell	ATRX	77.3585	N/A	N/A	-1.87705	N/A	N/A
Multipotent Stem Cell	CHD9	74.1509	N/A	N/A	-1.11226	N/A	N/A
Multipotent Stem Cell	CPEB2	40.9434	N/A	N/A	-1.29928	N/A	N/A
Multipotent Stem Cell	ABCC5	20.1887	N/A	N/A	-0.542617	N/A	N/A
Multipotent Stem Cell	VPS13C	53.3962	N/A	N/A	-1.50756	N/A	N/A
Multipotent Stem Cell	KIAA1109	47.3585	N/A	N/A	-1.38056	N/A	N/A
Multipotent Stem Cell	NAALADL2	61.3208	N/A	N/A	-0.877418	N/A	N/A
Multipotent Stem Cell	SAMD9L	36.0377	N/A	N/A	-0.975538	N/A	N/A
Multipotent Stem Cell	KLF12	55.4717	N/A	N/A	-1.04135	N/A	N/A
Multipotent Stem Cell	SLC7A8	31.5094	N/A	N/A	-0.545871	N/A	N/A
Multipotent Stem Cell	FMN1	57.9245	N/A	N/A	-1.06848	N/A	N/A
Multipotent Stem Cell	AKAP9	76.6038	N/A	N/A	-1.41534	N/A	N/A
Multipotent Stem Cell	TMOD2	13.2075	N/A	N/A	-0.660087	N/A	N/A
Multipotent Stem Cell	DYNC2H1	38.4906	N/A	N/A	-1.29889	N/A	N/A
Multipotent Stem Cell	GABPB1-AS1	49.8113	N/A	N/A	-0.670581	N/A	N/A
Multipotent Stem Cell	KIAA1549L	6.79245	N/A	N/A	-0.588657	N/A	N/A
Multipotent Stem Cell	BMPR1B	8.11321	N/A	N/A	-0.585244	N/A	N/A
Multipotent Stem Cell	ADGRL4	6.60377	N/A	N/A	-0.77379	N/A	N/A
Multipotent Stem Cell	FAT3	3.01887	N/A	N/A	-0.347461	N/A	N/A
Multipotent Stem Cell	EMB	15.6604	N/A	N/A	-0.181633	N/A	N/A
Multipotent Stem Cell	NTN1	0.754717	N/A	N/A	-0.709636	N/A	N/A
Multipotent Stem Cell	DSG3	0.566038	N/A	N/A	0.157103	N/A	N/A
Chondroprogenitor	GALE	35.4159	41.6292	-6.2133	-0.230567	0.600705	-0.831271
Chondroprogenitor	ENO1	97.8206	99.1011	-1.28056	0.0260571	0.771355	-0.745298
Chondroprogenitor	MPST	54.377	58.2022	-3.8252	0.971302	1.37529	-0.403993
Chondroprogenitor	FOXF2	40.3923	43.4831	-3.09085	0.126784	0.534175	-0.40739
Chondroprogenitor	TST	34.0356	38.0337	-3.99811	0.89849	1.26702	-0.368532
Chondroprogenitor	LGALS1	99.8184	100	-0.18162	0.358466	1.05565	-0.697189
Chondroprogenitor	HAPLN1	37.9223	15.3371	22.5852	0.874533	-0.425121	1.29965
Chondroprogenitor	KAZALD1	17.1086	8.76404	8.34456	1.49205	-0.290886	1.78293
Chondroprogenitor	S100A2	40.9372	63.4831	-22.546	-0.221067	1.37384	-1.5949
Chondroprogenitor	ID4	28.3327	22.1348	6.1979	-0.4913	-1.0079	0.516599
Chondroprogenitor	CYBA	30.6575	62.2472	-31.5897	-0.445642	1.80981	-2.25545
Chondroprogenitor	TRPV2	11.4784	14.2697	-2.79128	-0.506333	0.300877	-0.80721
Chondroprogenitor	PRRX2	51.6527	34.1011	17.5516	0.152477	-0.772769	0.925246
Chondroprogenitor	CPVL	1.99782	13.4831	-11.4853	-0.686246	1.03343	-1.71968
Chondroprogenitor	CEMIP	2.25209	2.30337	-0.0512822	-0.587686	-0.577563	-0.0101226
Chondroprogenitor	SULF1	41.3367	44.9438	-3.6071	-0.701256	-0.641535	-0.0597218
Chondroprogenitor	NPR3	5.77552	5.89888	-0.123359	-0.315966	-0.297354	-0.0186124
Chondroprogenitor	ADAMTS5	19.0701	17.7528	1.3173	-1.32832	-1.31392	-0.0143946
Chondroprogenitor	FAM155A	40.5013	46.573	-6.07176	-0.872883	-0.746962	-0.125921
Chondroprogenitor	THSD4	5.12169	10.9551	-5.83337	-0.792656	-0.526694	-0.265961
Chondroprogenitor	PSD3	57.8641	73.427	-15.5628	-1.12989	-0.874168	-0.25572
Chondroprogenitor	DST	90.5558	93.8202	-3.26447	-1.1418	-0.965867	-0.175933
Chondroprogenitor	SCN8A	12.8224	10.2809	2.54148	-0.879744	-1.09834	0.218595
Chondroprogenitor	PKD2	42.4264	51.6292	-9.20277	-1.06604	-0.741939	-0.324104
Chondroprogenitor	LINC01547	2.94224	2.80899	0.133256	-0.0494156	-0.0614635	0.0120479
Chondroprogenitor	SLC9A7	15.9462	13.764	2.1822	-0.692226	-0.866638	0.174412
Chondroprogenitor	CEP290	24.555	28.427	-3.87194	-1.12608	-0.879614	-0.246469
Chondroprogenitor	LINC00342	12.2775	22.4719	-10.1944	-0.861796	-0.664577	-0.197219
Chondroprogenitor	EEA1	61.6418	75.0562	-13.4143	-1.23376	-0.634572	-0.599186
Chondroprogenitor	ITGAV	29.931	37.4719	-7.54093	-1.39869	-0.874944	-0.523748
Chondroprogenitor	ATRX	63.9666	67.809	-3.84241	-1.16474	-1.00551	-0.159231
Chondroprogenitor	CHD9	53.8685	66.573	-12.7045	-0.959363	-0.734173	-0.225191
Chondroprogenitor	CPEB2	29.1682	30.9551	-1.78688	-1.1586	-1.08751	-0.0710895
Chondroprogenitor	ABCC5	13.1493	10.8427	2.3066	-0.465829	-0.526391	0.0605617
Chondroprogenitor	VPS13C	45.5503	51.9101	-6.3598	-0.983632	-0.812744	-0.170888
Chondroprogenitor	KIAA1109	30.9481	38.2584	-7.31037	-1.09028	-0.896566	-0.193717
Chondroprogenitor	NAALADL2	39.8838	39.4382	0.445561	-0.788603	-0.823401	0.0347987
Chondroprogenitor	SAMD9L	25.4995	31.7416	-6.24212	-0.693381	-0.278449	-0.414932
Chondroprogenitor	KLF12	30.5848	39.2697	-8.68485	-0.980197	-0.83898	-0.141217
Chondroprogenitor	SLC7A8	13.2946	14.7753	-1.48069	-0.573259	-0.554794	-0.0184648
Chondroprogenitor	FMN1	33.8903	39.8315	-5.94116	-0.997266	-0.877853	-0.119413
Chondroprogenitor	AKAP9	57.9368	64.5506	-6.61377	-0.965482	-0.716595	-0.248887
Chondroprogenitor	TMOD2	6.93789	8.37079	-1.4329	-0.76249	-0.483052	-0.279438
Chondroprogenitor	DYNC2H1	32.5826	40.0562	-7.47354	-0.903474	-0.731401	-0.172073
Chondroprogenitor	GABPB1-AS1	30.8028	20.9551	9.8477	-0.486942	-0.784921	0.297979
Chondroprogenitor	KIAA1549L	2.47003	1.79775	0.67228	-0.7502	-0.98893	0.23873
Chondroprogenitor	BMPR1B	3.99564	1.23596	2.75969	-0.587679	-0.937012	0.349333
Chondroprogenitor	ADGRL4	2.10679	3.98876	-1.88197	-0.992409	-0.55613	-0.436279
Chondroprogenitor	FAT3	1.63458	0.561798	1.07278	-0.302757	-0.640383	0.337626
Chondroprogenitor	EMB	10.2434	2.75281	7.49056	0.0887468	-0.87669	0.965436
Chondroprogenitor	NTN1	0.54486	1.1236	-0.578735	-0.630957	-0.519558	-0.111399
Chondroprogenitor	DSG3	0.18162	0.11236	0.0692605	0.24482	-0.181682	0.426502
