# Supplementary material for: Transcriptional profiling of human cartilage endplate cells identifies novel genes and cell clusters underlying degenerated and non-degenerated phenotypes
Source: Arthritis Res Ther. 2024 Jan 3;26:12. doi: 10.1186/s13075-023-03220-6 (PMC10763221; doi:10.1186/s13075-023-03220-6)
Supplement: Supplementary file 5 — Additional file 5: Table S8. Functional enrichment values and gene lists for Gene Ontology pathways, in chondrocytes. [file 13075_2023_3220_MOESM5_ESM.xlsx]

## Sheet: All_Chondrocyte_Healthy_vs_Dise
ID	Description	Count	GeneRatio	NES	pvalue	p.adjust	qvalues	rank	leading_edge	GeneID
GO:0065007	biological regulation	764	-0.282814	-1.76824	0.000101133	0.000101133	0.0594787	298	tags=31%, list=27%, signal=71%	KCNK15/MAP3K8/SERF2/MICAL2/RUNX1/SERPING1/SLC15A4/NEDD4L/SDC2/NOVA1/BRINP1/ITGA3/GPM6B/MAF/GNA12/JUND/CCNL1/DKK3/CNN3/SYNGR1/CALM1/ITGA11/ETF1/COLEC12/LRP1/CAV1/ATF3/NFKBIZ/NOCT/PLAAT4/IL6ST/TPT1/PCOLCE2/S100A1/PRICKLE2/SAP30/CEBPD/APP/TBL1X/NRP1/MBP/VKORC1/JUN/NPAS3/ST3GAL1/PKM/SSH1/ANXA1/DPP4/TLN1/ZNF521/ECE1/GOLM1/ASS1/DBI/EBF1/ROR1/TENM2/HSPB1/CTSD/SAMD4A/SMAD3/PITX1/RAPH1/PTX3/HTRA1/ATP8B1/G…
GO:0032501	multicellular organismal process	556	-0.301378	-1.90622	0.000101564	0.000101564	0.0594787	295	tags=34%, list=26%, signal=50%	MICAL2/RUNX1/SERPING1/SLC15A4/NEDD4L/SDC2/NOVA1/BRINP1/ITGA3/GPM6B/MAF/GNA12/JUND/DLG2/DKK3/CALM1/ITGA11/LRP1/CAV1/ATF3/NFKBIZ/NOCT/PLAAT4/IL6ST/TPT1/S100A1/PRICKLE2/SAP30/APP/TBL1X/NRP1/MBP/VKORC1/JUN/VAMP5/ST3GAL1/PKM/SSH1/ANXA1/DPP4/PAPSS2/TLN1/ZNF521/STS/ECE1/ASS1/ROR1/TENM2/HSPB1/SMAD3/PITX1/RAPH1/PTX3/HTRA1/EML1/ATP8B1/PSG4/DAB2/NPAS2/DLG1/CCN2/AKAP13/PTK2/SOCS2/TXNIP/JUNB/SMURF2/LDLR/B2M/T…
GO:0048856	anatomical structure development	497	-0.265504	-1.67564	0.000101854	0.000101854	0.0594787	295	tags=33%, list=26%, signal=44%	MICAL2/RUNX1/SLC15A4/NEDD4L/SDC2/BRINP1/ITGA3/GPM6B/MAF/JUND/DLG2/DKK3/CNN3/CALM1/ITGA11/LRP1/CAV1/ATF3/NFKBIZ/NOCT/PLAAT4/IL6ST/TPT1/S100A1/PRICKLE2/SAP30/APP/NRP1/MBP/VKORC1/JUN/VAMP5/ST3GAL1/PKM/SSH1/ANXA1/PAPSS2/ZNF521/STS/ECE1/ASS1/ROR1/TENM2/HSPB1/SMAD3/PITX1/RAPH1/PTX3/HTRA1/EML1/ATP8B1/DAB2/NPAS2/DLG1/CCN2/AKAP13/PTK2/SOCS2/PALMD/TXNIP/JUNB/SMURF2/LDLR/B2M/TGM2/NR2F1/DPYSL2/DUSP6/CHSY1/GC…
GO:0048731	system development	430	-0.276202	-1.73153	0.000102407	0.000102407	0.0594787	295	tags=34%, list=26%, signal=41%	MICAL2/RUNX1/SLC15A4/NEDD4L/SDC2/BRINP1/ITGA3/GPM6B/MAF/DKK3/CALM1/ITGA11/LRP1/CAV1/ATF3/NFKBIZ/PLAAT4/IL6ST/S100A1/PRICKLE2/SAP30/APP/NRP1/MBP/VKORC1/JUN/VAMP5/ST3GAL1/PKM/ANXA1/PAPSS2/ZNF521/ECE1/ASS1/ROR1/TENM2/HSPB1/SMAD3/PITX1/RAPH1/PTX3/HTRA1/EML1/ATP8B1/DAB2/NPAS2/DLG1/CCN2/AKAP13/PTK2/SOCS2/TXNIP/JUNB/SMURF2/LDLR/B2M/TGM2/NR2F1/DPYSL2/DUSP6/CHSY1/GCNT1/SCARB2/HIPK2/PHLDA2/ACAN/DKK1/ATP2B1…
GO:0019731	antibacterial humoral response	3	-0.973094	-1.85584	0.000179211	0.000179211	0.0594787	34	tags=100%, list=3%, signal=97%	HLA-A/SLPI
GO:0002484	antigen processing and presentation of endogenous peptide antigen via MHC class I via ER pathway	3	-0.976682	-1.86268	0.000179211	0.000179211	0.0594787	30	tags=100%, list=3%, signal=98%	HLA-A/HLA-B
GO:0002486	antigen processing and presentation of endogenous peptide antigen via MHC class I via ER pathway, TAP-independent	3	-0.976682	-1.86268	0.000179211	0.000179211	0.0594787	30	tags=100%, list=3%, signal=98%	HLA-A/HLA-B
GO:0050789	regulation of biological process	739	-0.260941	-1.63548	0.000202327	0.000202327	0.0594787	295	tags=30%, list=26%, signal=66%	MICAL2/RUNX1/SERPING1/SLC15A4/NEDD4L/SDC2/NOVA1/BRINP1/ITGA3/GPM6B/MAF/GNA12/JUND/CCNL1/DKK3/SYNGR1/CALM1/ITGA11/ETF1/COLEC12/LRP1/CAV1/ATF3/NFKBIZ/NOCT/PLAAT4/IL6ST/TPT1/PCOLCE2/S100A1/PRICKLE2/SAP30/CEBPD/APP/TBL1X/NRP1/MBP/JUN/NPAS3/ST3GAL1/PKM/SSH1/ANXA1/DPP4/TLN1/ZNF521/ECE1/GOLM1/ASS1/DBI/EBF1/ROR1/TENM2/HSPB1/CTSD/SAMD4A/SMAD3/PITX1/RAPH1/PTX3/HTRA1/ATP8B1/GLIS3/CACNB4/DAB2/NPAS2/DLG1/CCN2…
GO:0050896	response to stimulus	605	-0.259733	-1.6407	0.000202799	0.000202799	0.0594787	284	tags=30%, list=25%, signal=49%	GNA12/JUND/DLG2/DKK3/SYNGR1/CALM1/ITGA11/COLEC12/LRP1/CAV1/ATF3/NFKBIZ/NOCT/IL6ST/TPT1/PCOLCE2/S100A1/PRICKLE2/APP/TBL1X/NRP1/MBP/VKORC1/JUN/ST3GAL1/PKM/SSH1/ANXA1/DPP4/TLN1/ECE1/ASS1/ROR1/TENM2/HSPB1/SMAD3/RAPH1/PTX3/HTRA1/DAB2/NPAS2/DLG1/CCN2/AKAP13/PTK2/CFH/SOCS2/TXNIP/S100A11/JUNB/SMURF2/LDLR/B2M/TGM2/NR2F1/DPYSL2/DUSP6/ARL6IP5/CHSY1/GCNT1/SMC5/HIPK2/PHLDA2/DKK1/CACNA2D1/ATP2B1/IGFBP3/MAP4K4/…
GO:0007275	multicellular organism development	456	-0.269257	-1.69266	0.000204165	0.000204165	0.0594787	295	tags=34%, list=26%, signal=42%	MICAL2/RUNX1/SLC15A4/NEDD4L/SDC2/BRINP1/ITGA3/GPM6B/MAF/DLG2/DKK3/CALM1/ITGA11/LRP1/CAV1/ATF3/NFKBIZ/NOCT/PLAAT4/IL6ST/S100A1/PRICKLE2/SAP30/APP/NRP1/MBP/VKORC1/JUN/VAMP5/ST3GAL1/PKM/ANXA1/PAPSS2/ZNF521/ECE1/ASS1/ROR1/TENM2/HSPB1/SMAD3/PITX1/RAPH1/PTX3/HTRA1/EML1/ATP8B1/DAB2/NPAS2/DLG1/CCN2/AKAP13/PTK2/SOCS2/TXNIP/JUNB/SMURF2/LDLR/B2M/TGM2/NR2F1/DPYSL2/DUSP6/CHSY1/GCNT1/SCARB2/HIPK2/PHLDA2/ACAN/D…
GO:0006950	response to stress	297	-0.288797	-1.77035	0.000209052	0.000209052	0.0594787	273	tags=32%, list=24%, signal=33%	COLEC12/LRP1/CAV1/ATF3/NFKBIZ/IL6ST/TPT1/APP/NRP1/VKORC1/JUN/ANXA1/DPP4/TLN1/ASS1/HSPB1/SMAD3/PTX3/HTRA1/NPAS2/DLG1/CCN2/PTK2/CFH/TXNIP/LDLR/B2M/TGM2/DUSP6/ARL6IP5/SMC5/HIPK2/ATP2B1/MAP4K4/IFITM2/TOMM7/HSPA5/PRKG1/PRDX2/MYLK/NFATC2/LMAN1/CAMK1D/PTN/IL1R1/CCL2/TGFBR3/HIF1A/IFITM3/LOXL2/PGK1/BNIP3/CD59/MACF1/TIMP1/NT5E/IL7R/SEMA3A/PLK2/EGR1/PLAU/SOD2/CCN1/DUSP1/MIF/SELENOP/PDPN/ADM/FAP/CALR/ITGB1/M…
GO:0051239	regulation of multicellular organismal process	258	-0.306412	-1.85755	0.000210593	0.000210593	0.0594787	294	tags=38%, list=26%, signal=36%	RUNX1/SERPING1/NOVA1/BRINP1/ITGA3/GPM6B/MAF/CALM1/LRP1/CAV1/NFKBIZ/NOCT/PLAAT4/IL6ST/S100A1/APP/NRP1/MBP/JUN/PKM/SSH1/ANXA1/ECE1/HSPB1/SMAD3/DAB2/NPAS2/DLG1/CCN2/PTK2/SOCS2/SMURF2/LDLR/B2M/TGM2/DUSP6/CHSY1/HIPK2/PHLDA2/DKK1/CACNA2D1/ATP2B1/MAP4K4/RGS4/GLS/PRKG1/PRDX2/SIX1/STARD13/ADAMTS1/PTN/IL1R1/TGFBR3/HIF1A/LOXL2/PRXL2A/PGK1/KLF7/MACF1/TIMP1/IL7R/SEMA3A/PLK2/EGR1/ADAM12/PTGDS/PLAU/CCN1/MIF/LUM…
GO:0006952	defense response	112	-0.368324	-2.003	0.000230787	0.000230787	0.0594787	293	tags=40%, list=26%, signal=33%	SERPING1/SLC15A4/BRINP1/COLEC12/NFKBIZ/IL6ST/APP/ANXA1/DPP4/ASS1/SMAD3/PTX3/HTRA1/NPAS2/PTK2/CFH/LDLR/TGM2/IFITM2/PRDX2/CAMK1D/PTN/IL1R1/CCL2/HIF1A/IFITM3/BNIP3/TIMP1/NT5E/IL7R/PLK2/MIF/ADM/ITGB1/CD44/SERPINE1/SPON2/HLA-C/HLA-A/CYBA/CLU/SLPI/HLA-B/FOS/CHI3L1
GO:0042274	ribosomal small subunit biogenesis	13	0.681448	2.54425	0.000285388	0.000285388	0.0594787	365	tags=100%, list=33%, signal=68%	RPSA/RPS5/RPS27/RPS14/RPS16/RPS25/RPS19/RPS28/RPS15/RPS24/RPS8/GTF2H5/NPM1
GO:0042273	ribosomal large subunit biogenesis	16	0.683303	2.76569	0.000304229	0.000304229	0.0594787	365	tags=100%, list=33%, signal=68%	RPL23A/RPL10/RPL7A/RPL10A/RPL14/RPL3/RPL5/RPL26/RPL35A/RPL11/EIF6/RPL35/RPL24/NOP53/NHP2/NPM1
GO:0042255	ribosome assembly	17	0.637648	2.62512	0.000311429	0.000311429	0.0594787	365	tags=94%, list=33%, signal=64%	RPSA/RPL23A/RPL10/RPL3/RPS5/RPS27/RPL5/RPS14/RPS19/RPS28/RPS15/RPL11/EIF6/RPL24/NOP53/NPM1
GO:0006364	rRNA processing	23	0.650617	3.00948	0.000339098	0.000339098	0.0594787	356	tags=96%, list=32%, signal=67%	RPL7A/RPL10A/RPL14/RPL27/RPS27/RPL5/RPL26/RPS14/RPS16/RPS25/RPL35A/RPS19/RPS28/RPS15/RPL11/RPS24/EIF6/RPS8/RPL35/GTF2H5/NOP53/NHP2
GO:0016072	rRNA metabolic process	23	0.650617	3.00948	0.000339098	0.000339098	0.0594787	356	tags=96%, list=32%, signal=67%	RPL7A/RPL10A/RPL14/RPL27/RPS27/RPL5/RPL26/RPS14/RPS16/RPS25/RPL35A/RPS19/RPS28/RPS15/RPL11/RPS24/EIF6/RPS8/RPL35/GTF2H5/NOP53/NHP2
GO:0022618	ribonucleoprotein complex assembly	24	0.639237	2.99949	0.000347584	0.000347584	0.0594787	308	tags=88%, list=28%, signal=65%	RPSA/RPL23A/RPL10/EIF3F/RPL3/RPS5/RPS27/RPL5/EIF3G/RPS14/RPS19/RPS28/EIF3E/RPS15/RPL11/EIF3D/EIF6/EIF3K/EIF2S2/RPL24/RPL13A
GO:0071826	ribonucleoprotein complex subunit organization	25	0.607533	2.89497	0.000354233	0.000354233	0.0594787	308	tags=84%, list=28%, signal=62%	RPSA/RPL23A/RPL10/EIF3F/RPL3/RPS5/RPS27/RPL5/EIF3G/RPS14/RPS19/RPS28/EIF3E/RPS15/RPL11/EIF3D/EIF6/EIF3K/EIF2S2/RPL24/RPL13A
GO:0009595	detection of biotic stimulus	3	-0.947085	-1.80624	0.000358423	0.000358423	0.0594787	63	tags=100%, list=6%, signal=95%	HLA-A/HLA-B
GO:0034470	ncRNA processing	26	0.570631	2.74644	0.000360881	0.000360881	0.0594787	356	tags=88%, list=32%, signal=62%	RPL7A/RPL10A/RPL14/RPL27/RPS27/RPL5/RPL26/RPS14/RPS16/RPS25/RPL35A/ELP5/RPS19/RPS28/RPS15/RPL11/RPS24/EIF6/RPS8/RPL35/GTF2H5/NOP53/NHP2
GO:0034660	ncRNA metabolic process	30	0.455303	2.29813	0.000366032	0.000366032	0.0594787	356	tags=77%, list=32%, signal=54%	RPL7A/RPL10A/RPL14/RPL27/RPS27/RPL5/RPL26/RPS14/RPS16/RPS25/RPL35A/ELP5/RPS19/RPS28/RPS15/RPL11/RPS24/EIF6/RPS8/RPL35/GTF2H5/NOP53/NHP2
GO:0042254	ribosome biogenesis	31	0.634767	3.24274	0.000369413	0.000369413	0.0594787	365	tags=94%, list=33%, signal=65%	RPSA/RPL23A/RPL10/RPL7A/RPL10A/RPL14/RPL3/RPL27/RPS5/RPS27/RPL5/RPL26/RPS14/RPS16/RPS25/RPL35A/RPS19/RPS28/RPS15/RPL11/RPS24/EIF6/RPS8/RPL35/RPL24/GTF2H5/NOP53/NHP2/NPM1
GO:0022613	ribonucleoprotein complex biogenesis	40	0.605856	3.34688	0.000411015	0.000411015	0.06353	365	tags=90%, list=33%, signal=63%	RPSA/RPL23A/RPL10/RPL7A/RPL10A/RPL14/EIF3F/RPL3/RPL27/RPS5/RPS27/RPL5/RPL26/EIF3G/RPS14/RPS16/RPS25/RPL35A/RPS19/RPS28/EIF3E/RPS15/RPL11/EIF3D/RPS24/EIF6/EIF3K/RPS8/EIF2S2/RPL35/RPL24/RPL13A/GTF2H5/NOP53/NHP2/NPM1
GO:0000028	ribosomal small subunit assembly	7	0.778578	2.2503	0.000511378	0.000511378	0.0760028	253	tags=100%, list=23%, signal=78%	RPSA/RPS5/RPS27/RPS14/RPS19/RPS28/RPS15
GO:0008219	cell death	216	-0.290543	-1.73108	0.000535045	0.000535045	0.0765751	272	tags=34%, list=24%, signal=32%	LRP1/CAV1/ATF3/IL6ST/TPT1/APP/NRP1/JUN/ST3GAL1/PKM/SSH1/ANXA1/HSPB1/CTSD/SMAD3/DAB2/NPAS2/CCN2/PTK2/SOCS2/TXNIP/TGM2/DUSP6/ARL6IP5/HIPK2/PHLDA2/EMP1/DKK1/IGFBP3/MAP4K4/UACA/HSPA5/AHR/PRDX2/SIX1/CAMK1D/DRAM1/PTN/CCL2/HIF1A/PHLDA1/ITM2C/BNIP3/TIMP1/STK17B/IL7R/SEMA3A/PLK2/EGR1/SOD2/CCN1/DUSP1/MIF/PDPN/ADM/FAP/CALR/ITGB1/CD44/CCN5/TNFRSF11B/PDIA3/SERPINE1/LDHA/IER3/CTSB/GBE1/HSP90B1/CLU/ROBO2/CYP1B1…
GO:0002181	cytoplasmic translation	72	0.685838	4.47365	0.000565611	0.000565611	0.0780586	325	tags=92%, list=29%, signal=69%	RPSA/RPS2/RPS18/RPL4/RPL23A/RPS12/RPL10/RPL18/RPL18A/RPL7A/RPS3/RPL30/RPL36/EEF2/RPL10A/RPS4X/RPL14/RPL36A/EIF3F/RPL3/RPL27/RPL9/RPS5/RPS27/RPS9/RPL8/RPL37/RPL29/RPL5/RPL12/RPL26/RPS15A/EIF3G/RPS14/RPS16/RPS25/RPL35A/RPLP1/RPL32/RPL37A/RPL28/RPL19/RPS19/RPL15/RPS28/EIF3E/RPL17/RPS15/RPS13/RPL11/EIF3D/RPS24/RPS10/EIF3K/RPS29/RPS8/RPS3A/EIF2S2/RPL35/RPL24/RPL13A/RPL22L1/RPLP2/RPL22/RPS23/RPS27A
GO:0001666	response to hypoxia	54	-0.431789	-2.0432	0.000637918	0.000637918	0.0850017	134	tags=31%, list=12%, signal=29%	PTN/TGFBR3/HIF1A/LOXL2/PGK1/BNIP3/EGR1/PLAU/SOD2/ADM/PLOD2/LDHA/NDRG1/CYBA/HSP90B1/PAM/SOD3
GO:0006954	inflammatory response	58	-0.42242	-2.02785	0.000756334	0.000756334	0.096374	269	tags=45%, list=24%, signal=36%	NFKBIZ/IL6ST/APP/ANXA1/ASS1/SMAD3/PTX3/LDLR/TGM2/PRDX2/CAMK1D/PTN/IL1R1/CCL2/HIF1A/TIMP1/NT5E/PLK2/MIF/ADM/ITGB1/CD44/SERPINE1/CYBA/FOS/CHI3L1
GO:0006412	translation	117	0.487541	3.57756	0.000789266	0.000789266	0.096374	331	tags=73%, list=30%, signal=57%	RPSA/RPS2/RPS18/NIBAN1/RPL4/RPL23A/RPS12/RPL10/ATF4/RPL18/RPL18A/EIF4EBP1/SESN2/RPL7A/RPS3/EEF1A1/LARP6/RPL30/RPL36/EEF2/RPL10A/PRR16/RPS4X/RPL14/RPL36A/RBM3/EIF3F/EEF1G/RACK1/RPL3/RPL27/RPL9/PABPC1/RPS5/RPS27/RPS9/RPL8/RPL37/RPL29/RPL5/RPL12/RPL26/RPS15A/EIF3G/RPS14/RPS16/RPS25/RPL35A/RPLP1/RPL32/EIF1/RPL37A/RPL28/RPL19/RPS19/RPL15/RPS28/EIF3E/RPL17/RPS15/RPS13/RPL11/IGF2BP2/EEF1D/EIF3D/RPS24/UQ…
GO:0043043	peptide biosynthetic process	120	0.49419	3.66927	0.000798085	0.000798085	0.096374	365	tags=78%, list=33%, signal=58%	RPSA/RPS2/RPS18/SLC7A11/NIBAN1/RPL4/RPL23A/RPS12/RPL10/ATF4/RPL18/RPL18A/EIF4EBP1/SESN2/RPL7A/RPS3/EEF1A1/LARP6/RPL30/RPL36/EEF2/RPL10A/PRR16/RPS4X/RPL14/RPL36A/RBM3/EIF3F/EEF1G/RACK1/RPL3/RPL27/RPL9/PABPC1/RPS5/RPS27/RPS9/RPL8/RPL37/RPL29/RPL5/RPL12/RPL26/RPS15A/EIF3G/RPS14/RPS16/RPS25/RPL35A/RPLP1/GCLC/RPL32/EIF1/RPL37A/RPL28/RPL19/RPS19/RPL15/RPS28/EIF3E/RPL17/RPS15/RPS13/RPL11/IGF2BP2/EEF1D/E…
GO:0043604	amide biosynthetic process	131	0.418954	3.1732	0.000868056	0.000868056	0.100696	331	tags=67%, list=30%, signal=54%	RPSA/RPS2/RPS18/SLC7A11/NIBAN1/RPL4/RPL23A/RPS12/RPL10/ATF4/RPL18/RPL18A/EIF4EBP1/SESN2/RPL7A/RPS3/EEF1A1/LARP6/RPL30/RPL36/EEF2/RPL10A/PRR16/RPS4X/RPL14/RPL36A/RBM3/EIF3F/EEF1G/RACK1/RPL3/RPL27/RPL9/PABPC1/RPS5/RPS27/RPS9/RPL8/RPL37/RPL29/RPL5/RPL12/RPL26/RPS15A/EIF3G/RPS14/RPS16/RPS25/RPL35A/RPLP1/GCLC/RPL32/EIF1/RPL37A/RPL28/RPL19/RPS19/RPL15/RPS28/HSD17B12/EIF3E/RPL17/RPS15/RPS13/RPL11/IGF2BP…
GO:0006518	peptide metabolic process	137	0.428055	3.27146	0.00090009	0.00090009	0.100696	331	tags=68%, list=30%, signal=54%	RPSA/RPS2/RPS18/SLC7A11/NIBAN1/RPL4/ETHE1/RPL23A/RPS12/RPL10/ATF4/G6PD/RPL18/RPL18A/EIF4EBP1/SESN2/GSTP1/RPL7A/RPS3/EEF1A1/LARP6/RPL30/RPL36/EEF2/RPL10A/PRR16/RPS4X/RPL14/RPL36A/RBM3/EIF3F/EEF1G/RACK1/RPL3/RPL27/RPL9/PABPC1/RPS5/RPS27/RPS9/RPL8/RPL37/RPL29/RPL5/RPL12/RPL26/RPS15A/EIF3G/RPS14/RPS16/RPS25/RPL35A/RPLP1/GCLC/RPL32/EIF1/RPL37A/RPL28/RTN4/BACE2/RPL19/RPS19/RPL15/RPS28/EIF3E/RPL17/RPS15…
GO:0010038	response to metal ion	45	-0.467556	-2.11491	0.000912052	0.000912052	0.100696	291	tags=53%, list=26%, signal=41%	NEDD4L/JUND/DLG2/CALM1/CAV1/APP/JUN/ASS1/TXNIP/JUNB/B2M/HSPA5/HIF1A/LOXL2/BNIP3/SOD2/FOSB/DUSP1/CALR/TNFRSF11B/NDRG1/PAM/FOS/SOD3
GO:0036293	response to decreased oxygen levels	56	-0.415752	-1.98499	0.0010124	0.0010124	0.105515	134	tags=30%, list=12%, signal=28%	PTN/TGFBR3/HIF1A/LOXL2/PGK1/BNIP3/EGR1/PLAU/SOD2/ADM/PLOD2/LDHA/NDRG1/CYBA/HSP90B1/PAM/SOD3
GO:0043603	cellular amide metabolic process	153	0.384309	2.99902	0.00102459	0.00102459	0.105515	331	tags=63%, list=30%, signal=52%	RPSA/RPS2/RPS18/SLC7A11/NIBAN1/RPL4/ETHE1/RPL23A/RPS12/RPL10/ATF4/G6PD/RPL18/RPL18A/EIF4EBP1/SESN2/GSTP1/RPL7A/RPS3/EEF1A1/LARP6/RPL30/RPL36/EEF2/RPL10A/PRR16/RPS4X/RPL14/RPL36A/RBM3/EIF3F/MTHFD2/EEF1G/RACK1/RPL3/RPL27/RPL9/PABPC1/RPS5/RPS27/RPS9/RPL8/RPL37/RPL29/RPL5/RPL12/PLPP1/RPL26/RPS15A/EIF3G/RPS14/RPS16/RPS25/RPL35A/RPLP1/GCLC/RPL32/EIF1/RPL37A/RPL28/RTN4/BACE2/RPL19/RPS19/RPL15/RPS28/HSD1…
GO:0002183	cytoplasmic translational initiation	8	0.689189	2.11398	0.00103761	0.00103761	0.105515	353	tags=100%, list=32%, signal=69%	EIF3F/EIF3G/EIF3E/EIF3D/EIF3K/EIF2S2/RPL13A/EIF4A2
GO:0042742	defense response to bacterium	12	-0.657812	-2.02298	0.00108679	0.00108679	0.107681	98	tags=50%, list=9%, signal=46%	IL7R/SERPINE1/SPON2/HLA-A/CYBA/SLPI
GO:0002474	antigen processing and presentation of peptide antigen via MHC class I	5	-0.846616	-1.93465	0.00119129	0.00119129	0.115085	62	tags=100%, list=6%, signal=95%	CALR/HLA-C/HLA-A/HLA-B
GO:0006414	translational elongation	7	0.720972	2.08381	0.00127845	0.00127845	0.118411	317	tags=100%, list=28%, signal=72%	EEF1A1/EEF2/EEF1G/RACK1/RPLP1/EEF1D/RPLP2
GO:1901566	organonitrogen compound biosynthetic process	187	0.306631	2.46438	0.001287	0.001287	0.118411	331	tags=56%, list=30%, signal=47%	PHGDH/RPSA/RPS2/ATP5PO/PSAT1/RPS18/SLC7A11/NIBAN1/MOXD1/RPL4/RPL23A/RAMP1/RPS12/RPL10/ATF4/RPL18/RPL18A/EIF4EBP1/SESN2/GSTP1/RPL7A/RPS3/EEF1A1/LARP6/RPL30/RPL36/EEF2/RPL10A/PRR16/RPS4X/RPL14/RPL36A/RBM3/EIF3F/EEF1G/RACK1/RPL3/RPL27/RPL9/PABPC1/RPS5/RPS27/RPS9/RPL8/RPL37/RPL29/RPL5/RPL12/PLPP1/SRM/RPL26/RPS15A/EIF3G/RPS14/RPS16/MTHFD1L/NME2/RPS25/RPL35A/RPLP1/GCLC/RPL32/EIF1/RPL37A/RPL28/BACE2/RPL…
GO:0002684	positive regulation of immune system process	76	-0.366005	-1.85823	0.00145155	0.00145155	0.125665	297	tags=45%, list=27%, signal=35%	MAP3K8/RUNX1/SERPING1/SLC15A4/JUND/CAV1/NFKBIZ/IL6ST/APP/JUN/ANXA1/DPP4/PTK2/CFH/B2M/CD99/NFATC2/CAMK1D/PTN/IL1R1/CCL2/CD59/IL7R/MIF/CALR/PDGFD/SERPINE1/SPON2/HLA-A/HES1/CYBA/CLU/HLA-B/FOS
GO:0048729	tissue morphogenesis	71	-0.368145	-1.84426	0.00146288	0.00146288	0.125665	314	tags=44%, list=28%, signal=34%	CDC42/SPINT2/MICAL2/ITGA3/PRICKLE2/NRP1/ROR1/SMAD3/DAB2/DLG1/SMURF2/TGM2/GCNT1/DKK1/MYLK/SIX1/STARD13/TGFBR3/HIF1A/FAT1/SEMA3A/CCN1/HEG1/PDPN/ADM/ITGB1/CD44/HES1/VCL/IGFBP5/ROBO2
GO:0002709	regulation of T cell mediated immunity	8	-0.730973	-1.96146	0.00146341	0.00146341	0.125665	198	tags=75%, list=18%, signal=62%	B2M/AHR/IL1R1/IL7R/HLA-A/HLA-B
GO:0012501	programmed cell death	201	-0.284939	-1.6807	0.00151155	0.00151155	0.126977	272	tags=33%, list=24%, signal=31%	LRP1/CAV1/ATF3/IL6ST/TPT1/APP/NRP1/JUN/ST3GAL1/PKM/ANXA1/HSPB1/CTSD/SMAD3/DAB2/PTK2/SOCS2/TXNIP/TGM2/DUSP6/ARL6IP5/HIPK2/PHLDA2/DKK1/IGFBP3/MAP4K4/UACA/HSPA5/AHR/PRDX2/SIX1/CAMK1D/DRAM1/PTN/CCL2/HIF1A/PHLDA1/ITM2C/BNIP3/TIMP1/STK17B/IL7R/SEMA3A/PLK2/EGR1/SOD2/CCN1/DUSP1/MIF/PDPN/ADM/FAP/CALR/ITGB1/CD44/TNFRSF11B/PDIA3/SERPINE1/LDHA/IER3/CTSB/GBE1/HSP90B1/CLU/ROBO2/CYP1B1/CHI3L1
GO:0009617	response to bacterium	46	-0.433192	-1.97192	0.00155743	0.00155743	0.12738	283	tags=46%, list=25%, signal=36%	JUND/COLEC12/CAV1/NOCT/JUN/ASS1/B2M/PRDX2/CCL2/BNIP3/IL7R/CCDC80/SOD2/ADM/SERPINE1/SPON2/HLA-A/CYBA/SLPI/HLA-B/FOS
GO:0048147	negative regulation of fibroblast proliferation	3	0.924664	1.85617	0.00158228	0.00158228	0.12738	87	tags=100%, list=8%, signal=92%	NUPR1/FTH1/GSTP1
GO:0050878	regulation of body fluid levels	47	-0.42664	-1.95524	0.00167894	0.00167894	0.129866	293	tags=53%, list=26%, signal=41%	SERPING1/GNA12/CAV1/IL6ST/VKORC1/TLN1/HSPB1/SOCS2/UGCG/PRKG1/PRDX2/LMAN1/HIF1A/CD59/PLAU/HEG1/PDPN/ADM/FAP/MYL9/SERPINE1/VCL/COL3A1/CYBA/PAM
GO:0006119	oxidative phosphorylation	13	0.582571	2.17508	0.00171233	0.00171233	0.129866	344	tags=85%, list=31%, signal=59%	NUPR1/ATP5PO/ISCU/GHITM/NDUFS6/NDUFS8/COX6C/UQCC2/PARK7/SHMT2/UQCRB
GO:0009888	tissue development	213	-0.281134	-1.6725	0.00171398	0.00171398	0.129866	295	tags=37%, list=26%, signal=34%	MICAL2/RUNX1/ITGA3/GPM6B/MAF/CNN3/CAV1/ATF3/PLAAT4/IL6ST/TPT1/PRICKLE2/SAP30/NRP1/VAMP5/ANXA1/STS/ROR1/SMAD3/PITX1/DAB2/DLG1/CCN2/AKAP13/TXNIP/JUNB/SMURF2/TGM2/CHSY1/GCNT1/PHLDA2/EMP1/DKK1/ATP2B1/SORBS2/ARID5B/UGCG/RGS4/MYLK/SIX1/STARD13/MYADM/PTN/S100A4/TGFBR3/HIF1A/FAT1/LOXL2/PGK1/KLF7/TIMP1/SEMA3A/EGR1/SLC4A7/CCN1/DUSP1/TIPARP/MYO1E/COL6A1/LUM/HEG1/PDPN/ADM/CALR/ITGB1/ATRNL1/PDGFD/CD44/CTSK/SE…
GO:0050920	regulation of chemotaxis	27	-0.501496	-1.99784	0.00193157	0.00193157	0.143538	256	tags=56%, list=23%, signal=44%	NRP1/DPP4/HSPB1/SMAD3/PTK2/CAMK1D/PTN/CCL2/SEMA3A/DUSP1/MIF/CALR/PDGFD/SERPINE1/ROBO2
GO:0048002	antigen processing and presentation of peptide antigen	7	-0.752001	-1.92719	0.00196947	0.00196947	0.143594	229	tags=86%, list=20%, signal=69%	CTSD/B2M/CALR/HLA-C/HLA-A/HLA-B
GO:0048513	animal organ development	319	-0.260435	-1.60737	0.00207706	0.00207706	0.144754	287	tags=34%, list=26%, signal=35%	ITGA3/GPM6B/MAF/DKK3/CALM1/ITGA11/LRP1/CAV1/ATF3/NFKBIZ/PLAAT4/S100A1/PRICKLE2/SAP30/APP/NRP1/MBP/VKORC1/JUN/VAMP5/ST3GAL1/ANXA1/ECE1/ASS1/ROR1/SMAD3/PITX1/PTX3/HTRA1/EML1/ATP8B1/DAB2/DLG1/CCN2/AKAP13/PTK2/SOCS2/TXNIP/JUNB/SMURF2/B2M/TGM2/DPYSL2/DUSP6/CHSY1/GCNT1/HIPK2/PHLDA2/DKK1/ATP2B1/SORBS2/ARID5B/HSPA5/UGCG/RGS4/PRKG1/PRDX2/MYLK/SIX1/ADAMTS1/LRIG3/PTN/S100A4/CCL2/TGFBR3/HIF1A/FAT1/LOXL2/PRXL…
GO:0009607	response to biotic stimulus	108	-0.334928	-1.80911	0.00208623	0.00208623	0.144754	293	tags=39%, list=26%, signal=32%	SERPING1/SLC15A4/JUND/COLEC12/CAV1/NOCT/TPT1/JUN/ANXA1/ASS1/HSPB1/SMAD3/PTX3/HTRA1/PTK2/CFH/TXNIP/B2M/IFITM2/HSPA5/AHR/PRDX2/CCL2/HIF1A/IFITM3/BNIP3/IL7R/CCDC80/SOD2/MIF/ADM/FAP/NPC2/SERPINE1/SPON2/HLA-C/HLA-A/CYBA/CLU/SLPI/HLA-B/FOS
GO:0050794	regulation of cellular process	703	-0.240867	-1.51454	0.00212379	0.00212379	0.144754	307	tags=31%, list=27%, signal=61%	RGS7/SPINT2/NAMPT/FHL1/WWC3/DUSP5/KCNK15/MAP3K8/MICAL2/RUNX1/SERPING1/SLC15A4/NEDD4L/SDC2/NOVA1/BRINP1/ITGA3/GPM6B/MAF/GNA12/JUND/CCNL1/DKK3/SYNGR1/CALM1/ITGA11/ETF1/COLEC12/LRP1/CAV1/ATF3/NFKBIZ/NOCT/PLAAT4/IL6ST/TPT1/PCOLCE2/S100A1/PRICKLE2/SAP30/CEBPD/APP/TBL1X/NRP1/MBP/JUN/NPAS3/ST3GAL1/PKM/SSH1/ANXA1/DPP4/TLN1/ZNF521/ECE1/ASS1/DBI/EBF1/ROR1/TENM2/HSPB1/CTSD/SAMD4A/SMAD3/PITX1/RAPH1/PTX3/HTRA…
GO:0032502	developmental process	540	-0.24218	-1.5312	0.00213523	0.00213523	0.144754	295	tags=32%, list=26%, signal=45%	MICAL2/RUNX1/SERPING1/SLC15A4/NEDD4L/SDC2/BRINP1/ITGA3/GPM6B/MAF/JUND/DLG2/DKK3/CNN3/CALM1/ITGA11/LRP1/CAV1/ATF3/NFKBIZ/NOCT/PLAAT4/IL6ST/TPT1/S100A1/PRICKLE2/SAP30/CEBPD/APP/NRP1/MBP/VKORC1/JUN/VAMP5/ST3GAL1/PKM/SSH1/ANXA1/PAPSS2/ZNF521/STS/ECE1/ASS1/ROR1/TENM2/HSPB1/SMAD3/PITX1/RAPH1/PTX3/HTRA1/EML1/ATP8B1/DAB2/NPAS2/DLG1/CCN2/AKAP13/PTK2/SOCS2/PALMD/TXNIP/JUNB/SMURF2/LDLR/B2M/TGM2/NR2F1/DPYSL2…
GO:0031112	positive regulation of microtubule polymerization or depolymerization	3	0.914798	1.83636	0.0022604	0.0022604	0.148045	98	tags=100%, list=9%, signal=91%	MAP1B/ARL2/RPS3
GO:0031116	positive regulation of microtubule polymerization	3	0.914798	1.83636	0.0022604	0.0022604	0.148045	98	tags=100%, list=9%, signal=91%	MAP1B/ARL2/RPS3
GO:0043589	skin morphogenesis	4	0.845932	1.92264	0.00237643	0.00237643	0.151626	7	tags=50%, list=1%, signal=50%	COL1A1/COL1A2
GO:0070482	response to oxygen levels	59	-0.391096	-1.88259	0.00239355	0.00239355	0.151626	134	tags=31%, list=12%, signal=28%	PTN/TGFBR3/HIF1A/LOXL2/PGK1/BNIP3/EGR1/PLAU/SOD2/PDPN/ADM/PLOD2/LDHA/NDRG1/CYBA/HSP90B1/PAM/SOD3
GO:0006915	apoptotic process	199	-0.283489	-1.67125	0.0024838	0.0024838	0.153191	272	tags=33%, list=24%, signal=31%	LRP1/CAV1/ATF3/IL6ST/TPT1/APP/NRP1/JUN/ST3GAL1/ANXA1/HSPB1/CTSD/SMAD3/DAB2/PTK2/SOCS2/TXNIP/TGM2/DUSP6/ARL6IP5/HIPK2/PHLDA2/DKK1/IGFBP3/MAP4K4/UACA/HSPA5/AHR/PRDX2/SIX1/CAMK1D/DRAM1/PTN/CCL2/HIF1A/PHLDA1/ITM2C/BNIP3/TIMP1/STK17B/IL7R/SEMA3A/PLK2/EGR1/SOD2/CCN1/DUSP1/MIF/PDPN/ADM/FAP/CALR/ITGB1/CD44/TNFRSF11B/PDIA3/SERPINE1/LDHA/IER3/CTSB/GBE1/HSP90B1/CLU/ROBO2/CYP1B1/CHI3L1
GO:0001911	negative regulation of leukocyte mediated cytotoxicity	3	-0.915695	-1.74637	0.00250896	0.00250896	0.153191	98	tags=100%, list=9%, signal=91%	HLA-A/HLA-B
GO:0001732	formation of cytoplasmic translation initiation complex	6	0.73741	1.99282	0.0027336	0.0027336	0.153191	298	tags=100%, list=27%, signal=74%	EIF3F/EIF3G/EIF3E/EIF3D/EIF3K/EIF2S2
GO:0009069	serine family amino acid metabolic process	6	0.736739	1.99101	0.0027336	0.0027336	0.153191	28	tags=50%, list=3%, signal=49%	PHGDH/PSAT1/SLC7A11
GO:0030490	maturation of SSU-rRNA	6	0.72482	1.9588	0.0027336	0.0027336	0.153191	312	tags=100%, list=28%, signal=72%	RPS14/RPS16/RPS19/RPS28/RPS8/GTF2H5
GO:0000027	ribosomal large subunit assembly	7	0.693969	2.00576	0.00281258	0.00281258	0.153191	347	tags=100%, list=31%, signal=69%	RPL23A/RPL10/RPL3/RPL5/RPL11/RPL24/NOP53
GO:0032102	negative regulation of response to external stimulus	41	-0.433409	-1.91793	0.00290008	0.00290008	0.153191	256	tags=49%, list=23%, signal=39%	NRP1/DPP4/SMAD3/HTRA1/LDLR/PRKG1/PRDX2/CCL2/NUCB2/NT5E/SEMA3A/PLK2/PLAU/DUSP1/MIF/FAP/SERPINE1/HLA-A/HLA-B/ROBO2
GO:0044271	cellular nitrogen compound biosynthetic process	349	0.180712	1.5802	0.00294118	0.00294118	0.153191	335	tags=42%, list=30%, signal=43%	COL1A1/TOX/ID3/NUPR1/RPSA/RPS2/ATP5PO/PSAT1/RPS18/SLC7A11/NQO1/AFF3/TXN/NIBAN1/DACH2/MOXD1/RPL4/HMOX1/PTPRK/RPL23A/BAMBI/RPS12/RPL10/ATF4/HMGA1/CCDC85B/ID1/RPL18/RPL18A/CRYAB/TCEA1/EIF4EBP1/SESN2/CDKN1A/RPL7A/POLR2J3/RPS3/EEF1A1/LARP6/PRRX2/RPL30/RPL36/EEF2/RPL10A/PRR16/RPS4X/RPL14/RPL36A/SQSTM1/RBM3/EIF3F/EEF1G/RACK1/RPL3/RPL27/POLR2L/RPL9/PABPC1/RPS5/RPS27/RPS9/RPL8/RPL37/RPL29/HMGA2/RPL5/RPL12…
GO:0010942	positive regulation of cell death	81	-0.347166	-1.78441	0.00300951	0.00300951	0.153191	272	tags=42%, list=24%, signal=34%	LRP1/CAV1/ATF3/JUN/SSH1/ANXA1/CTSD/CCN2/TXNIP/TGM2/DUSP6/ARL6IP5/PHLDA2/DKK1/IGFBP3/CAMK1D/PTN/CCL2/PHLDA1/ITM2C/BNIP3/STK17B/EGR1/SOD2/CCN1/DUSP1/ADM/FAP/ITGB1/PDIA3/LDHA/CLU/CYP1B1/FOS
GO:0030336	negative regulation of cell migration	43	-0.427845	-1.91455	0.00302075	0.00302075	0.153191	173	tags=35%, list=15%, signal=31%	IGFBP3/PRKG1/STARD13/PTN/CCL2/TIMP1/SEMA3A/DUSP1/MIF/CALR/SERPINE1/VCL/COL3A1/IGFBP5/CYP1B1
GO:0007155	cell adhesion	185	-0.285447	-1.6695	0.00304249	0.00304249	0.153191	314	tags=40%, list=28%, signal=34%	CDC42/EFNA5/COL8A2/SPINT2/MAP3K8/RUNX1/ITGA3/GPM6B/DLG2/CNN3/ITGA11/LRP1/CAV1/NFKBIZ/IL6ST/APP/NRP1/MBP/ANXA1/DPP4/TLN1/ASS1/TENM2/HSPB1/SMAD3/DLG1/CCN2/PTK2/S100A11/B2M/TGM2/CD99/GCNT1/ACAN/MAP4K4/PRKG1/PRDX2/MYADM/PTN/CCL2/FAT1/LOXL2/MACF1/NT5E/IL7R/RND3/CCDC80/ADAM12/PLAU/CCN1/DUSP1/COL6A1/PDPN/FAP/CALR/ITGB1/COL6A2/FBN1/MYL9/ATRNL1/CD44/CCN5/S100A10/SERPINE1/LAMA4/SPON2/HLA-A/HES1/VCL/COL6A3/…
GO:0050793	regulation of developmental process	256	-0.266458	-1.61357	0.00305649	0.00305649	0.153191	294	tags=35%, list=26%, signal=34%	RUNX1/NEDD4L/SDC2/BRINP1/GPM6B/MAF/JUND/LRP1/CAV1/NFKBIZ/NOCT/PLAAT4/IL6ST/TPT1/S100A1/PRICKLE2/CEBPD/APP/NRP1/JUN/PKM/ANXA1/ROR1/HSPB1/SMAD3/DAB2/DLG1/CCN2/PTK2/SOCS2/PALMD/JUNB/SMURF2/LDLR/B2M/TGM2/DPYSL2/DUSP6/HIPK2/PHLDA2/DKK1/ATP2B1/IGFBP3/MAP4K4/RGS4/PRDX2/NFATC2/SIX1/CAMK1D/MYADM/ADAMTS1/TRIO/PTN/CCL2/TGFBR3/HIF1A/LOXL2/PRXL2A/PGK1/KLF7/BNIP3/MACF1/IL7R/SEMA3A/PLK2/RND3/ADAM12/SOD2/CCN1/MI…
GO:0002483	antigen processing and presentation of endogenous peptide antigen	4	-0.854316	-1.81084	0.00310666	0.00310666	0.153191	30	tags=100%, list=3%, signal=98%	HLA-C/HLA-A/HLA-B
GO:0019883	antigen processing and presentation of endogenous antigen	4	-0.854316	-1.81084	0.00310666	0.00310666	0.153191	30	tags=100%, list=3%, signal=98%	HLA-C/HLA-A/HLA-B
GO:0019885	antigen processing and presentation of endogenous peptide antigen via MHC class I	4	-0.854316	-1.81084	0.00310666	0.00310666	0.153191	30	tags=100%, list=3%, signal=98%	HLA-C/HLA-A/HLA-B
GO:0065008	regulation of biological quality	301	-0.256388	-1.57404	0.00312728	0.00312728	0.153191	304	tags=35%, list=27%, signal=35%	NAMPT/FHL1/KCNK15/SERF2/SERPING1/SLC15A4/NEDD4L/NOVA1/GPM6B/GNA12/DKK3/SYNGR1/CALM1/LRP1/CAV1/NOCT/IL6ST/TPT1/APP/TBL1X/NRP1/MBP/VKORC1/JUN/SSH1/ANXA1/DPP4/TLN1/ECE1/HSPB1/SAMD4A/SMAD3/ATP8B1/DLG1/CCN2/PTK2/SOCS2/PALMD/LDLR/B2M/TGM2/DPYSL2/ARL6IP5/HIPK2/DKK1/CACNA2D1/ATP2B1/MAP4K4/TOMM7/GABRB1/UGCG/RGS4/GLS/PRKG1/CARHSP1/PRDX2/SLC9A9/SIX1/LMAN1/TMEM165/MYADM/PTN/CCL2/TGFBR3/HIF1A/KLF7/BNIP3/CD59/…
GO:0006098	pentose-phosphate shunt	5	0.77628	1.93946	0.00314999	0.00314999	0.153191	254	tags=100%, list=23%, signal=78%	TALDO1/G6PD/PGD/TKT/PGLS
GO:0006740	NADPH regeneration	5	0.77628	1.93946	0.00314999	0.00314999	0.153191	254	tags=100%, list=23%, signal=78%	TALDO1/G6PD/PGD/TKT/PGLS
GO:0070849	response to epidermal growth factor	9	0.618216	1.98598	0.00321113	0.00321113	0.153191	99	tags=44%, list=9%, signal=41%	COL1A1/ID1/GSTP1/EEF1A1
GO:0071364	cellular response to epidermal growth factor stimulus	9	0.618216	1.98598	0.00321113	0.00321113	0.153191	99	tags=44%, list=9%, signal=41%	COL1A1/ID1/GSTP1/EEF1A1
GO:0022610	biological adhesion	186	-0.283073	-1.65605	0.00336847	0.00336847	0.157001	314	tags=40%, list=28%, signal=34%	CDC42/EFNA5/COL8A2/SPINT2/MAP3K8/RUNX1/ITGA3/GPM6B/DLG2/CNN3/ITGA11/LRP1/CAV1/NFKBIZ/IL6ST/APP/NRP1/MBP/ANXA1/DPP4/TLN1/ASS1/TENM2/HSPB1/SMAD3/DLG1/CCN2/PTK2/S100A11/B2M/TGM2/CD99/GCNT1/ACAN/MAP4K4/PRKG1/PRDX2/MYADM/PTN/CCL2/FAT1/LOXL2/MACF1/NT5E/IL7R/RND3/CCDC80/ADAM12/PLAU/CCN1/DUSP1/COL6A1/PDPN/FAP/CALR/ITGB1/COL6A2/FBN1/MYL9/ATRNL1/CD44/CCN5/S100A10/SERPINE1/LAMA4/SPON2/HLA-A/HES1/VCL/COL6A3/…
GO:0006739	NADP metabolic process	8	0.66203	2.03067	0.00337224	0.00337224	0.157001	254	tags=88%, list=23%, signal=68%	NQO1/TALDO1/G6PD/PGD/ME1/TKT/PGLS
GO:0007565	female pregnancy	30	-0.470376	-1.92438	0.00343879	0.00343879	0.158193	241	tags=43%, list=22%, signal=35%	STS/PSG4/JUNB/SMURF2/PTN/TIMP1/FOSB/ADM/CALR/CTSB/PAM/IGFBP5/FOS
GO:0002707	negative regulation of lymphocyte mediated immunity	5	-0.799406	-1.82677	0.00357386	0.00357386	0.159975	157	tags=80%, list=14%, signal=69%	AHR/IL7R/HLA-A/HLA-B
GO:0031341	regulation of cell killing	8	-0.709091	-1.90275	0.00357724	0.00357724	0.159975	208	tags=75%, list=19%, signal=61%	CFH/B2M/CD59/IL7R/HLA-A/HLA-B
GO:0009887	animal organ morphogenesis	104	-0.325884	-1.75224	0.00360172	0.00360172	0.159975	234	tags=37%, list=21%, signal=32%	ROR1/SMAD3/HTRA1/DAB2/DLG1/CCN2/PTK2/SMURF2/TGM2/CHSY1/GCNT1/HIPK2/PHLDA2/DKK1/ARID5B/MYLK/SIX1/ADAMTS1/LRIG3/PTN/CCL2/TGFBR3/HIF1A/FAT1/SEMA3A/CCN1/TIPARP/HEG1/ADM/FBN1/ATRNL1/TNFRSF11B/SERPINE1/MGP/HES1/PAM/IGFBP5/ROBO2
GO:0032570	response to progesterone	6	-0.76259	-1.84928	0.00367955	0.00367955	0.161574	271	tags=100%, list=24%, signal=76%	TXNIP/GABRB1/PTN/FOSB/FOS
GO:0030258	lipid modification	10	0.586675	1.96439	0.00383772	0.00383772	0.165839	378	tags=90%, list=34%, signal=60%	SESN2/APPL2/AGT/PLPP1/SYNJ2/SOX9/SYNJ1/IRS2/ECI1
GO:0040013	negative regulation of locomotion	49	-0.406467	-1.87962	0.0038625	0.0038625	0.165839	173	tags=33%, list=15%, signal=29%	IGFBP3/PRKG1/STARD13/PTN/CCL2/TIMP1/SEMA3A/DUSP1/MIF/CALR/SERPINE1/VCL/COL3A1/IGFBP5/ROBO2/CYP1B1
GO:0046886	positive regulation of hormone biosynthetic process	3	-0.890583	-1.69848	0.00394265	0.00394265	0.16742	126	tags=100%, list=11%, signal=89%	EGR1/ADM
GO:0034641	cellular nitrogen compound metabolic process	411	0.165895	1.46641	0.00401606	0.00401606	0.168298	336	tags=40%, list=30%, signal=44%	COL1A1/TOX/ID3/NUPR1/RPSA/PDE4D/RPS2/ATP5PO/PSAT1/RPS18/SLC7A11/NQO1/AFF3/TXN/NIBAN1/DACH2/MOXD1/RPL4/ETHE1/HMOX1/PTPRK/RPL23A/BAMBI/ALDH1L2/RPS12/RPL10/ATF4/HMGA1/CCDC85B/G6PD/ID1/RPL18/RPL18A/ARL2/CRYAB/TCEA1/EIF4EBP1/SESN2/GSTP1/CDKN1A/RPL7A/POLR2J3/RPS3/EEF1A1/LARP6/PRRX2/RPL30/RPL36/EEF2/RPL10A/PRR16/RPS4X/RPL14/RPL36A/SQSTM1/RBM3/EIF3F/MTHFD2/EEF1G/RACK1/RPL3/RPL27/POLR2L/RPL9/PABPC1/RPS5/R…
GO:0006026	aminoglycan catabolic process	3	-0.890007	-1.69738	0.00412186	0.00412186	0.168298	51	tags=67%, list=5%, signal=64%	CD44/CHI3L1
GO:0032101	regulation of response to external stimulus	87	-0.337556	-1.75621	0.00417711	0.00417711	0.168298	293	tags=43%, list=26%, signal=34%	SERPING1/SLC15A4/LRP1/CAV1/NFKBIZ/IL6ST/APP/NRP1/ANXA1/DPP4/HSPB1/SMAD3/HTRA1/PTK2/LDLR/TGM2/PRKG1/PRDX2/CAMK1D/PTN/IL1R1/CCL2/NUCB2/NT5E/SEMA3A/PLK2/PLAU/DUSP1/MIF/FAP/CALR/PDGFD/SERPINE1/HLA-A/CYBA/HLA-B/ROBO2
GO:0010880	regulation of release of sequestered calcium ion into cytosol by sarcoplasmic reticulum	6	0.717059	1.93782	0.00422465	0.00422465	0.168298	22	tags=50%, list=2%, signal=49%	PDE4D/SLC8A1/CACNA1C
GO:0014808	release of sequestered calcium ion into cytosol by sarcoplasmic reticulum	6	0.717059	1.93782	0.00422465	0.00422465	0.168298	22	tags=50%, list=2%, signal=49%	PDE4D/SLC8A1/CACNA1C
GO:1903514	release of sequestered calcium ion into cytosol by endoplasmic reticulum	6	0.717059	1.93782	0.00422465	0.00422465	0.168298	22	tags=50%, list=2%, signal=49%	PDE4D/SLC8A1/CACNA1C
GO:0048585	negative regulation of response to stimulus	171	-0.282186	-1.63601	0.00427257	0.00427257	0.16847	307	tags=38%, list=27%, signal=33%	RGS7/NAMPT/WWC3/DUSP5/SERPING1/ITGA3/DKK3/LRP1/CAV1/ATF3/TPT1/NRP1/ANXA1/DPP4/HSPB1/SMAD3/HTRA1/DAB2/DLG1/SOCS2/SMURF2/LDLR/DUSP6/HIPK2/DKK1/IGFBP3/MAP4K4/UACA/HSPA5/RGS4/AHR/PRKG1/PRDX2/HERC4/MYADM/CCL2/TGFBR3/HIF1A/KLF7/CD59/NUCB2/NT5E/IL7R/SEMA3A/PLK2/EGR1/PLAU/SOD2/DUSP1/MIF/HEG1/ADM/FAP/CALR/ITGB1/FBN1/CD44/BICC1/SERPINE1/HLA-A/COL3A1/CLU/HLA-B/IGFBP5/ROBO2
GO:0051716	cellular response to stimulus	518	-0.232767	-1.47079	0.00437704	0.00437704	0.170846	288	tags=30%, list=26%, signal=42%	BRINP1/ITGA3/GNA12/JUND/DLG2/DKK3/SYNGR1/CALM1/ITGA11/COLEC12/LRP1/CAV1/ATF3/NFKBIZ/IL6ST/TPT1/PCOLCE2/S100A1/PRICKLE2/APP/TBL1X/NRP1/MBP/VKORC1/JUN/PKM/SSH1/ANXA1/DPP4/TLN1/ECE1/ASS1/ROR1/TENM2/HSPB1/SMAD3/RAPH1/HTRA1/DAB2/NPAS2/DLG1/CCN2/AKAP13/PTK2/SOCS2/TXNIP/S100A11/JUNB/SMURF2/LDLR/B2M/TGM2/NR2F1/DPYSL2/DUSP6/ARL6IP5/CHSY1/SMC5/HIPK2/PHLDA2/DKK1/CACNA2D1/ATP2B1/IGFBP3/MAP4K4/SORBS2/IFITM2/A…
GO:0002715	regulation of natural killer cell mediated immunity	3	-0.888557	-1.69461	0.00448029	0.00448029	0.171414	29	tags=67%, list=3%, signal=65%	HLA-A/HLA-B
GO:0042269	regulation of natural killer cell mediated cytotoxicity	3	-0.888557	-1.69461	0.00448029	0.00448029	0.171414	29	tags=67%, list=3%, signal=65%	HLA-A/HLA-B
GO:0060914	heart formation	5	-0.786607	-1.79752	0.00459496	0.00459496	0.173146	176	tags=80%, list=16%, signal=68%	DKK1/SIX1/HES1/ROBO2
GO:0001501	skeletal system development	60	-0.372361	-1.79866	0.0046535	0.0046535	0.173146	254	tags=43%, list=23%, signal=35%	VKORC1/PAPSS2/SMAD3/PITX1/DLG1/CCN2/AKAP13/TGM2/CHSY1/ACAN/ARID5B/SIX1/HIF1A/LOXL2/TIMP1/CCN1/TIPARP/LUM/FBN1/CD44/TNFRSF11B/CTSK/MGP/COL3A1/VCAN/CHI3L1
GO:0032757	positive regulation of interleukin-8 production	4	-0.848091	-1.79765	0.00465999	0.00465999	0.173146	38	tags=50%, list=3%, signal=48%	SERPINE1/CHI3L1
GO:0051592	response to calcium ion	14	-0.587797	-1.90539	0.00499924	0.00499924	0.181457	318	tags=71%, list=28%, signal=52%	CPNE3/JUND/CALM1/CAV1/TXNIP/JUNB/HSPA5/FOSB/DUSP1/FOS
GO:0048519	negative regulation of biological process	450	-0.237235	-1.48937	0.00500818	0.00500818	0.181457	332	tags=36%, list=30%, signal=42%	MCL1/FHIT/KCNQ1OT1/GAS1/BNIP3L/WWTR1/KLF9/GRK5/CDC42/MCC/EFNA5/RGS7/SPINT2/NAMPT/FHL1/WWC3/DUSP5/RUNX1/SERPING1/NEDD4L/NOVA1/BRINP1/ITGA3/GPM6B/MAF/GNA12/DKK3/CALM1/ETF1/LRP1/CAV1/ATF3/NOCT/PLAAT4/IL6ST/TPT1/S100A1/SAP30/APP/TBL1X/NRP1/MBP/JUN/ST3GAL1/SSH1/ANXA1/DPP4/ASS1/DBI/TENM2/HSPB1/SAMD4A/SMAD3/PITX1/PTX3/HTRA1/ATP8B1/GLIS3/DAB2/NPAS2/DLG1/CCN2/PTK2/SOCS2/TXNIP/S100A11/SMURF2/LDLR/B2M/NR2F1…
GO:0002682	regulation of immune system process	122	-0.304693	-1.67842	0.00502455	0.00502455	0.181457	297	tags=39%, list=27%, signal=32%	MAP3K8/RUNX1/SERPING1/SLC15A4/JUND/COLEC12/CAV1/NFKBIZ/IL6ST/APP/JUN/ANXA1/DPP4/SMAD3/HTRA1/DLG1/PTK2/CFH/LDLR/B2M/CD99/AHR/PRDX2/NFATC2/CAMK1D/PTN/IL1R1/CCL2/HIF1A/PRXL2A/CD59/IL7R/PLK2/DUSP1/MIF/CALR/FBN1/PDGFD/SERPINE1/SPON2/HLA-A/HES1/COL3A1/CYBA/CLU/HLA-B/FOS
GO:0071347	cellular response to interleukin-1	12	-0.625235	-1.9228	0.00512343	0.00512343	0.183315	133	tags=42%, list=12%, signal=37%	IL1R1/CCL2/HIF1A/EGR1/CHI3L1
GO:0051271	negative regulation of cellular component movement	48	-0.399487	-1.83888	0.00542215	0.00542215	0.189282	173	tags=33%, list=15%, signal=29%	IGFBP3/PRKG1/STARD13/PTN/CCL2/TGFBR3/TIMP1/SEMA3A/DUSP1/MIF/CALR/SERPINE1/VCL/COL3A1/IGFBP5/CYP1B1
GO:2000026	regulation of multicellular organismal development	153	-0.288334	-1.646	0.00542876	0.00542876	0.189282	294	tags=37%, list=26%, signal=32%	RUNX1/BRINP1/GPM6B/MAF/LRP1/CAV1/NFKBIZ/NOCT/PLAAT4/IL6ST/S100A1/NRP1/JUN/PKM/ANXA1/HSPB1/SMAD3/DLG1/CCN2/LDLR/B2M/TGM2/DUSP6/HIPK2/PHLDA2/ATP2B1/RGS4/PRDX2/SIX1/ADAMTS1/PTN/TGFBR3/HIF1A/LOXL2/PRXL2A/PGK1/KLF7/MACF1/IL7R/SEMA3A/PLK2/ADAM12/CCN1/ADM/ITGB1/FBN1/CTSK/SERPINE1/MGP/LAMA4/HES1/VCL/HLA-B/ROBO2/CYP1B1/FOS/CHI3L1
GO:0010941	regulation of cell death	183	-0.278241	-1.62545	0.00543715	0.00543715	0.189282	272	tags=34%, list=24%, signal=31%	LRP1/CAV1/ATF3/IL6ST/TPT1/NRP1/JUN/ST3GAL1/SSH1/ANXA1/HSPB1/CTSD/SMAD3/DAB2/NPAS2/CCN2/PTK2/SOCS2/TXNIP/TGM2/DUSP6/ARL6IP5/HIPK2/PHLDA2/DKK1/IGFBP3/MAP4K4/HSPA5/PRDX2/SIX1/CAMK1D/PTN/CCL2/HIF1A/PHLDA1/ITM2C/BNIP3/TIMP1/STK17B/IL7R/PLK2/EGR1/SOD2/CCN1/DUSP1/MIF/PDPN/ADM/FAP/CALR/ITGB1/CD44/CCN5/PDIA3/SERPINE1/LDHA/IER3/CTSB/GBE1/HSP90B1/CLU/CYP1B1/FOS
GO:0033629	negative regulation of cell adhesion mediated by integrin	3	-0.881842	-1.68181	0.00555556	0.00555556	0.189432	38	tags=67%, list=3%, signal=65%	SERPINE1/CYP1B1
GO:0022904	respiratory electron transport chain	9	0.595228	1.91213	0.00561948	0.00561948	0.189432	344	tags=89%, list=31%, signal=62%	PLEC/ISCU/GHITM/NDUFS6/NDUFS8/COX6C/PARK7/UQCRB
GO:0003205	cardiac chamber development	16	-0.560578	-1.89935	0.00565897	0.00565897	0.189432	138	tags=44%, list=12%, signal=39%	ADAMTS1/TGFBR3/HIF1A/CCN1/HEG1/HES1/ROBO2
GO:0003206	cardiac chamber morphogenesis	16	-0.560578	-1.89935	0.00565897	0.00565897	0.189432	138	tags=44%, list=12%, signal=39%	ADAMTS1/TGFBR3/HIF1A/CCN1/HEG1/HES1/ROBO2
GO:0019730	antimicrobial humoral response	6	-0.744904	-1.80639	0.00568657	0.00568657	0.189432	34	tags=50%, list=3%, signal=49%	SPON2/HLA-A/SLPI
GO:0043207	response to external biotic stimulus	102	-0.318428	-1.70449	0.00582819	0.00582819	0.190859	293	tags=37%, list=26%, signal=30%	SERPING1/SLC15A4/JUND/COLEC12/CAV1/NOCT/TPT1/JUN/ANXA1/ASS1/HSPB1/SMAD3/PTX3/HTRA1/PTK2/CFH/B2M/IFITM2/PRDX2/CCL2/HIF1A/IFITM3/BNIP3/IL7R/CCDC80/SOD2/MIF/ADM/NPC2/SERPINE1/SPON2/HLA-C/HLA-A/CYBA/CLU/SLPI/HLA-B/FOS
GO:0051707	response to other organism	102	-0.318428	-1.70449	0.00582819	0.00582819	0.190859	293	tags=37%, list=26%, signal=30%	SERPING1/SLC15A4/JUND/COLEC12/CAV1/NOCT/TPT1/JUN/ANXA1/ASS1/HSPB1/SMAD3/PTX3/HTRA1/PTK2/CFH/B2M/IFITM2/PRDX2/CCL2/HIF1A/IFITM3/BNIP3/IL7R/CCDC80/SOD2/MIF/ADM/NPC2/SERPINE1/SPON2/HLA-C/HLA-A/CYBA/CLU/SLPI/HLA-B/FOS
GO:0070296	sarcoplasmic reticulum calcium ion transport	7	0.661809	1.91281	0.00613654	0.00613654	0.194648	22	tags=43%, list=2%, signal=42%	PDE4D/SLC8A1/CACNA1C
GO:0044419	biological process involved in interspecies interaction between organisms	125	-0.297991	-1.64949	0.00615455	0.00615455	0.194648	293	tags=37%, list=26%, signal=31%	SERPING1/SLC15A4/JUND/COLEC12/CAV1/NOCT/TPT1/SAP30/NRP1/JUN/ANXA1/DPP4/ASS1/HSPB1/SMAD3/PTX3/HTRA1/PTK2/CFH/LDLR/B2M/SCARB2/IFITM2/PRDX2/CCL2/HIF1A/IFITM3/BNIP3/IL7R/CCDC80/SOD2/MIF/ADM/NPC2/ITGB1/HS3ST5/SERPINE1/SPON2/HLA-C/HLA-A/CTSB/CYBA/CLU/SLPI/HLA-B/FOS
GO:0031113	regulation of microtubule polymerization	4	0.80098	1.82047	0.00617871	0.00617871	0.194648	98	tags=75%, list=9%, signal=69%	MAP1B/ARL2/RPS3
GO:0003231	cardiac ventricle development	14	-0.581214	-1.88405	0.00621118	0.00621118	0.194648	130	tags=43%, list=12%, signal=38%	TGFBR3/HIF1A/CCN1/HEG1/HES1/ROBO2
GO:0048583	regulation of response to stimulus	330	-0.245597	-1.51839	0.006226	0.006226	0.194648	216	tags=25%, list=19%, signal=29%	DAB2/NPAS2/DLG1/CCN2/AKAP13/PTK2/CFH/SOCS2/SMURF2/LDLR/B2M/TGM2/DUSP6/ARL6IP5/CHSY1/HIPK2/PHLDA2/DKK1/ATP2B1/IGFBP3/MAP4K4/UACA/HSPA5/UGCG/RGS4/AHR/PRKG1/PRDX2/MYLK/NFATC2/CAMK1D/STARD13/HERC4/MYADM/TRIO/PTN/IL1R1/S100A4/CCL2/TGFBR3/HIF1A/ITM2C/KLF7/CD59/MACF1/NUCB2/TIMP1/NT5E/IL7R/SEMA3A/PLK2/EGR1/PLAU/SOD2/PSD3/ARHGAP29/CCN1/DUSP1/MIF/HEG1/ADM/FAP/CALR/ITGB1/FBN1/NEK10/PDGFD/CD44/BICC1/PDIA3/SE…
GO:0001819	positive regulation of cytokine production	52	-0.382908	-1.7969	0.00626679	0.00626679	0.194648	133	tags=40%, list=12%, signal=37%	LRP1/IL6ST/APP/MBP/ANXA1/HSPB1/SMAD3/B2M/IL1R1/HIF1A/EGR1/MIF/LUM/HEG1/SERPINE1/SPON2/HLA-A/CYBA/CLU/CYP1B1/CHI3L1
GO:0001944	vasculature development	117	-0.304981	-1.67068	0.00629651	0.00629651	0.194648	157	tags=37%, list=14%, signal=35%	LRP1/CAV1/S100A1/NRP1/JUN/PKM/ANXA1/HSPB1/CCN2/PTK2/JUNB/LDLR/HIPK2/AHR/MYLK/NFATC2/SIX1/STARD13/ADAMTS1/PTN/CCL2/TGFBR3/HIF1A/LOXL2/PGK1/PLK2/EGR1/ADAM12/SOD2/CCN1/TIPARP/MYO1E/HEG1/PDPN/ADM/FAP/ITGB1/PDGFD/SERPINE1/HES1/ROBO2/CYP1B1/CHI3L1
GO:0006959	humoral immune response	14	-0.580899	-1.88303	0.00636267	0.00636267	0.195133	131	tags=43%, list=12%, signal=38%	CCL2/CD59/SPON2/HLA-A/CLU/SLPI
GO:0070555	response to interleukin-1	17	-0.545249	-1.88776	0.00647916	0.00647916	0.197141	133	tags=35%, list=12%, signal=32%	IL1R1/CCL2/HIF1A/EGR1/CYBA/CHI3L1
GO:0048569	post-embryonic animal organ development	4	-0.82938	-1.75799	0.00655851	0.00655851	0.197343	73	tags=75%, list=7%, signal=70%	MYO1E/FBN1/LDHA
GO:0003281	ventricular septum development	10	-0.646054	-1.87608	0.00660897	0.00660897	0.197343	130	tags=50%, list=12%, signal=45%	TGFBR3/CCN1/HEG1/HES1/ROBO2
GO:0051240	positive regulation of multicellular organismal process	149	-0.2863	-1.62871	0.00666741	0.00666741	0.197343	272	tags=36%, list=24%, signal=31%	LRP1/CAV1/NFKBIZ/PLAAT4/IL6ST/S100A1/APP/NRP1/MBP/JUN/PKM/ANXA1/HSPB1/SMAD3/DAB2/NPAS2/CCN2/SMURF2/B2M/TGM2/HIPK2/DKK1/ATP2B1/RGS4/PRDX2/SIX1/PTN/IL1R1/TGFBR3/HIF1A/LOXL2/MACF1/IL7R/SEMA3A/EGR1/ADAM12/CCN1/MIF/LUM/HEG1/PDPN/ADM/ITGB1/SERPINE1/SPON2/HLA-A/HES1/CYBA/CLU/ROBO2/CYP1B1/FOS/CHI3L1
GO:0042743	hydrogen peroxide metabolic process	6	-0.735421	-1.7834	0.00669008	0.00669008	0.197343	154	tags=67%, list=14%, signal=58%	PRDX2/SOD2/GPX3/CYBA
GO:0002376	immune system process	214	-0.262909	-1.56478	0.00674952	0.00674952	0.197588	273	tags=35%, list=24%, signal=32%	MAP3K8/RUNX1/SERPING1/SLC15A4/JUND/COLEC12/LRP1/CAV1/NFKBIZ/IL6ST/APP/MBP/JUN/ST3GAL1/ANXA1/DPP4/ASS1/CTSD/SMAD3/PTX3/HTRA1/EML1/DLG1/PTK2/CFH/JUNB/LDLR/B2M/CD99/GCNT1/HIPK2/IFITM2/AHR/PRDX2/NFATC2/SIX1/CAMK1D/PTN/IL1R1/CCL2/TGFBR3/HIF1A/IFITM3/PRXL2A/KLF6/BNIP3/CD59/IL7R/PLK2/EGR1/PTGDS/DUSP1/TIPARP/MIF/MYO1E/PDPN/CALR/ITGB1/FBN1/PDGFD/CD44/CTSK/SERPINE1/SPON2/NDRG1/HLA-C/HLA-A/HES1/COL3A1/CYBA/…
GO:0006396	RNA processing	54	0.285862	1.73758	0.00693161	0.00693161	0.20128	365	tags=61%, list=33%, signal=43%	RPL7A/LARP6/RPL10A/RPL14/RBM3/RPL27/PABPC1/RPS27/RPL5/SNHG29/RPL26/RPS14/RPS16/RPS25/RPL35A/ELP5/RPS19/RPS28/PIK3R1/RPS15/RPS13/RPL11/RPS24/EIF6/RPS8/RPL35/GTF2H5/MAP2K2/PABPC4/SNHG7/NOP53/NHP2/NPM1
GO:0072359	circulatory system development	153	-0.283688	-1.61948	0.00697984	0.00697984	0.20128	272	tags=36%, list=24%, signal=32%	LRP1/CAV1/S100A1/NRP1/JUN/PKM/ANXA1/ECE1/HSPB1/SMAD3/CCN2/AKAP13/PTK2/JUNB/LDLR/DUSP6/HIPK2/DKK1/SORBS2/RGS4/AHR/MYLK/NFATC2/SIX1/STARD13/ADAMTS1/PTN/CCL2/TGFBR3/HIF1A/LOXL2/PGK1/PLK2/EGR1/ADAM12/SOD2/CCN1/TIPARP/MYO1E/HEG1/PDPN/ADM/FAP/CALR/ITGB1/FBN1/PDGFD/BICC1/SERPINE1/HES1/COL3A1/PAM/ROBO2/CYP1B1/CHI3L1
GO:0009605	response to external stimulus	227	-0.259772	-1.55663	0.00703625	0.00703625	0.201404	273	tags=32%, list=24%, signal=30%	COLEC12/LRP1/CAV1/ATF3/NFKBIZ/NOCT/IL6ST/TPT1/APP/NRP1/JUN/ANXA1/DPP4/ASS1/HSPB1/SMAD3/PTX3/HTRA1/PTK2/CFH/TXNIP/LDLR/B2M/TGM2/DPYSL2/CHSY1/ATP2B1/IFITM2/HSPA5/PRKG1/PRDX2/CAMK1D/TRIO/PTN/IL1R1/CCL2/HIF1A/IFITM3/KLF7/BNIP3/NUCB2/NT5E/IL7R/SEMA3A/PLK2/CCDC80/PLAU/SOD2/CCN1/FOSB/DUSP1/MIF/ADM/FAP/CALR/NPC2/PDGFD/TNFRSF11B/SERPINE1/LDHA/SPON2/HLA-C/HLA-A/COL3A1/CYBA/PIEZO2/CLU/SLPI/HLA-B/ROBO2/FOS/C…
GO:0006413	translational initiation	23	0.393827	1.82167	0.00712106	0.00712106	0.201934	431	tags=78%, list=39%, signal=49%	ATF4/EIF4EBP1/RPS3/EIF3F/RPS5/EIF3G/EIF1/EIF3E/EIF3D/EIF6/EIF3K/RPS3A/EIF2S2/RPL13A/EIF4A2/NPM1/CTIF/EIF2AK3
GO:0051438	regulation of ubiquitin-protein transferase activity	7	0.655266	1.8939	0.00715929	0.00715929	0.201934	390	tags=100%, list=35%, signal=66%	RPS2/RPL37/RPL5/RPS15/RPL11/PARK7/ABL1
GO:0048584	positive regulation of response to stimulus	199	-0.266162	-1.56911	0.00723542	0.00723542	0.201954	272	tags=32%, list=24%, signal=30%	LRP1/CAV1/ATF3/NFKBIZ/IL6ST/APP/TBL1X/NRP1/SSH1/ANXA1/ROR1/HSPB1/SMAD3/DAB2/NPAS2/CCN2/AKAP13/PTK2/CFH/SMURF2/LDLR/B2M/TGM2/ARL6IP5/CHSY1/HIPK2/DKK1/MAP4K4/RGS4/PRDX2/MYLK/NFATC2/CAMK1D/PTN/IL1R1/S100A4/CCL2/TGFBR3/HIF1A/ITM2C/CD59/MACF1/IL7R/SEMA3A/PLK2/CCN1/MIF/CALR/ITGB1/NEK10/PDGFD/CD44/PDIA3/SERPINE1/HLA-A/HES1/COL3A1/CYBA/CLU/HLA-B/IGFBP5/ROBO2/CYP1B1/CHI3L1
GO:0032637	interleukin-8 production	5	-0.772403	-1.76506	0.00748809	0.00748809	0.201954	38	tags=60%, list=3%, signal=58%	ANXA1/SERPINE1/CHI3L1
GO:0032677	regulation of interleukin-8 production	5	-0.772403	-1.76506	0.00748809	0.00748809	0.201954	38	tags=60%, list=3%, signal=58%	ANXA1/SERPINE1/CHI3L1
GO:0006885	regulation of pH	3	-0.869955	-1.65914	0.00752688	0.00752688	0.201954	149	tags=100%, list=13%, signal=87%	TMEM165/SLC4A7
GO:0030641	regulation of cellular pH	3	-0.869955	-1.65914	0.00752688	0.00752688	0.201954	149	tags=100%, list=13%, signal=87%	TMEM165/SLC4A7
GO:0051453	regulation of intracellular pH	3	-0.869955	-1.65914	0.00752688	0.00752688	0.201954	149	tags=100%, list=13%, signal=87%	TMEM165/SLC4A7
GO:0006909	phagocytosis	22	-0.504052	-1.88922	0.00754556	0.00754556	0.201954	273	tags=64%, list=24%, signal=49%	CDC42/COLEC12/LRP1/ANXA1/PTX3/PTK2/LDLR/TGM2/CAMK1D/CCL2/CALR/ITGB1/SPON2/CYBA
GO:1904894	positive regulation of receptor signaling pathway via STAT	4	-0.819466	-1.73697	0.00759406	0.00759406	0.201954	98	tags=75%, list=9%, signal=69%	IL7R/HES1/CYP1B1
GO:0060563	neuroepithelial cell differentiation	3	-0.869098	-1.6575	0.00770609	0.00770609	0.201954	38	tags=67%, list=3%, signal=65%	SERPINE1/HES1
GO:0031342	negative regulation of cell killing	4	-0.815823	-1.72925	0.00776666	0.00776666	0.201954	98	tags=75%, list=9%, signal=69%	IL7R/HLA-A/HLA-B
GO:0031109	microtubule polymerization or depolymerization	8	0.623687	1.91306	0.0077821	0.0077821	0.201954	186	tags=62%, list=17%, signal=52%	MAP1B/ARL2/CRYAB/RPS3/ARHGEF2
GO:2000146	negative regulation of cell motility	46	-0.395555	-1.80059	0.00778715	0.00778715	0.201954	173	tags=33%, list=15%, signal=29%	IGFBP3/PRKG1/STARD13/PTN/CCL2/TIMP1/SEMA3A/DUSP1/MIF/CALR/SERPINE1/VCL/COL3A1/IGFBP5/CYP1B1
GO:0034622	cellular protein-containing complex assembly	67	0.258147	1.66367	0.00785752	0.00785752	0.202421	320	tags=55%, list=29%, signal=42%	RPSA/MAP1B/RPL23A/RPL10/ARL2/CRYAB/RPS3/EIF3F/RPL3/COTL1/RPS5/RPS27/HIP1/RPL5/EIF3G/RPS14/ARPC1B/NDUFAF8/NDUFS8/RTN4/RPS19/RPS28/EIF3E/RPS15/RPL11/EIF3D/UQCC2/FKBP1A/NRG1/EIF6/SMAD6/EIF3K/EIF2S2/RPL24/RPL13A/GTF2H5/SOX9
GO:0030574	collagen catabolic process	9	-0.661289	-1.84778	0.00829743	0.00829743	0.210612	63	tags=44%, list=6%, signal=42%	FAP/ITGB1/CTSK/CTSB
GO:0001910	regulation of leukocyte mediated cytotoxicity	5	-0.765098	-1.74837	0.00833901	0.00833901	0.210612	198	tags=80%, list=18%, signal=66%	B2M/IL7R/HLA-A/HLA-B
GO:0001914	regulation of T cell mediated cytotoxicity	5	-0.765098	-1.74837	0.00833901	0.00833901	0.210612	198	tags=80%, list=18%, signal=66%	B2M/IL7R/HLA-A/HLA-B
GO:0042698	ovulation cycle	15	-0.558011	-1.85328	0.00853421	0.00853421	0.213726	224	tags=53%, list=20%, signal=43%	PTX3/GABRB1/HSPA5/ADAMTS1/PTN/EGR1/PAM/ROBO2
GO:0009653	anatomical structure morphogenesis	282	-0.245819	-1.50199	0.00857292	0.00857292	0.213726	262	tags=30%, list=23%, signal=31%	S100A1/PRICKLE2/APP/NRP1/MBP/JUN/PKM/SSH1/ANXA1/ECE1/ROR1/HSPB1/SMAD3/PITX1/RAPH1/HTRA1/ATP8B1/DAB2/DLG1/CCN2/AKAP13/PTK2/PALMD/JUNB/SMURF2/LDLR/TGM2/DPYSL2/CHSY1/GCNT1/HIPK2/PHLDA2/DKK1/MAP4K4/ARID5B/HSPA5/MYLK/NFATC2/SIX1/STARD13/MYADM/ADAMTS1/LRIG3/TRIO/PTN/CCL2/TGFBR3/HIF1A/FAT1/LOXL2/PGK1/KLF7/BNIP3/MACF1/IL7R/SEMA3A/PLK2/RND3/ADAM12/CCN1/DUSP1/TIPARP/MYO1E/COL6A1/HEG1/PDPN/ADM/FAP/CALR/ITGB…
GO:0006563	L-serine metabolic process	3	0.857391	1.72112	0.00881555	0.00881555	0.213852	26	tags=67%, list=2%, signal=65%	PHGDH/PSAT1
GO:0006564	L-serine biosynthetic process	3	0.857391	1.72112	0.00881555	0.00881555	0.213852	26	tags=67%, list=2%, signal=65%	PHGDH/PSAT1
GO:0009070	serine family amino acid biosynthetic process	3	0.857391	1.72112	0.00881555	0.00881555	0.213852	26	tags=67%, list=2%, signal=65%	PHGDH/PSAT1
GO:0014812	muscle cell migration	24	-0.482609	-1.85721	0.00884211	0.00884211	0.213852	284	tags=58%, list=25%, signal=44%	GNA12/LRP1/NRP1/SSH1/ANXA1/S100A11/IGFBP3/PRKG1/SIX1/ADAMTS1/PLAU/PDGFD/SERPINE1/IGFBP5
GO:0046427	positive regulation of receptor signaling pathway via JAK-STAT	3	-0.860621	-1.64133	0.00896057	0.00896057	0.213852	28	tags=67%, list=3%, signal=65%	HES1/CYP1B1
GO:0000462	maturation of SSU-rRNA from tricistronic rRNA transcript (SSU-rRNA, 5.8S rRNA, LSU-rRNA)	5	0.724169	1.80926	0.00896535	0.00896535	0.213852	312	tags=100%, list=28%, signal=72%	RPS14/RPS16/RPS19/RPS8/GTF2H5
GO:0010656	negative regulation of muscle cell apoptotic process	5	0.724095	1.80908	0.00896535	0.00896535	0.213852	51	tags=60%, list=5%, signal=58%	NUPR1/HSPB6/HMOX1
GO:0045727	positive regulation of translation	24	0.391356	1.83636	0.00903719	0.00903719	0.214243	283	tags=58%, list=25%, signal=45%	NIBAN1/LARP6/EEF2/PRR16/RPS4X/RBM3/PABPC1/RPS9/RPL5/RPL26/EIF3E/EIF3D/UQCC2/EIF6
GO:0001890	placenta development	19	-0.51685	-1.84489	0.00916364	0.00916364	0.215916	223	tags=53%, list=20%, signal=43%	HTRA1/PTK2/JUNB/PHLDA2/PTN/HIF1A/CCN1/ADM/HES1/CTSB
GO:0072593	reactive oxygen species metabolic process	30	-0.443097	-1.81277	0.00935351	0.00935351	0.219054	154	tags=33%, list=14%, signal=30%	PRDX2/HIF1A/BNIP3/SOD2/CCN1/SLC5A3/GPX3/CYBA/CYP1B1/SOD3
GO:0014910	regulation of smooth muscle cell migration	20	-0.509465	-1.84901	0.00953895	0.00953895	0.222051	284	tags=60%, list=25%, signal=46%	GNA12/LRP1/NRP1/SSH1/S100A11/IGFBP3/PRKG1/ADAMTS1/PLAU/PDGFD/SERPINE1/IGFBP5
GO:0061448	connective tissue development	40	-0.407841	-1.79249	0.00964333	0.00964333	0.223123	227	tags=42%, list=20%, signal=35%	SMAD3/PITX1/CCN2/CHSY1/ARID5B/HIF1A/LOXL2/KLF7/TIMP1/EGR1/CCN1/LUM/PDGFD/CD44/CTSK/MGP/CHI3L1
GO:1903428	positive regulation of reactive oxygen species biosynthetic process	5	-0.755224	-1.72581	0.00970048	0.00970048	0.223123	84	tags=60%, list=8%, signal=56%	SOD2/SLC5A3/CYBA
GO:0042981	regulation of apoptotic process	171	-0.268776	-1.55826	0.010298	0.010298	0.23408	272	tags=34%, list=24%, signal=30%	LRP1/CAV1/ATF3/IL6ST/TPT1/NRP1/JUN/ST3GAL1/ANXA1/HSPB1/CTSD/SMAD3/DAB2/PTK2/SOCS2/TXNIP/TGM2/DUSP6/ARL6IP5/HIPK2/PHLDA2/DKK1/IGFBP3/MAP4K4/HSPA5/PRDX2/SIX1/CAMK1D/PTN/CCL2/HIF1A/PHLDA1/ITM2C/BNIP3/TIMP1/STK17B/IL7R/PLK2/EGR1/SOD2/CCN1/DUSP1/MIF/PDPN/ADM/FAP/CALR/ITGB1/CD44/PDIA3/SERPINE1/LDHA/IER3/CTSB/GBE1/HSP90B1/CLU/CYP1B1
GO:0043067	regulation of programmed cell death	171	-0.268776	-1.55826	0.010298	0.010298	0.23408	272	tags=34%, list=24%, signal=30%	LRP1/CAV1/ATF3/IL6ST/TPT1/NRP1/JUN/ST3GAL1/ANXA1/HSPB1/CTSD/SMAD3/DAB2/PTK2/SOCS2/TXNIP/TGM2/DUSP6/ARL6IP5/HIPK2/PHLDA2/DKK1/IGFBP3/MAP4K4/HSPA5/PRDX2/SIX1/CAMK1D/PTN/CCL2/HIF1A/PHLDA1/ITM2C/BNIP3/TIMP1/STK17B/IL7R/PLK2/EGR1/SOD2/CCN1/DUSP1/MIF/PDPN/ADM/FAP/CALR/ITGB1/CD44/PDIA3/SERPINE1/LDHA/IER3/CTSB/GBE1/HSP90B1/CLU/CYP1B1
GO:0002456	T cell mediated immunity	11	-0.607714	-1.81713	0.0105065	0.0105065	0.237423	198	tags=55%, list=18%, signal=45%	B2M/AHR/IL1R1/IL7R/HLA-A/HLA-B
GO:0032760	positive regulation of tumor necrosis factor production	9	-0.643945	-1.79931	0.0108505	0.0108505	0.242362	74	tags=67%, list=7%, signal=63%	APP/HSPB1/MIF/SPON2/CYBA/CLU
GO:1903557	positive regulation of tumor necrosis factor superfamily cytokine production	9	-0.643945	-1.79931	0.0108505	0.0108505	0.242362	74	tags=67%, list=7%, signal=63%	APP/HSPB1/MIF/SPON2/CYBA/CLU
GO:0097581	lamellipodium organization	9	-0.642061	-1.79405	0.0110101	0.0110101	0.244512	65	tags=44%, list=6%, signal=42%	PDPN/ITGB1/CD44/VCL
GO:0051056	regulation of small GTPase mediated signal transduction	23	-0.480455	-1.82312	0.0113427	0.0113427	0.25046	287	tags=57%, list=26%, signal=43%	ITGA3/NRP1/AKAP13/TGM2/MAP4K4/STARD13/TRIO/PSD3/ARHGAP29/HEG1/ITGB1/SIPA1L2/COL3A1
GO:1904666	regulation of ubiquitin protein ligase activity	4	0.77289	1.75663	0.0116445	0.0116445	0.254219	257	tags=100%, list=23%, signal=77%	RPL37/RPL5/RPS15/RPL11
GO:1904667	negative regulation of ubiquitin protein ligase activity	4	0.77289	1.75663	0.0116445	0.0116445	0.254219	257	tags=100%, list=23%, signal=77%	RPL37/RPL5/RPS15/RPL11
GO:0032352	positive regulation of hormone metabolic process	4	-0.789859	-1.67422	0.0117363	0.0117363	0.254783	126	tags=75%, list=11%, signal=67%	HIF1A/EGR1/ADM
GO:0009628	response to abiotic stimulus	133	-0.283447	-1.58411	0.0120754	0.0120754	0.260681	134	tags=20%, list=12%, signal=20%	PTN/TGFBR3/HIF1A/LOXL2/PGK1/BNIP3/TIMP1/EGR1/PLAU/SOD2/FOSB/DUSP1/PDPN/ADM/ITGB1/PLOD2/LDHA/NDRG1/COL3A1/CYBA/PIEZO2/HSP90B1/PAM/FOS/SOD3/CHI3L1
GO:0048514	blood vessel morphogenesis	99	-0.306416	-1.63601	0.0122335	0.0122335	0.262626	272	tags=36%, list=24%, signal=30%	LRP1/CAV1/S100A1/NRP1/JUN/PKM/ANXA1/HSPB1/CCN2/PTK2/JUNB/LDLR/HIPK2/MYLK/SIX1/STARD13/ADAMTS1/PTN/CCL2/TGFBR3/HIF1A/LOXL2/PGK1/PLK2/ADAM12/CCN1/TIPARP/MYO1E/HEG1/ADM/FAP/ITGB1/SERPINE1/HES1/CYP1B1/CHI3L1
GO:0000003	reproduction	113	-0.295178	-1.60819	0.0124367	0.0124367	0.263177	224	tags=29%, list=20%, signal=26%	PTX3/HTRA1/PSG4/DLG1/PTK2/JUNB/SMURF2/PHLDA2/ARID5B/GABRB1/HSPA5/HERC4/ADAMTS1/PTN/SMARCA2/HIF1A/TIMP1/SEMA3A/EGR1/CCN1/FOSB/DUSP1/TIPARP/SELENOP/ADM/CALR/ITGB1/HES1/CTSB/PAM/IGFBP5/ROBO2/FOS
GO:0022414	reproductive process	113	-0.295178	-1.60819	0.0124367	0.0124367	0.263177	224	tags=29%, list=20%, signal=26%	PTX3/HTRA1/PSG4/DLG1/PTK2/JUNB/SMURF2/PHLDA2/ARID5B/GABRB1/HSPA5/HERC4/ADAMTS1/PTN/SMARCA2/HIF1A/TIMP1/SEMA3A/EGR1/CCN1/FOSB/DUSP1/TIPARP/SELENOP/ADM/CALR/ITGB1/HES1/CTSB/PAM/IGFBP5/ROBO2/FOS
GO:0002009	morphogenesis of an epithelium	55	-0.360251	-1.71167	0.0124634	0.0124634	0.263177	314	tags=44%, list=28%, signal=33%	CDC42/SPINT2/MICAL2/PRICKLE2/NRP1/ROR1/SMAD3/DAB2/DLG1/SMURF2/TGM2/DKK1/SIX1/STARD13/HIF1A/FAT1/SEMA3A/CCN1/PDPN/ADM/CD44/HES1/VCL/IGFBP5
GO:0042445	hormone metabolic process	19	-0.504016	-1.79908	0.0126545	0.0126545	0.264366	126	tags=37%, list=11%, signal=33%	HIF1A/EGR1/TIPARP/ADM/CTSK/CTSB/CYP1B1
GO:0007568	aging	47	-0.374973	-1.71846	0.0126566	0.0126566	0.264366	304	tags=47%, list=27%, signal=36%	NAMPT/SERPING1/JUND/LRP1/APP/JUN/ASS1/CCN2/B2M/SMC5/DKK1/ATP2B1/LOXL2/TIMP1/PLK2/SOD2/MIF/ADM/CALR/SERPINE1/IGFBP5/FOS
GO:0031110	regulation of microtubule polymerization or depolymerization	6	0.65639	1.77387	0.013171	0.013171	0.273631	186	tags=67%, list=17%, signal=56%	MAP1B/ARL2/RPS3/ARHGEF2
GO:0042221	response to chemical	384	-0.230463	-1.43719	0.013597	0.013597	0.280896	288	tags=30%, list=26%, signal=34%	BRINP1/ITGA3/GNA12/JUND/DLG2/DKK3/SYNGR1/CALM1/COLEC12/LRP1/CAV1/ATF3/NOCT/IL6ST/PCOLCE2/APP/NRP1/MBP/VKORC1/JUN/PKM/SSH1/ANXA1/DPP4/ASS1/HSPB1/SMAD3/HTRA1/DAB2/NPAS2/CCN2/PTK2/SOCS2/TXNIP/JUNB/SMURF2/LDLR/B2M/TGM2/DPYSL2/DUSP6/ARL6IP5/GCNT1/HIPK2/CACNA2D1/ATP2B1/MAP4K4/IFITM2/ARID5B/GABRB1/HSPA5/UGCG/RGS4/AHR/PRDX2/MYLK/NFATC2/SIX1/CAMK1D/TRIO/PTN/IL1R1/CCL2/TGFBR3/HIF1A/IFITM3/LOXL2/PRXL2A/PGK1…
GO:0050777	negative regulation of immune response	16	-0.527699	-1.78795	0.0138496	0.0138496	0.280896	293	tags=62%, list=26%, signal=47%	SERPING1/ANXA1/HTRA1/AHR/CD59/IL7R/PLK2/HLA-A/COL3A1/HLA-B
GO:0045670	regulation of osteoclast differentiation	6	-0.709697	-1.72102	0.0138819	0.0138819	0.280896	119	tags=50%, list=11%, signal=45%	PRXL2A/FBN1/FOS
GO:0003279	cardiac septum development	11	-0.597658	-1.78706	0.0139564	0.0139564	0.280896	130	tags=45%, list=12%, signal=41%	TGFBR3/CCN1/HEG1/HES1/ROBO2
GO:0009791	post-embryonic development	12	-0.577758	-1.77679	0.013973	0.013973	0.280896	169	tags=50%, list=15%, signal=43%	ARID5B/TIPARP/MYO1E/SELENOP/HEG1/FBN1
GO:0014909	smooth muscle cell migration	21	-0.478994	-1.76612	0.0140482	0.0140482	0.280896	284	tags=57%, list=25%, signal=43%	GNA12/LRP1/NRP1/SSH1/S100A11/IGFBP3/PRKG1/ADAMTS1/PLAU/PDGFD/SERPINE1/IGFBP5
GO:0001913	T cell mediated cytotoxicity	6	-0.709161	-1.71972	0.0140492	0.0140492	0.280896	198	tags=67%, list=18%, signal=55%	B2M/IL7R/HLA-A/HLA-B
GO:0098609	cell-cell adhesion	94	-0.306562	-1.61747	0.0143834	0.0143834	0.280896	393	tags=52%, list=35%, signal=37%	MDK/MYL12A/CD9/C1QTNF1/LGALS1/PPIA/TGFBR2/PCDHGC3/CBLB/EFNA5/COL8A2/SPINT2/MAP3K8/RUNX1/DLG2/CNN3/CAV1/NFKBIZ/IL6ST/MBP/ANXA1/DPP4/TLN1/ASS1/TENM2/HSPB1/DLG1/PTK2/S100A11/B2M/CD99/GCNT1/PRKG1/PRDX2/MYADM/CCL2/FAT1/NT5E/IL7R/CCN1/PDPN/ITGB1/MYL9/CD44/HLA-A/HES1/VCL/ROBO2/CYP1B1
GO:0051444	negative regulation of ubiquitin-protein transferase activity	6	0.654676	1.76924	0.0144135	0.0144135	0.280896	390	tags=100%, list=35%, signal=65%	RPL37/RPL5/RPS15/RPL11/PARK7/ABL1
GO:0051882	mitochondrial depolarization	6	0.654676	1.76924	0.0144135	0.0144135	0.280896	390	tags=100%, list=35%, signal=65%	RACK1/GCLC/DCN/GOT1/GCLM/ABL1
GO:0002706	regulation of lymphocyte mediated immunity	11	-0.59521	-1.77974	0.0144268	0.0144268	0.280896	198	tags=55%, list=18%, signal=45%	B2M/AHR/IL1R1/IL7R/HLA-A/HLA-B
GO:0002832	negative regulation of response to biotic stimulus	7	-0.675345	-1.73074	0.0144428	0.0144428	0.280896	293	tags=86%, list=26%, signal=64%	SERPING1/HTRA1/AHR/PRDX2/HLA-A/HLA-B
GO:1902230	negative regulation of intrinsic apoptotic signaling pathway in response to DNA damage	5	-0.739169	-1.68912	0.0144656	0.0144656	0.280896	74	tags=80%, list=7%, signal=75%	TPT1/MIF/CD44/CLU
GO:0006022	aminoglycan metabolic process	14	-0.545586	-1.76856	0.0146947	0.0146947	0.283918	51	tags=29%, list=5%, signal=28%	CD44/ITIH5/HS3ST5/CHI3L1
GO:0048518	positive regulation of biological process	484	-0.222526	-1.403	0.0147718	0.0147718	0.283987	297	tags=31%, list=27%, signal=40%	MAP3K8/MICAL2/RUNX1/SERPING1/SLC15A4/NEDD4L/BRINP1/ITGA3/GPM6B/MAF/JUND/CALM1/COLEC12/LRP1/CAV1/ATF3/NFKBIZ/NOCT/PLAAT4/IL6ST/PCOLCE2/S100A1/CEBPD/APP/TBL1X/NRP1/MBP/JUN/NPAS3/PKM/SSH1/ANXA1/DPP4/ZNF521/ECE1/ASS1/DBI/ROR1/TENM2/HSPB1/CTSD/SAMD4A/SMAD3/PITX1/PTX3/HTRA1/GLIS3/DAB2/NPAS2/DLG1/CCN2/AKAP13/PTK2/CFH/SOCS2/TXNIP/S100A11/JUNB/SMURF2/LDLR/B2M/TGM2/NR2F1/DUSP6/CD99/ARL6IP5/CHSY1/SCARB2/SMC…
GO:0001568	blood vessel development	111	-0.292381	-1.58908	0.0148858	0.0148858	0.284761	272	tags=36%, list=24%, signal=30%	LRP1/CAV1/S100A1/NRP1/JUN/PKM/ANXA1/HSPB1/CCN2/PTK2/JUNB/LDLR/HIPK2/AHR/MYLK/SIX1/STARD13/ADAMTS1/PTN/CCL2/TGFBR3/HIF1A/LOXL2/PGK1/PLK2/EGR1/ADAM12/CCN1/TIPARP/MYO1E/HEG1/ADM/FAP/ITGB1/PDGFD/SERPINE1/HES1/ROBO2/CYP1B1/CHI3L1
GO:0006749	glutathione metabolic process	10	0.531917	1.78104	0.0153509	0.0153509	0.288374	209	tags=60%, list=19%, signal=49%	SLC7A11/ETHE1/G6PD/GSTP1/EEF1G/GCLC
GO:0002250	adaptive immune response	28	-0.435034	-1.75439	0.0153635	0.0153635	0.288374	293	tags=46%, list=26%, signal=35%	SERPING1/SLC15A4/NFKBIZ/IL6ST/ANXA1/B2M/AHR/IL1R1/IL7R/HLA-C/HLA-A/CLU/HLA-B
GO:0031667	response to nutrient levels	50	0.278399	1.64478	0.0153707	0.0153707	0.288374	111	tags=28%, list=10%, signal=26%	COL1A1/SLC8A1/MAP1B/NQO1/HMOX1/ATF4/G6PD/EIF4EBP1/SESN2/GSTP1/APPL2/CDKN1A/EEF2/PLEC
GO:0031128	developmental induction	6	-0.70444	-1.70827	0.0153872	0.0153872	0.288374	184	tags=67%, list=16%, signal=56%	HIPK2/DKK1/SIX1/ROBO2
GO:0006767	water-soluble vitamin metabolic process	5	0.707996	1.76886	0.0155076	0.0155076	0.288374	330	tags=100%, list=30%, signal=71%	PSAT1/MTHFD2/GCLC/HLCS/SHMT2
GO:0010644	cell communication by electrical coupling	7	0.620814	1.79432	0.015597	0.015597	0.288374	22	tags=43%, list=2%, signal=42%	PDE4D/SLC8A1/CACNA1C
GO:0086064	cell communication by electrical coupling involved in cardiac conduction	7	0.620814	1.79432	0.015597	0.015597	0.288374	22	tags=43%, list=2%, signal=42%	PDE4D/SLC8A1/CACNA1C
GO:0055119	relaxation of cardiac muscle	4	0.754492	1.71481	0.0156844	0.0156844	0.288609	17	tags=50%, list=2%, signal=49%	PDE4D/SLC8A1
GO:0050817	coagulation	36	-0.401084	-1.71894	0.0160449	0.0160449	0.293026	293	tags=53%, list=26%, signal=40%	SERPING1/GNA12/CAV1/IL6ST/VKORC1/TLN1/HSPB1/PRKG1/PRDX2/LMAN1/CD59/PLAU/PDPN/FAP/MYL9/HS3ST5/SERPINE1/VCL/COL3A1
GO:0016477	cell migration	174	-0.26001	-1.51126	0.0160761	0.0160761	0.293026	290	tags=37%, list=26%, signal=33%	SDC2/ITGA3/GNA12/ITGA11/LRP1/CAV1/APP/NRP1/SSH1/ANXA1/DPP4/HSPB1/SMAD3/DAB2/CCN2/PTK2/S100A11/SMURF2/CD99/GCNT1/PHLDA2/IGFBP3/MAP4K4/ARID5B/HSPA5/PRKG1/MYLK/NFATC2/SIX1/CAMK1D/STARD13/MYADM/ADAMTS1/PTN/IL1R1/CCL2/TGFBR3/HIF1A/FAT1/LOXL2/S100A2/MACF1/TIMP1/SEMA3A/PLK2/RND3/PLAU/SOD2/CCN1/DUSP1/MIF/PDPN/FAP/CALR/ITGB1/ATRNL1/PDGFD/CD44/SERPINE1/LAMA4/HES1/VCL/COL3A1/IGFBP5/CYP1B1
GO:0022603	regulation of anatomical structure morphogenesis	122	-0.284688	-1.56822	0.0162156	0.0162156	0.293394	294	tags=35%, list=26%, signal=29%	RUNX1/NEDD4L/SDC2/LRP1/S100A1/PRICKLE2/NRP1/PKM/ANXA1/ROR1/HSPB1/DAB2/DLG1/PTK2/PALMD/SMURF2/HIPK2/DKK1/SIX1/MYADM/ADAMTS1/PTN/CCL2/HIF1A/PGK1/BNIP3/MACF1/SEMA3A/PLK2/RND3/ADAM12/PDPN/ADM/CALR/ITGB1/CD44/S100A10/TNFRSF11B/SERPINE1/HES1/ROBO2/CYP1B1/CHI3L1
GO:0035904	aorta development	7	-0.669593	-1.716	0.0162482	0.0162482	0.293394	153	tags=71%, list=14%, signal=62%	LRP1/MYLK/SIX1/HES1/ROBO2
GO:0051094	positive regulation of developmental process	140	-0.273662	-1.54221	0.0164558	0.0164558	0.294446	294	tags=38%, list=26%, signal=32%	RUNX1/NEDD4L/BRINP1/GPM6B/JUND/LRP1/NFKBIZ/NOCT/PLAAT4/IL6ST/S100A1/NRP1/JUN/PKM/ANXA1/HSPB1/SMAD3/DAB2/CCN2/SOCS2/JUNB/SMURF2/B2M/TGM2/HIPK2/DKK1/ATP2B1/IGFBP3/NFATC2/SIX1/MYADM/PTN/TGFBR3/HIF1A/LOXL2/BNIP3/MACF1/IL7R/SEMA3A/ADAM12/SOD2/CCN1/PDPN/ADM/CALR/ITGB1/S100A10/SERPINE1/HES1/ROBO2/CYP1B1/FOS/CHI3L1
GO:0046785	microtubule polymerization	5	0.703515	1.75766	0.0164769	0.0164769	0.294446	98	tags=60%, list=9%, signal=55%	MAP1B/ARL2/RPS3
GO:0045087	innate immune response	49	-0.365484	-1.6901	0.0166087	0.0166087	0.294446	293	tags=39%, list=26%, signal=30%	SERPING1/SLC15A4/COLEC12/ANXA1/ASS1/PTX3/PTK2/CFH/IFITM2/CCL2/IFITM3/MIF/SPON2/HLA-C/HLA-A/CYBA/CLU/SLPI/HLA-B
GO:0002711	positive regulation of T cell mediated immunity	6	-0.700173	-1.69792	0.0167252	0.0167252	0.294446	198	tags=67%, list=18%, signal=55%	B2M/IL1R1/HLA-A/HLA-B
GO:0021783	preganglionic parasympathetic fiber development	4	-0.774686	-1.64206	0.016914	0.016914	0.294446	256	tags=100%, list=23%, signal=77%	SIX1/SEMA3A/HES1
GO:0048486	parasympathetic nervous system development	4	-0.774686	-1.64206	0.016914	0.016914	0.294446	256	tags=100%, list=23%, signal=77%	SIX1/SEMA3A/HES1
GO:0019882	antigen processing and presentation	12	-0.568014	-1.74683	0.0169228	0.0169228	0.294446	62	tags=50%, list=6%, signal=48%	CTSD/B2M/CALR/HLA-C/HLA-A/HLA-B
GO:0051145	smooth muscle cell differentiation	10	-0.606251	-1.7605	0.0169945	0.0169945	0.294446	150	tags=50%, list=13%, signal=44%	NFATC2/SIX1/SOD2/ADM/HES1
GO:0002685	regulation of leukocyte migration	28	-0.43225	-1.74316	0.0170096	0.0170096	0.294446	258	tags=50%, list=23%, signal=39%	APP/ANXA1/DPP4/PTK2/CD99/CAMK1D/PTN/IL1R1/CCL2/DUSP1/MIF/CALR/PDGFD/SERPINE1
GO:0002822	regulation of adaptive immune response based on somatic recombination of immune receptors built from immunoglobulin superfamily domains	15	-0.532205	-1.76757	0.0170684	0.0170684	0.294446	292	tags=60%, list=26%, signal=45%	SLC15A4/NFKBIZ/ANXA1/B2M/AHR/IL1R1/IL7R/HLA-A/HLA-B
GO:0040011	locomotion	203	-0.25241	-1.49152	0.0172656	0.0172656	0.296523	216	tags=28%, list=19%, signal=28%	DAB2/CCN2/PTK2/S100A11/SMURF2/DPYSL2/CD99/GCNT1/PHLDA2/IGFBP3/MAP4K4/ARID5B/HSPA5/PRKG1/MYLK/NFATC2/SIX1/CAMK1D/STARD13/MYADM/ADAMTS1/TRIO/PTN/IL1R1/CCL2/TGFBR3/HIF1A/FAT1/LOXL2/S100A2/KLF7/MACF1/TIMP1/SEMA3A/PLK2/RND3/PLAU/SOD2/CCN1/DUSP1/MIF/PDPN/FAP/CALR/ITGB1/ATRNL1/PDGFD/CD44/SERPINE1/LAMA4/IER2/HES1/VCL/COL3A1/IGFBP5/ROBO2/CYP1B1
GO:0002460	adaptive immune response based on somatic recombination of immune receptors built from immunoglobulin superfamily domains	22	-0.466073	-1.74688	0.0177961	0.0177961	0.304283	293	tags=50%, list=26%, signal=38%	SERPING1/SLC15A4/NFKBIZ/ANXA1/B2M/AHR/IL1R1/IL7R/HLA-A/CLU/HLA-B
GO:0098542	defense response to other organism	61	-0.342426	-1.65971	0.01794	0.01794	0.305392	293	tags=38%, list=26%, signal=29%	SERPING1/SLC15A4/COLEC12/ANXA1/ASS1/PTX3/HTRA1/PTK2/CFH/IFITM2/CCL2/IFITM3/BNIP3/IL7R/MIF/SERPINE1/SPON2/HLA-C/HLA-A/CYBA/CLU/SLPI/HLA-B
GO:0051241	negative regulation of multicellular organismal process	116	-0.285865	-1.56425	0.0181047	0.0181047	0.306844	207	tags=28%, list=19%, signal=26%	SOCS2/LDLR/B2M/CHSY1/DKK1/ATP2B1/RGS4/PRKG1/PRDX2/STARD13/ADAMTS1/PTN/HIF1A/LOXL2/PGK1/KLF7/TIMP1/SEMA3A/PLK2/PLAU/ADM/FAP/CALR/FBN1/HS3ST5/TNFRSF11B/CTSK/SERPINE1/LAMA4/HES1/CYBA/IGFBP5/ROBO2
GO:0006928	movement of cell or subcellular component	220	-0.246173	-1.46883	0.0187006	0.0187006	0.315559	216	tags=28%, list=19%, signal=28%	DAB2/DLG1/CCN2/PTK2/S100A11/SMURF2/DPYSL2/CD99/GCNT1/PHLDA2/CACNA2D1/IGFBP3/MAP4K4/ARID5B/HSPA5/PRKG1/MYLK/NFATC2/SIX1/CAMK1D/STARD13/MYADM/ADAMTS1/TRIO/PTN/IL1R1/CCL2/TGFBR3/HIF1A/FAT1/LOXL2/S100A2/KLF7/MACF1/TIMP1/SEMA3A/PLK2/RND3/PLAU/SOD2/CCN1/DUSP1/MIF/MYO1E/PDPN/FAP/CALR/ITGB1/NEK10/ATRNL1/PDGFD/CD44/SERPINE1/LAMA4/IER2/HES1/VCL/COL3A1/IGFBP5/ROBO2/CYP1B1
GO:0042773	ATP synthesis coupled electron transport	8	0.576453	1.76818	0.0189364	0.0189364	0.316772	344	tags=88%, list=31%, signal=61%	ISCU/GHITM/NDUFS6/NDUFS8/COX6C/PARK7/UQCRB
GO:0042775	mitochondrial ATP synthesis coupled electron transport	8	0.576453	1.76818	0.0189364	0.0189364	0.316772	344	tags=88%, list=31%, signal=61%	ISCU/GHITM/NDUFS6/NDUFS8/COX6C/PARK7/UQCRB
GO:0035886	vascular associated smooth muscle cell differentiation	7	-0.661017	-1.69402	0.0193665	0.0193665	0.32257	150	tags=57%, list=13%, signal=50%	NFATC2/SOD2/ADM/HES1
GO:0045471	response to ethanol	12	0.481249	1.73079	0.0196574	0.0196574	0.32601	112	tags=50%, list=10%, signal=45%	NQO1/G6PD/EIF4EBP1/GSTP1/EEF2/RPL10A
GO:0072012	glomerulus vasculature development	5	-0.723048	-1.65228	0.0202519	0.0202519	0.330688	92	tags=60%, list=8%, signal=55%	EGR1/PDGFD/HES1
GO:0031214	biomineral tissue development	18	0.416906	1.75052	0.0202853	0.0202853	0.330688	65	tags=28%, list=6%, signal=27%	COL1A1/COL1A2/GPNMB/SLC8A1/ATF4
GO:0110148	biomineralization	18	0.416906	1.75052	0.0202853	0.0202853	0.330688	65	tags=28%, list=6%, signal=27%	COL1A1/COL1A2/GPNMB/SLC8A1/ATF4
GO:0045333	cellular respiration	21	0.379987	1.70657	0.0204891	0.0204891	0.330688	347	tags=67%, list=31%, signal=47%	NUPR1/ATP5PO/ARL2/PLEC/ISCU/GHITM/NDUFS6/NDUFS8/COX6C/UQCC2/PARK7/SHMT2/UQCRB/NOP53
GO:0007165	signal transduction	414	-0.22187	-1.38826	0.0205107	0.0205107	0.330688	277	tags=29%, list=25%, signal=35%	CALM1/ITGA11/COLEC12/LRP1/CAV1/ATF3/NFKBIZ/IL6ST/TPT1/S100A1/PRICKLE2/APP/TBL1X/NRP1/MBP/JUN/SSH1/ANXA1/TLN1/ECE1/ROR1/TENM2/HSPB1/SMAD3/RAPH1/HTRA1/DAB2/DLG1/CCN2/AKAP13/PTK2/SOCS2/TXNIP/S100A11/SMURF2/TGM2/NR2F1/DPYSL2/DUSP6/ARL6IP5/CHSY1/HIPK2/PHLDA2/DKK1/IGFBP3/MAP4K4/SORBS2/IFITM2/ARID5B/GABRB1/UACA/HSPA5/UGCG/RGS4/AHR/PRKG1/CARHSP1/PRDX2/APLP2/NFATC2/OGN/STARD13/HERC4/MYADM/ADAMTS1/TRIO/PTN…
GO:0001759	organ induction	4	-0.763698	-1.61877	0.0205385	0.0205385	0.330688	176	tags=75%, list=16%, signal=63%	DKK1/SIX1/ROBO2
GO:0010092	specification of animal organ identity	4	-0.763698	-1.61877	0.0205385	0.0205385	0.330688	176	tags=75%, list=16%, signal=63%	DKK1/SIX1/ROBO2
GO:0044706	multi-multicellular organism process	32	-0.408829	-1.69998	0.0207509	0.0207509	0.33153	241	tags=41%, list=22%, signal=33%	STS/PSG4/JUNB/SMURF2/PTN/TIMP1/FOSB/ADM/CALR/CTSB/PAM/IGFBP5/FOS
GO:0090136	epithelial cell-cell adhesion	5	-0.721602	-1.64898	0.0207624	0.0207624	0.33153	27	tags=40%, list=2%, signal=39%	VCL/CYP1B1
GO:0007610	behavior	45	-0.364173	-1.64728	0.0212378	0.0212378	0.335932	288	tags=47%, list=26%, signal=36%	BRINP1/ITGA3/APP/JUN/DPP4/NPAS2/LDLR/B2M/ARL6IP5/HIPK2/DKK1/GLS/PTN/CSTB/HIF1A/PLK2/EGR1/PTGDS/SELENOP/ITGB1/FOS
GO:0060249	anatomical structure homeostasis	20	-0.474663	-1.7227	0.0215349	0.0215349	0.335932	255	tags=50%, list=23%, signal=39%	MBP/HSPB1/CCN2/B2M/ATP2B1/HIF1A/ITGB1/TNFRSF11B/CTSK/VCL
GO:0001817	regulation of cytokine production	70	-0.323365	-1.6148	0.0215396	0.0215396	0.335932	92	tags=17%, list=8%, signal=17%	EGR1/MIF/LUM/HEG1/SERPINE1/SPON2/HLA-A/CYBA/CLU/HLA-B/CYP1B1/CHI3L1
GO:0030509	BMP signaling pathway	17	-0.498579	-1.72618	0.0216463	0.0216463	0.335932	227	tags=59%, list=20%, signal=48%	ITGA3/SMAD3/HTRA1/SMURF2/HIPK2/TGFBR3/EGR1/CCN1/FBN1/HES1
GO:0006417	regulation of translation	50	0.268694	1.58745	0.0216998	0.0216998	0.335932	330	tags=56%, list=30%, signal=41%	NIBAN1/RPL10/ATF4/EIF4EBP1/SESN2/RPS3/LARP6/EEF2/PRR16/RPS4X/RBM3/RACK1/PABPC1/RPS9/RPL5/RPL26/RPS14/EIF1/EIF3E/IGF2BP2/EIF3D/UQCC2/MKNK2/EIF6/EIF3K/RPL13A/RPL22/SHMT2
GO:0043277	apoptotic cell clearance	4	-0.760323	-1.61161	0.0217466	0.0217466	0.335932	272	tags=100%, list=24%, signal=76%	ANXA1/TGM2/CCL2
GO:0006120	mitochondrial electron transport, NADH to ubiquinone	4	0.737882	1.67706	0.0218631	0.0218631	0.335932	296	tags=100%, list=26%, signal=74%	ISCU/NDUFS6/NDUFS8/PARK7
GO:0051156	glucose 6-phosphate metabolic process	6	0.63141	1.70636	0.0218688	0.0218688	0.335932	254	tags=83%, list=23%, signal=65%	TALDO1/G6PD/PGD/TKT/PGLS
GO:0045123	cellular extravasation	10	-0.593316	-1.72293	0.0218725	0.0218725	0.335932	192	tags=60%, list=17%, signal=50%	CD99/GCNT1/IL1R1/CCL2/ITGB1/PDGFD
GO:0003002	regionalization	18	-0.489851	-1.72674	0.0219074	0.0219074	0.335932	256	tags=50%, list=23%, signal=39%	NRP1/SMAD3/CHSY1/HIPK2/DKK1/SIX1/SEMA3A/HES1/ROBO2
GO:0048870	cell motility	183	-0.252818	-1.47694	0.0222923	0.0222923	0.339142	216	tags=29%, list=19%, signal=28%	DAB2/CCN2/PTK2/S100A11/SMURF2/CD99/GCNT1/PHLDA2/IGFBP3/MAP4K4/ARID5B/HSPA5/PRKG1/MYLK/NFATC2/SIX1/CAMK1D/STARD13/MYADM/ADAMTS1/PTN/IL1R1/CCL2/TGFBR3/HIF1A/FAT1/LOXL2/S100A2/MACF1/TIMP1/SEMA3A/PLK2/RND3/PLAU/SOD2/CCN1/DUSP1/MIF/PDPN/FAP/CALR/ITGB1/ATRNL1/PDGFD/CD44/SERPINE1/LAMA4/IER2/HES1/VCL/COL3A1/IGFBP5/CYP1B1
GO:0051674	localization of cell	183	-0.252818	-1.47694	0.0222923	0.0222923	0.339142	216	tags=29%, list=19%, signal=28%	DAB2/CCN2/PTK2/S100A11/SMURF2/CD99/GCNT1/PHLDA2/IGFBP3/MAP4K4/ARID5B/HSPA5/PRKG1/MYLK/NFATC2/SIX1/CAMK1D/STARD13/MYADM/ADAMTS1/PTN/IL1R1/CCL2/TGFBR3/HIF1A/FAT1/LOXL2/S100A2/MACF1/TIMP1/SEMA3A/PLK2/RND3/PLAU/SOD2/CCN1/DUSP1/MIF/PDPN/FAP/CALR/ITGB1/ATRNL1/PDGFD/CD44/SERPINE1/LAMA4/IER2/HES1/VCL/COL3A1/IGFBP5/CYP1B1
GO:0014074	response to purine-containing compound	20	-0.473154	-1.71722	0.0225466	0.0225466	0.340621	258	tags=60%, list=23%, signal=47%	APP/JUN/SSH1/ASS1/HSPA5/AHR/FOSB/DUSP1/LDHA/HSP90B1/IGFBP5/FOS
GO:0034614	cellular response to reactive oxygen species	25	-0.437859	-1.70393	0.0225658	0.0225658	0.340621	109	tags=28%, list=10%, signal=26%	PRDX2/BNIP3/SOD2/PDGFD/CYP1B1/FOS/SOD3
GO:0090303	positive regulation of wound healing	9	-0.607503	-1.69749	0.0228179	0.0228179	0.342106	247	tags=67%, list=22%, signal=52%	ANXA1/PTK2/PRDX2/MYLK/ITGB1/SERPINE1
GO:0002697	regulation of immune effector process	24	-0.44332	-1.70602	0.0228772	0.0228772	0.342106	293	tags=54%, list=26%, signal=41%	SERPING1/SLC15A4/NFKBIZ/ANXA1/CFH/B2M/AHR/IL1R1/CD59/IL7R/SPON2/HLA-A/HLA-B
GO:0002819	regulation of adaptive immune response	18	-0.487899	-1.71987	0.0229298	0.0229298	0.342106	292	tags=56%, list=26%, signal=42%	SLC15A4/NFKBIZ/IL6ST/ANXA1/B2M/AHR/IL1R1/IL7R/HLA-A/HLA-B
GO:0046688	response to copper ion	8	-0.624559	-1.67592	0.0230894	0.0230894	0.343163	120	tags=38%, list=11%, signal=34%	LOXL2/PAM/SOD3
GO:0000470	maturation of LSU-rRNA	5	0.684636	1.71049	0.0232614	0.0232614	0.343259	356	tags=100%, list=32%, signal=68%	RPL7A/RPL10A/EIF6/RPL35/NHP2
GO:0140694	non-membrane-bounded organelle assembly	33	0.319684	1.6641	0.0232736	0.0232736	0.343259	365	tags=64%, list=33%, signal=44%	RPSA/RPL23A/RPL10/RPS3/NEBL/PLEC/RPL3/RPS5/RPS27/TUBB/RPL5/RPS14/RPS19/RPS28/RPS15/RPL11/EIF6/RPL24/RPS23/NOP53/NPM1
GO:0046683	response to organophosphorus	21	-0.460488	-1.69789	0.0236525	0.0236525	0.347522	258	tags=57%, list=23%, signal=45%	APP/JUN/SSH1/ASS1/HSPA5/AHR/FOSB/DUSP1/LDHA/HSP90B1/IGFBP5/FOS
GO:1903036	positive regulation of response to wounding	13	-0.53568	-1.69293	0.0238535	0.0238535	0.349147	272	tags=62%, list=24%, signal=47%	LRP1/ANXA1/PTK2/PRDX2/MYLK/PTN/ITGB1/SERPINE1
GO:0033628	regulation of cell adhesion mediated by integrin	8	-0.622096	-1.66931	0.024065	0.024065	0.349906	246	tags=62%, list=22%, signal=49%	DPP4/PTK2/PLAU/SERPINE1/CYP1B1
GO:0007389	pattern specification process	25	-0.434582	-1.69118	0.0242374	0.0242374	0.349906	256	tags=48%, list=23%, signal=38%	MICAL2/NRP1/SMAD3/CHSY1/HIPK2/DKK1/SIX1/HIF1A/SEMA3A/BICC1/HES1/ROBO2
GO:0043217	myelin maintenance	3	-0.81739	-1.55889	0.0243728	0.0243728	0.349906	33	tags=67%, list=3%, signal=65%	NDRG1/CLU
GO:1903039	positive regulation of leukocyte cell-cell adhesion	25	-0.434372	-1.69036	0.0245159	0.0245159	0.349906	411	tags=68%, list=37%, signal=44%	THY1/MDK/LGALS1/TGFBR2/MAP3K8/RUNX1/CAV1/NFKBIZ/IL6ST/ANXA1/DPP4/B2M/CCL2/IL7R/CD44/HLA-A/HES1
GO:0007159	leukocyte cell-cell adhesion	37	-0.386713	-1.66855	0.0246305	0.0246305	0.349906	411	tags=65%, list=37%, signal=42%	THY1/MDK/LGALS1/TGFBR2/CBLB/MAP3K8/RUNX1/CAV1/NFKBIZ/IL6ST/ANXA1/DPP4/ASS1/DLG1/B2M/GCNT1/PRDX2/CCL2/NT5E/IL7R/ITGB1/CD44/HLA-A/HES1
GO:0014009	glial cell proliferation	4	-0.755804	-1.60203	0.0246807	0.0246807	0.349906	134	tags=75%, list=12%, signal=66%	PTN/HES1/CLU
GO:0007154	cell communication	445	-0.217425	-1.36478	0.0249336	0.0249336	0.349906	284	tags=30%, list=25%, signal=37%	GNA12/DLG2/DKK3/SYNGR1/CALM1/ITGA11/COLEC12/LRP1/CAV1/ATF3/NFKBIZ/IL6ST/TPT1/S100A1/PRICKLE2/APP/TBL1X/NRP1/MBP/JUN/SSH1/ANXA1/DPP4/TLN1/ECE1/ROR1/TENM2/HSPB1/SMAD3/RAPH1/HTRA1/CACNB4/DAB2/DLG1/CCN2/AKAP13/PTK2/SOCS2/TXNIP/S100A11/SMURF2/TGM2/NR2F1/DPYSL2/DUSP6/ARL6IP5/CHSY1/HIPK2/PHLDA2/DKK1/CACNA2D1/ATP2B1/IGFBP3/MAP4K4/SORBS2/IFITM2/ARID5B/GABRB1/UACA/HSPA5/UGCG/RGS4/GLS/AHR/PRKG1/CARHSP1/PRDX…
GO:0001816	cytokine production	71	-0.317405	-1.59007	0.0252347	0.0252347	0.349906	92	tags=34%, list=8%, signal=33%	LRP1/IL6ST/APP/MBP/ANXA1/HSPB1/SMAD3/B2M/ATP2B1/NFATC2/IL1R1/HIF1A/EGR1/MIF/LUM/HEG1/SERPINE1/SPON2/HLA-A/CYBA/CLU/HLA-B/CYP1B1/CHI3L1
GO:0003151	outflow tract morphogenesis	11	-0.567002	-1.69539	0.0254038	0.0254038	0.349906	148	tags=45%, list=13%, signal=40%	SIX1/TGFBR3/HIF1A/HES1/ROBO2
GO:0033627	cell adhesion mediated by integrin	16	-0.50191	-1.70057	0.0256143	0.0256143	0.349906	86	tags=50%, list=8%, signal=47%	ITGA11/DPP4/PTK2/PLAU/ITGB1/FBN1/SERPINE1/CYP1B1
GO:0008037	cell recognition	17	-0.491757	-1.70256	0.0256221	0.0256221	0.349906	273	tags=53%, list=24%, signal=41%	COLEC12/APP/NRP1/PTX3/DLG1/SEMA3A/SPON2/VCAN/ROBO2
GO:0010035	response to inorganic substance	72	-0.316376	-1.59113	0.0256255	0.0256255	0.349906	291	tags=40%, list=26%, signal=32%	NEDD4L/JUND/DLG2/CALM1/CAV1/APP/JUN/ANXA1/ASS1/TXNIP/JUNB/B2M/HSPA5/PRDX2/HIF1A/LOXL2/BNIP3/SOD2/FOSB/DUSP1/CALR/PDGFD/TNFRSF11B/LDHA/NDRG1/PAM/CYP1B1/FOS/SOD3
GO:0034975	protein folding in endoplasmic reticulum	7	-0.646819	-1.65763	0.0257673	0.0257673	0.349906	164	tags=57%, list=15%, signal=49%	HSPA5/CALR/PDIA3/HSP90B1
GO:0010710	regulation of collagen catabolic process	3	-0.814743	-1.55384	0.0258065	0.0258065	0.349906	63	tags=67%, list=6%, signal=63%	FAP/ITGB1
GO:0071277	cellular response to calcium ion	8	-0.619	-1.661	0.0258537	0.0258537	0.349906	318	tags=75%, list=28%, signal=54%	CPNE3/JUND/JUNB/HSPA5/FOSB/FOS
GO:0042181	ketone biosynthetic process	4	-0.753142	-1.59639	0.0258889	0.0258889	0.349906	280	tags=100%, list=25%, signal=75%	TPI1/EGR1/ADM
GO:0070741	response to interleukin-6	4	-0.753966	-1.59814	0.0258889	0.0258889	0.349906	2	tags=50%, list=0%, signal=50%	IL6ST/CHI3L1
GO:0001736	establishment of planar polarity	7	-0.646266	-1.65622	0.0259314	0.0259314	0.349906	314	tags=86%, list=28%, signal=62%	CDC42/PRICKLE2/ROR1/DAB2/SMURF2/DKK1
GO:0007164	establishment of tissue polarity	7	-0.646266	-1.65622	0.0259314	0.0259314	0.349906	314	tags=86%, list=28%, signal=62%	CDC42/PRICKLE2/ROR1/DAB2/SMURF2/DKK1
GO:0060071	Wnt signaling pathway, planar cell polarity pathway	7	-0.646266	-1.65622	0.0259314	0.0259314	0.349906	314	tags=86%, list=28%, signal=62%	CDC42/PRICKLE2/ROR1/DAB2/SMURF2/DKK1
GO:0090175	regulation of establishment of planar polarity	7	-0.646266	-1.65622	0.0259314	0.0259314	0.349906	314	tags=86%, list=28%, signal=62%	CDC42/PRICKLE2/ROR1/DAB2/SMURF2/DKK1
GO:0001912	positive regulation of leukocyte mediated cytotoxicity	4	-0.751224	-1.59233	0.026234	0.026234	0.349906	198	tags=75%, list=18%, signal=62%	B2M/HLA-A/HLA-B
GO:0001916	positive regulation of T cell mediated cytotoxicity	4	-0.751224	-1.59233	0.026234	0.026234	0.349906	198	tags=75%, list=18%, signal=62%	B2M/HLA-A/HLA-B
GO:0031343	positive regulation of cell killing	4	-0.751224	-1.59233	0.026234	0.026234	0.349906	198	tags=75%, list=18%, signal=62%	B2M/HLA-A/HLA-B
GO:0002705	positive regulation of leukocyte mediated immunity	7	-0.64587	-1.6552	0.0262596	0.0262596	0.349906	198	tags=57%, list=18%, signal=47%	B2M/IL1R1/HLA-A/HLA-B
GO:0002708	positive regulation of lymphocyte mediated immunity	7	-0.64587	-1.6552	0.0262596	0.0262596	0.349906	198	tags=57%, list=18%, signal=47%	B2M/IL1R1/HLA-A/HLA-B
GO:0051900	regulation of mitochondrial depolarization	5	0.681042	1.70151	0.0264114	0.0264114	0.350719	360	tags=100%, list=32%, signal=68%	RACK1/GCLC/DCN/GOT1/GCLM
GO:0040012	regulation of locomotion	134	-0.266208	-1.48917	0.0265177	0.0265177	0.350925	272	tags=36%, list=24%, signal=31%	LRP1/CAV1/APP/NRP1/SSH1/ANXA1/DPP4/HSPB1/SMAD3/DAB2/PTK2/S100A11/SMURF2/CD99/PHLDA2/IGFBP3/MAP4K4/HSPA5/PRKG1/MYLK/CAMK1D/STARD13/MYADM/ADAMTS1/PTN/IL1R1/CCL2/HIF1A/MACF1/TIMP1/SEMA3A/PLK2/PLAU/SOD2/CCN1/DUSP1/MIF/PDPN/CALR/ITGB1/PDGFD/SERPINE1/LAMA4/VCL/COL3A1/IGFBP5/ROBO2/CYP1B1
GO:0023052	signaling	446	-0.216095	-1.35684	0.0267729	0.0267729	0.352423	284	tags=30%, list=25%, signal=37%	GNA12/DLG2/DKK3/SYNGR1/CALM1/ITGA11/COLEC12/LRP1/CAV1/ATF3/NFKBIZ/IL6ST/TPT1/S100A1/PRICKLE2/APP/TBL1X/NRP1/MBP/JUN/SSH1/ANXA1/DPP4/TLN1/ECE1/ROR1/TENM2/HSPB1/SMAD3/RAPH1/HTRA1/CACNB4/DAB2/DLG1/CCN2/AKAP13/PTK2/SOCS2/TXNIP/S100A11/SMURF2/TGM2/NR2F1/DPYSL2/DUSP6/ARL6IP5/CHSY1/HIPK2/PHLDA2/DKK1/CACNA2D1/ATP2B1/IGFBP3/MAP4K4/SORBS2/IFITM2/ARID5B/GABRB1/UACA/HSPA5/UGCG/RGS4/GLS/AHR/PRKG1/CARHSP1/PRDX…
GO:0035239	tube morphogenesis	116	-0.276697	-1.51408	0.0268133	0.0268133	0.352423	314	tags=38%, list=28%, signal=30%	CDC42/COL8A2/SPINT2/MICAL2/RUNX1/LRP1/CAV1/S100A1/NRP1/JUN/PKM/ANXA1/HSPB1/SMAD3/DLG1/CCN2/PTK2/JUNB/LDLR/TGM2/HIPK2/MYLK/SIX1/STARD13/ADAMTS1/PTN/CCL2/TGFBR3/HIF1A/LOXL2/PGK1/PLK2/ADAM12/CCN1/TIPARP/MYO1E/HEG1/ADM/FAP/ITGB1/SERPINE1/HES1/CYP1B1/CHI3L1
GO:0045824	negative regulation of innate immune response	4	-0.7491	-1.58782	0.027097	0.027097	0.354944	29	tags=75%, list=3%, signal=73%	SERPING1/HLA-A/HLA-B
GO:0001676	long-chain fatty acid metabolic process	7	-0.644379	-1.65138	0.0274085	0.0274085	0.357812	88	tags=43%, list=8%, signal=40%	PTGDS/PAM/CYP1B1
GO:0022409	positive regulation of cell-cell adhesion	29	-0.411262	-1.66916	0.0279038	0.0279038	0.362836	499	tags=76%, list=45%, signal=43%	KIF26B/SOCS5/ETS1/CITED2/THY1/MDK/LGALS1/TGFBR2/MAP3K8/RUNX1/CAV1/NFKBIZ/IL6ST/ANXA1/DPP4/B2M/CCL2/IL7R/PDPN/CD44/HLA-A/HES1
GO:1903409	reactive oxygen species biosynthetic process	6	-0.674829	-1.63646	0.0282656	0.0282656	0.362836	84	tags=50%, list=8%, signal=46%	SOD2/SLC5A3/CYBA
GO:1903426	regulation of reactive oxygen species biosynthetic process	6	-0.674829	-1.63646	0.0282656	0.0282656	0.362836	84	tags=50%, list=8%, signal=46%	SOD2/SLC5A3/CYBA
GO:0007611	learning or memory	24	-0.435146	-1.67456	0.0283509	0.0283509	0.362836	435	tags=75%, list=39%, signal=47%	PJA2/ARF4/NPTN/EIF2AK4/MDK/BRINP1/ITGA3/APP/JUN/LDLR/B2M/ARL6IP5/DKK1/PTN/HIF1A/PLK2/ITGB1/FOS
GO:0050890	cognition	24	-0.435146	-1.67456	0.0283509	0.0283509	0.362836	435	tags=75%, list=39%, signal=47%	PJA2/ARF4/NPTN/EIF2AK4/MDK/BRINP1/ITGA3/APP/JUN/LDLR/B2M/ARL6IP5/DKK1/PTN/HIF1A/PLK2/ITGB1/FOS
GO:0050870	positive regulation of T cell activation	23	-0.440661	-1.67212	0.0283567	0.0283567	0.362836	411	tags=70%, list=37%, signal=45%	THY1/MDK/LGALS1/TGFBR2/MAP3K8/RUNX1/CAV1/NFKBIZ/IL6ST/ANXA1/DPP4/B2M/CCL2/IL7R/HLA-A/HES1
GO:1901700	response to oxygen-containing compound	187	-0.248008	-1.4531	0.0286179	0.0286179	0.364969	212	tags=25%, list=19%, signal=24%	CCN2/PTK2/SOCS2/TXNIP/LDLR/TGM2/GCNT1/CACNA2D1/ATP2B1/MAP4K4/GABRB1/HSPA5/RGS4/AHR/PRDX2/SIX1/PTN/CCL2/TGFBR3/HIF1A/KLF7/BNIP3/TIMP1/EGR1/SOD2/FOSB/DUSP1/COL6A1/ADM/CALR/COL6A2/FBN1/PDGFD/GPX3/SERPINE1/LDHA/SPON2/CYBA/HSP90B1/CLU/PAM/SLPI/IGFBP5/CYP1B1/FOS/SOD3
GO:0002704	negative regulation of leukocyte mediated immunity	6	-0.673798	-1.63396	0.0287674	0.0287674	0.365668	157	tags=67%, list=14%, signal=58%	AHR/IL7R/HLA-A/HLA-B
GO:0030335	positive regulation of cell migration	78	-0.303978	-1.55097	0.0288647	0.0288647	0.365703	272	tags=42%, list=24%, signal=34%	LRP1/CAV1/APP/NRP1/SSH1/ANXA1/HSPB1/SMAD3/DAB2/PTK2/S100A11/SMURF2/CD99/MAP4K4/HSPA5/MYLK/CAMK1D/MYADM/ADAMTS1/PTN/IL1R1/HIF1A/SEMA3A/PLK2/PLAU/SOD2/CCN1/PDPN/CALR/ITGB1/PDGFD/SERPINE1/IGFBP5
GO:0045453	bone resorption	4	-0.744104	-1.57723	0.0289955	0.0289955	0.366159	44	tags=50%, list=4%, signal=48%	TNFRSF11B/CTSK
GO:0002688	regulation of leukocyte chemotaxis	17	-0.485912	-1.68233	0.0291562	0.0291562	0.36699	246	tags=53%, list=22%, signal=42%	DPP4/PTK2/CAMK1D/PTN/CCL2/DUSP1/MIF/CALR/SERPINE1
GO:0007584	response to nutrient	25	0.342079	1.63005	0.0294013	0.0294013	0.368873	139	tags=32%, list=12%, signal=29%	COL1A1/SLC8A1/MAP1B/NQO1/HMOX1/GSTP1/EEF2/ARSB
GO:0045730	respiratory burst	4	-0.741259	-1.5712	0.0296859	0.0296859	0.371238	154	tags=75%, list=14%, signal=65%	PRDX2/CAMK1D/CYBA
GO:0006955	immune response	119	-0.27212	-1.49341	0.0298901	0.0298901	0.371985	273	tags=33%, list=24%, signal=28%	COLEC12/LRP1/CAV1/NFKBIZ/IL6ST/APP/MBP/ST3GAL1/ANXA1/ASS1/SMAD3/PTX3/HTRA1/PTK2/CFH/B2M/IFITM2/AHR/NFATC2/IL1R1/CCL2/TGFBR3/IFITM3/BNIP3/CD59/IL7R/PLK2/PTGDS/MIF/CTSK/SERPINE1/SPON2/HLA-C/HLA-A/COL3A1/CYBA/CLU/SLPI/HLA-B
GO:0042157	lipoprotein metabolic process	6	-0.671036	-1.62726	0.0299381	0.0299381	0.371985	272	tags=83%, list=24%, signal=63%	LRP1/DBI/CTSD/LDLR/UGCG
GO:0048645	animal organ formation	8	-0.610882	-1.63922	0.0302439	0.0302439	0.37458	176	tags=50%, list=16%, signal=42%	DKK1/SIX1/HES1/ROBO2
GO:0019395	fatty acid oxidation	5	0.66487	1.66111	0.030773	0.030773	0.37515	378	tags=100%, list=34%, signal=66%	SESN2/APPL2/SOX9/IRS2/ECI1
GO:0034440	lipid oxidation	5	0.66487	1.66111	0.030773	0.030773	0.37515	378	tags=100%, list=34%, signal=66%	SESN2/APPL2/SOX9/IRS2/ECI1
GO:0007507	heart development	64	-0.319775	-1.56676	0.0308266	0.0308266	0.37515	295	tags=44%, list=26%, signal=34%	MICAL2/RUNX1/ITGA3/NRP1/ECE1/SMAD3/AKAP13/PTK2/DUSP6/DKK1/SORBS2/RGS4/SIX1/ADAMTS1/PTN/TGFBR3/HIF1A/CCN1/HEG1/ADM/CALR/ITGB1/FBN1/BICC1/HES1/COL3A1/PAM/ROBO2
GO:0007596	blood coagulation	35	-0.384	-1.63201	0.0309473	0.0309473	0.37515	293	tags=71%, list=26%, signal=54%	FN1/JMJD1C/PROS1/MYL12A/CD9/C1QTNF1/PPIA/SERPING1/GNA12/CAV1/IL6ST/VKORC1/TLN1/HSPB1/PRKG1/PRDX2/LMAN1/CD59/PLAU/PDPN/FAP/MYL9/SERPINE1/VCL/COL3A1
GO:0007599	hemostasis	35	-0.384	-1.63201	0.0309473	0.0309473	0.37515	293	tags=71%, list=26%, signal=54%	FN1/JMJD1C/PROS1/MYL12A/CD9/C1QTNF1/PPIA/SERPING1/GNA12/CAV1/IL6ST/VKORC1/TLN1/HSPB1/PRKG1/PRDX2/LMAN1/CD59/PLAU/PDPN/FAP/MYL9/SERPINE1/VCL/COL3A1
GO:0030212	hyaluronan metabolic process	3	-0.806411	-1.53795	0.0310036	0.0310036	0.37515	51	tags=100%, list=5%, signal=96%	CD44/ITIH5
GO:0030334	regulation of cell migration	128	-0.266235	-1.4811	0.0310306	0.0310306	0.37515	272	tags=38%, list=24%, signal=33%	ITGA3/GNA12/LRP1/CAV1/APP/NRP1/SSH1/ANXA1/DPP4/HSPB1/SMAD3/DAB2/PTK2/S100A11/SMURF2/CD99/PHLDA2/IGFBP3/MAP4K4/HSPA5/PRKG1/MYLK/CAMK1D/STARD13/MYADM/ADAMTS1/PTN/IL1R1/CCL2/HIF1A/MACF1/TIMP1/SEMA3A/PLK2/PLAU/SOD2/CCN1/DUSP1/MIF/PDPN/CALR/ITGB1/PDGFD/SERPINE1/LAMA4/VCL/COL3A1/IGFBP5/CYP1B1
GO:0008210	estrogen metabolic process	4	-0.737397	-1.56302	0.0310666	0.0310666	0.37515	75	tags=50%, list=7%, signal=47%	TIPARP/CYP1B1
GO:0006590	thyroid hormone generation	3	-0.805519	-1.53625	0.031362	0.031362	0.376365	41	tags=100%, list=4%, signal=97%	CTSK/CTSB
GO:0042403	thyroid hormone metabolic process	3	-0.805519	-1.53625	0.031362	0.031362	0.376365	41	tags=100%, list=4%, signal=97%	CTSK/CTSB
GO:0009967	positive regulation of signal transduction	151	-0.256064	-1.45968	0.0319432	0.0319432	0.378262	272	tags=32%, list=24%, signal=28%	LRP1/CAV1/ATF3/IL6ST/APP/TBL1X/NRP1/SSH1/ROR1/SMAD3/DAB2/CCN2/AKAP13/PTK2/SMURF2/TGM2/ARL6IP5/CHSY1/HIPK2/DKK1/MAP4K4/RGS4/PRDX2/IL1R1/S100A4/CCL2/TGFBR3/HIF1A/ITM2C/MACF1/IL7R/SEMA3A/PLK2/CCN1/MIF/CALR/ITGB1/NEK10/PDGFD/CD44/PDIA3/HES1/COL3A1/CYBA/IGFBP5/ROBO2/CYP1B1/CHI3L1
GO:0030155	regulation of cell adhesion	105	-0.277111	-1.49191	0.0319582	0.0319582	0.378262	314	tags=41%, list=28%, signal=33%	CDC42/EFNA5/SPINT2/MAP3K8/RUNX1/ITGA3/GPM6B/LRP1/CAV1/NFKBIZ/IL6ST/NRP1/MBP/ANXA1/DPP4/ASS1/SMAD3/DLG1/PTK2/B2M/TGM2/MAP4K4/PRKG1/PRDX2/MYADM/PTN/CCL2/MACF1/IL7R/CCDC80/PLAU/CCN1/DUSP1/PDPN/CALR/CD44/S100A10/SERPINE1/LAMA4/HLA-A/HES1/VCL/CYP1B1
GO:0032635	interleukin-6 production	11	-0.5548	-1.65891	0.0321468	0.0321468	0.378262	34	tags=45%, list=3%, signal=45%	APP/MBP/SPON2/CYBA/HLA-B
GO:0032675	regulation of interleukin-6 production	11	-0.5548	-1.65891	0.0321468	0.0321468	0.378262	34	tags=45%, list=3%, signal=45%	APP/MBP/SPON2/CYBA/HLA-B
GO:0001655	urogenital system development	41	-0.362972	-1.60623	0.0321645	0.0321645	0.378262	256	tags=41%, list=23%, signal=33%	NRP1/ANXA1/ASS1/SMAD3/DLG1/GCNT1/ARID5B/SIX1/ADAMTS1/EGR1/TIPARP/MYO1E/FBN1/PDGFD/BICC1/HES1/ROBO2
GO:0071772	response to BMP	19	-0.467406	-1.6684	0.0324364	0.0324364	0.378262	306	tags=58%, list=27%, signal=43%	SPINT2/ITGA3/SMAD3/HTRA1/SMURF2/HIPK2/TGFBR3/EGR1/CCN1/FBN1/HES1
GO:0071773	cellular response to BMP stimulus	19	-0.467406	-1.6684	0.0324364	0.0324364	0.378262	306	tags=58%, list=27%, signal=43%	SPINT2/ITGA3/SMAD3/HTRA1/SMURF2/HIPK2/TGFBR3/EGR1/CCN1/FBN1/HES1
GO:0061302	smooth muscle cell-matrix adhesion	3	-0.803422	-1.53225	0.0324373	0.0324373	0.378262	86	tags=67%, list=8%, signal=62%	PLAU/SERPINE1
GO:2000097	regulation of smooth muscle cell-matrix adhesion	3	-0.803422	-1.53225	0.0324373	0.0324373	0.378262	86	tags=67%, list=8%, signal=62%	PLAU/SERPINE1
GO:0002443	leukocyte mediated immunity	26	-0.417367	-1.64587	0.032499	0.032499	0.378262	198	tags=35%, list=18%, signal=29%	B2M/AHR/IL1R1/IL7R/PTGDS/SPON2/HLA-A/CLU/HLA-B
GO:0046597	negative regulation of viral entry into host cell	3	-0.802691	-1.53085	0.0327957	0.0327957	0.379581	224	tags=100%, list=20%, signal=80%	IFITM2/IFITM3
GO:1901617	organic hydroxy compound biosynthetic process	12	0.458194	1.64787	0.0328559	0.0328559	0.379581	69	tags=33%, list=6%, signal=32%	PSAT1/SLC7A11/MOXD1/G6PD
GO:0043066	negative regulation of apoptotic process	103	-0.279238	-1.49848	0.032907	0.032907	0.379581	272	tags=36%, list=24%, signal=30%	LRP1/CAV1/IL6ST/TPT1/NRP1/ST3GAL1/ANXA1/HSPB1/SMAD3/DAB2/PTK2/SOCS2/HIPK2/DKK1/MAP4K4/HSPA5/PRDX2/SIX1/CAMK1D/CCL2/HIF1A/BNIP3/TIMP1/IL7R/PLK2/SOD2/CCN1/DUSP1/MIF/PDPN/ITGB1/CD44/SERPINE1/IER3/GBE1/HSP90B1/CLU
GO:0010800	positive regulation of peptidyl-threonine phosphorylation	4	-0.734424	-1.55672	0.0331377	0.0331377	0.381105	2	tags=75%, list=0%, signal=75%	CALM1/APP/CHI3L1
GO:0043069	negative regulation of programmed cell death	104	-0.276356	-1.48593	0.0334611	0.0334611	0.382945	272	tags=36%, list=24%, signal=30%	LRP1/CAV1/IL6ST/TPT1/NRP1/ST3GAL1/ANXA1/HSPB1/SMAD3/DAB2/PTK2/SOCS2/HIPK2/DKK1/MAP4K4/HSPA5/PRDX2/SIX1/CAMK1D/CCL2/HIF1A/BNIP3/TIMP1/IL7R/PLK2/SOD2/CCN1/DUSP1/MIF/PDPN/ITGB1/CD44/SERPINE1/IER3/GBE1/HSP90B1/CLU
GO:1902895	positive regulation of pri-miRNA transcription by RNA polymerase II	8	-0.605033	-1.62352	0.0334959	0.0334959	0.382945	253	tags=62%, list=23%, signal=49%	JUN/SMAD3/HIF1A/EGR1/FOS
GO:0001822	kidney development	38	-0.371362	-1.61067	0.034	0.034	0.386421	256	tags=42%, list=23%, signal=34%	NRP1/ASS1/SMAD3/DLG1/GCNT1/ARID5B/SIX1/ADAMTS1/EGR1/TIPARP/MYO1E/FBN1/PDGFD/BICC1/HES1/ROBO2
GO:0072001	renal system development	38	-0.371362	-1.61067	0.034	0.034	0.386421	256	tags=42%, list=23%, signal=34%	NRP1/ASS1/SMAD3/DLG1/GCNT1/ARID5B/SIX1/ADAMTS1/EGR1/TIPARP/MYO1E/FBN1/PDGFD/BICC1/HES1/ROBO2
GO:0002687	positive regulation of leukocyte migration	17	-0.479317	-1.65949	0.0343101	0.0343101	0.387765	258	tags=53%, list=23%, signal=41%	APP/PTK2/CD99/CAMK1D/PTN/IL1R1/CALR/PDGFD/SERPINE1
GO:0042730	fibrinolysis	5	-0.697188	-1.59319	0.0343771	0.0343771	0.387765	86	tags=100%, list=8%, signal=93%	SERPING1/PLAU/FAP/SERPINE1
GO:0001892	embryonic placenta development	11	-0.549063	-1.64176	0.034499	0.034499	0.387765	203	tags=91%, list=18%, signal=75%	BIRC6/EPAS1/CITED2/SPINT2/JUNB/PHLDA2/HIF1A/CCN1/ADM/HES1
GO:0086065	cell communication involved in cardiac conduction	9	0.511491	1.64313	0.0345197	0.0345197	0.387765	22	tags=33%, list=2%, signal=33%	PDE4D/SLC8A1/CACNA1C
GO:0006040	amino sugar metabolic process	3	-0.798779	-1.52339	0.0354839	0.0354839	0.397441	2	tags=67%, list=0%, signal=67%	ST3GAL1/CHI3L1
GO:0042475	odontogenesis of dentin-containing tooth	7	-0.629409	-1.61302	0.0356146	0.0356146	0.397753	64	tags=57%, list=6%, signal=54%	HTRA1/ADM/TNFRSF11B/SERPINE1
GO:0097529	myeloid leukocyte migration	23	-0.433213	-1.64386	0.0358713	0.0358713	0.399464	247	tags=48%, list=22%, signal=38%	ANXA1/DPP4/PTK2/CD99/CAMK1D/IL1R1/CCL2/DUSP1/MIF/PDGFD/SERPINE1
GO:0006508	proteolysis	135	-0.259258	-1.45217	0.0361649	0.0361649	0.400619	337	tags=40%, list=30%, signal=32%	RNF130/ECRG4/FHIT/GAS1/WWTR1/CPQ/SPINT2/RUNX1/SERPING1/NEDD4L/GNA12/LRP1/CAV1/PCOLCE2/APP/TBL1X/MBP/DPP4/ECE1/CTSD/SMAD3/HTRA1/DAB2/CCN2/PTK2/SMURF2/TGM2/ARL6IP5/HIPK2/ACAN/UACA/HSPA5/APLP2/ADAMTS1/CSTB/PGK1/TIMP1/PLK2/ADAM12/PLAU/CCN1/FAP/CALR/CD44/ITIH5/CTSK/PDIA3/SERPINE1/COL6A3/CTSB/PRSS23/HSP90B1/CLU/SLPI
GO:0043547	positive regulation of GTPase activity	21	-0.445501	-1.64263	0.0364106	0.0364106	0.400619	197	tags=43%, list=18%, signal=36%	TGM2/MAP4K4/RGS4/CCL2/ARHGAP29/TBC1D8/ITGB1/S100A10/SIPA1L2
GO:0006730	one-carbon metabolic process	4	0.707361	1.60769	0.036597	0.036597	0.400619	330	tags=100%, list=30%, signal=71%	ALDH1L2/MTHFD2/MTHFD1L/SHMT2
GO:0006760	folic acid-containing compound metabolic process	4	0.707361	1.60769	0.036597	0.036597	0.400619	330	tags=100%, list=30%, signal=71%	ALDH1L2/MTHFD2/MTHFD1L/SHMT2
GO:0042558	pteridine-containing compound metabolic process	4	0.707361	1.60769	0.036597	0.036597	0.400619	330	tags=100%, list=30%, signal=71%	ALDH1L2/MTHFD2/MTHFD1L/SHMT2
GO:0046653	tetrahydrofolate metabolic process	4	0.707361	1.60769	0.036597	0.036597	0.400619	330	tags=100%, list=30%, signal=71%	ALDH1L2/MTHFD2/MTHFD1L/SHMT2
GO:0022602	ovulation cycle process	10	-0.563798	-1.63722	0.0368214	0.0368214	0.401937	224	tags=50%, list=20%, signal=40%	PTX3/HSPA5/ADAMTS1/PAM/ROBO2
GO:0002824	positive regulation of adaptive immune response based on somatic recombination of immune receptors built from immunoglobulin superfamily domains	8	-0.598888	-1.60703	0.0370732	0.0370732	0.403086	269	tags=62%, list=24%, signal=48%	NFKBIZ/B2M/IL1R1/HLA-A/HLA-B
GO:0048522	positive regulation of cellular process	460	-0.211331	-1.32939	0.0371353	0.0371353	0.403086	273	tags=28%, list=24%, signal=37%	COLEC12/LRP1/CAV1/ATF3/NFKBIZ/NOCT/PLAAT4/IL6ST/PCOLCE2/S100A1/CEBPD/APP/TBL1X/NRP1/MBP/JUN/NPAS3/PKM/SSH1/ANXA1/DPP4/ZNF521/ECE1/ASS1/ROR1/TENM2/HSPB1/CTSD/SAMD4A/SMAD3/PITX1/PTX3/HTRA1/GLIS3/DAB2/NPAS2/DLG1/CCN2/AKAP13/PTK2/SOCS2/TXNIP/S100A11/JUNB/SMURF2/LDLR/B2M/TGM2/NR2F1/DUSP6/CD99/ARL6IP5/CHSY1/SCARB2/SMC5/HIPK2/PHLDA2/CREB5/DKK1/CACNA2D1/IGFBP3/MAP4K4/ARID5B/TOMM7/UACA/HSPA5/RGS4/AHR/PRDX…
GO:0009051	pentose-phosphate shunt, oxidative branch	3	0.774888	1.55551	0.0375226	0.0375226	0.406149	254	tags=100%, list=23%, signal=77%	G6PD/PGD/PGLS
GO:1902947	regulation of tau-protein kinase activity	4	-0.726856	-1.54067	0.0379703	0.0379703	0.406653	176	tags=75%, list=16%, signal=63%	DKK1/EGR1/CLU
GO:1902949	positive regulation of tau-protein kinase activity	4	-0.726856	-1.54067	0.0379703	0.0379703	0.406653	176	tags=75%, list=16%, signal=63%	DKK1/EGR1/CLU
GO:0110110	positive regulation of animal organ morphogenesis	5	-0.689517	-1.57566	0.0381212	0.0381212	0.406653	176	tags=60%, list=16%, signal=51%	DKK1/SIX1/ROBO2
GO:0050790	regulation of catalytic activity	206	-0.23798	-1.40841	0.0385984	0.0385984	0.406653	281	tags=32%, list=25%, signal=29%	CCNL1/CNN3/CALM1/LRP1/CAV1/PLAAT4/PCOLCE2/S100A1/APP/NRP1/MBP/JUN/ANXA1/DBI/ROR1/HSPB1/CTSD/SMAD3/PTX3/DLG1/CCN2/AKAP13/PTK2/SOCS2/TXNIP/TGM2/ARL6IP5/SCARB2/DKK1/IGFBP3/MAP4K4/UACA/RGS4/PRKG1/APLP2/STARD13/TRIO/PTN/CCL2/CSTB/HIF1A/NUCB2/TIMP1/EGR1/PSD3/ARHGAP29/CCN1/TBC1D8/DUSP1/HEG1/ITGB1/NEK10/PDGFD/CD44/ITIH5/SLC5A3/S100A10/SERPINE1/SIPA1L2/COL6A3/CTSB/CYBA/HSP90B1/CLU/SLPI/CHI3L1
GO:0002821	positive regulation of adaptive immune response	10	-0.560237	-1.62688	0.0387097	0.0387097	0.406653	269	tags=60%, list=24%, signal=46%	NFKBIZ/IL6ST/B2M/IL1R1/HLA-A/HLA-B
GO:0030323	respiratory tube development	27	-0.404909	-1.61306	0.0387693	0.0387693	0.406653	66	tags=19%, list=6%, signal=18%	HEG1/PDPN/HES1/IGFBP5/CHI3L1
GO:0030324	lung development	27	-0.404909	-1.61306	0.0387693	0.0387693	0.406653	66	tags=19%, list=6%, signal=18%	HEG1/PDPN/HES1/IGFBP5/CHI3L1
GO:0060411	cardiac septum morphogenesis	10	-0.559055	-1.62344	0.038867	0.038867	0.406653	130	tags=40%, list=12%, signal=36%	TGFBR3/CCN1/HES1/ROBO2
GO:0045454	cell redox homeostasis	6	0.600473	1.62276	0.0390159	0.0390159	0.406653	255	tags=83%, list=23%, signal=65%	NQO1/TXN/TXNRD1/GCLC/DDIT3
GO:1901654	response to ketone	32	-0.385055	-1.60112	0.0390444	0.0390444	0.406653	277	tags=44%, list=25%, signal=34%	CALM1/CAV1/ASS1/TXNIP/ATP2B1/GABRB1/AHR/PTN/TGFBR3/FOSB/DUSP1/CALR/CYBA/FOS
GO:0051216	cartilage development	32	-0.385077	-1.60121	0.0390444	0.0390444	0.406653	227	tags=41%, list=20%, signal=33%	SMAD3/PITX1/CCN2/CHSY1/HIF1A/LOXL2/TIMP1/CCN1/LUM/CD44/CTSK/MGP/CHI3L1
GO:0002449	lymphocyte mediated immunity	19	-0.456624	-1.62991	0.0391273	0.0391273	0.406653	198	tags=47%, list=18%, signal=40%	SERPING1/SLC15A4/B2M/AHR/IL1R1/IL7R/HLA-A/CLU/HLA-B
GO:0022407	regulation of cell-cell adhesion	49	-0.335746	-1.55259	0.03914	0.03914	0.406653	521	tags=78%, list=47%, signal=43%	LOXL3/RGCC/KIF26B/SOCS5/ETS1/VEGFA/SDC4/CITED2/THY1/MDK/CD9/C1QTNF1/LGALS1/TGFBR2/CBLB/EFNA5/SPINT2/MAP3K8/RUNX1/CAV1/NFKBIZ/IL6ST/MBP/ANXA1/DPP4/ASS1/DLG1/PTK2/B2M/PRKG1/PRDX2/MYADM/CCL2/IL7R/PDPN/CD44/HLA-A/HES1
GO:0014014	negative regulation of gliogenesis	4	-0.724511	-1.5357	0.0391785	0.0391785	0.406653	199	tags=75%, list=18%, signal=62%	LDLR/PTN/HES1
GO:0048608	reproductive structure development	49	-0.335081	-1.54951	0.0393975	0.0393975	0.406653	224	tags=37%, list=20%, signal=31%	PTX3/HTRA1/DLG1/PTK2/JUNB/PHLDA2/ARID5B/HSPA5/ADAMTS1/PTN/HIF1A/SEMA3A/CCN1/TIPARP/ADM/HES1/CTSB/ROBO2
GO:0043410	positive regulation of MAPK cascade	44	-0.348754	-1.56916	0.0394462	0.0394462	0.406653	435	tags=59%, list=39%, signal=38%	PJA2/SASH1/NPTN/SPAG9/CFLAR/C1QTNF1/PPIA/RAP1B/CDC42/LRP1/APP/NRP1/ROR1/CCN2/AKAP13/ARL6IP5/HIPK2/DKK1/PRDX2/CCL2/SEMA3A/MIF/NEK10/PDGFD/CD44/CHI3L1
GO:0043065	positive regulation of apoptotic process	73	-0.301443	-1.5195	0.0395871	0.0395871	0.406653	271	tags=38%, list=24%, signal=31%	CAV1/ATF3/JUN/ANXA1/CTSD/TXNIP/TGM2/DUSP6/ARL6IP5/PHLDA2/IGFBP3/CAMK1D/PTN/CCL2/PHLDA1/ITM2C/BNIP3/STK17B/SOD2/CCN1/DUSP1/ADM/FAP/ITGB1/PDIA3/LDHA/CLU/CYP1B1
GO:2000147	positive regulation of cell motility	80	-0.293351	-1.50498	0.0396004	0.0396004	0.406653	272	tags=41%, list=24%, signal=34%	LRP1/CAV1/APP/NRP1/SSH1/ANXA1/HSPB1/SMAD3/DAB2/PTK2/S100A11/SMURF2/CD99/MAP4K4/HSPA5/MYLK/CAMK1D/MYADM/ADAMTS1/PTN/IL1R1/HIF1A/SEMA3A/PLK2/PLAU/SOD2/CCN1/PDPN/CALR/ITGB1/PDGFD/SERPINE1/IGFBP5
GO:0048523	negative regulation of cellular process	409	-0.213679	-1.3359	0.0396304	0.0396304	0.406653	314	tags=33%, list=28%, signal=37%	CDC42/MCC/EFNA5/RGS7/SPINT2/NAMPT/FHL1/WWC3/DUSP5/RUNX1/SERPING1/NEDD4L/BRINP1/ITGA3/GPM6B/MAF/GNA12/DKK3/CALM1/LRP1/CAV1/ATF3/NOCT/PLAAT4/IL6ST/TPT1/S100A1/SAP30/APP/TBL1X/NRP1/MBP/JUN/ST3GAL1/SSH1/ANXA1/DPP4/ASS1/DBI/TENM2/HSPB1/SAMD4A/SMAD3/PITX1/PTX3/HTRA1/ATP8B1/GLIS3/DAB2/NPAS2/DLG1/CCN2/PTK2/SOCS2/TXNIP/S100A11/SMURF2/LDLR/B2M/NR2F1/DUSP6/ARL6IP5/HIPK2/DKK1/IGFBP3/MAP4K4/ARID5B/UACA/HSPA5/…
GO:0097530	granulocyte migration	11	-0.541217	-1.61829	0.0396738	0.0396738	0.406653	393	tags=82%, list=35%, signal=54%	MDK/PPIA/ANXA1/DPP4/PTK2/CD99/CAMK1D/IL1R1/CCL2
GO:0010799	regulation of peptidyl-threonine phosphorylation	5	-0.686072	-1.56778	0.039823	0.039823	0.407102	2	tags=60%, list=0%, signal=60%	CALM1/APP/CHI3L1
GO:0007431	salivary gland development	4	-0.722621	-1.5317	0.0400414	0.0400414	0.407116	314	tags=100%, list=28%, signal=72%	NRP1/TGM2/SEMA3A
GO:0007435	salivary gland morphogenesis	4	-0.722621	-1.5317	0.0400414	0.0400414	0.407116	314	tags=100%, list=28%, signal=72%	NRP1/TGM2/SEMA3A
GO:0002720	positive regulation of cytokine production involved in immune response	6	-0.654498	-1.58716	0.0401405	0.0401405	0.407116	198	tags=67%, list=18%, signal=55%	B2M/IL1R1/SPON2/HLA-A
GO:0035295	tube development	136	-0.256817	-1.44033	0.0402926	0.0402926	0.40759	314	tags=37%, list=28%, signal=30%	CDC42/COL8A2/SPINT2/MICAL2/RUNX1/ITGA3/LRP1/CAV1/IL6ST/S100A1/NRP1/JUN/PKM/ANXA1/ASS1/HSPB1/SMAD3/DLG1/CCN2/PTK2/JUNB/LDLR/TGM2/HIPK2/MYLK/SIX1/STARD13/ADAMTS1/PTN/CCL2/TGFBR3/HIF1A/LOXL2/PGK1/PLK2/ADAM12/CCN1/TIPARP/MYO1E/HEG1/PDPN/ADM/FAP/ITGB1/SERPINE1/HES1/IGFBP5/ROBO2/CYP1B1/CHI3L1
GO:0045785	positive regulation of cell adhesion	62	-0.31471	-1.53214	0.040625	0.040625	0.409879	479	tags=61%, list=43%, signal=37%	SOCS5/ETS1/VEGFA/SDC4/CITED2/FN1/THY1/P4HB/MDK/LGALS1/TGFBR2/APBB1IP/CDC42/MAP3K8/RUNX1/ITGA3/CAV1/NFKBIZ/IL6ST/NRP1/ANXA1/DPP4/SMAD3/B2M/TGM2/MAP4K4/MYADM/PTN/CCL2/IL7R/CCDC80/CCN1/PDPN/CALR/CD44/S100A10/HLA-A/HES1
GO:0042491	inner ear auditory receptor cell differentiation	3	-0.790454	-1.50752	0.0408602	0.0408602	0.410174	83	tags=67%, list=7%, signal=62%	SLC4A7/HES1
GO:0071677	positive regulation of mononuclear cell migration	7	-0.62317	-1.59703	0.0408666	0.0408666	0.410174	62	tags=57%, list=6%, signal=54%	APP/CALR/PDGFD/SERPINE1
GO:0003094	glomerular filtration	3	-0.790196	-1.50702	0.0410394	0.0410394	0.410842	73	tags=100%, list=7%, signal=94%	MYO1E/CYBA
GO:0021872	forebrain generation of neurons	5	-0.683071	-1.56093	0.041695	0.041695	0.415254	256	tags=80%, list=23%, signal=62%	NRP1/B2M/SEMA3A/HES1
GO:0021879	forebrain neuron differentiation	5	-0.683071	-1.56093	0.041695	0.041695	0.415254	256	tags=80%, list=23%, signal=62%	NRP1/B2M/SEMA3A/HES1
GO:0002228	natural killer cell mediated immunity	6	-0.650909	-1.57846	0.0419803	0.0419803	0.41595	29	tags=33%, list=3%, signal=33%	HLA-A/HLA-B
GO:0042267	natural killer cell mediated cytotoxicity	6	-0.650909	-1.57846	0.0419803	0.0419803	0.41595	29	tags=33%, list=3%, signal=33%	HLA-A/HLA-B
GO:0006801	superoxide metabolic process	8	-0.591585	-1.58743	0.0421138	0.0421138	0.416206	154	tags=50%, list=14%, signal=43%	PRDX2/SOD2/CYBA/SOD3
GO:0003008	system process	157	-0.249029	-1.42641	0.0425979	0.0425979	0.416206	293	tags=37%, list=26%, signal=32%	SERPING1/NEDD4L/BRINP1/ITGA3/CALM1/LRP1/CAV1/IL6ST/S100A1/APP/TBL1X/MBP/JUN/SSH1/ECE1/ROR1/SMAD3/ATP8B1/DLG1/CCN2/AKAP13/LDLR/B2M/ARL6IP5/SCARB2/HIPK2/DKK1/CACNA2D1/ATP2B1/SORBS2/GABRB1/UGCG/RGS4/GLS/PRKG1/MYLK/SIX1/PTN/CCL2/HIF1A/SEMA3A/PLK2/TPM4/SOD2/TBC1D8/MYO1E/LUM/HEG1/ADM/ITGB1/MYL9/NEK10/SLC5A3/CYBA/PIEZO2/IGFBP5/FOS/SOD3
GO:0060840	artery development	13	-0.509566	-1.61041	0.0426285	0.0426285	0.416206	272	tags=54%, list=24%, signal=41%	LRP1/NRP1/LDLR/MYLK/SIX1/HES1/ROBO2
GO:0060037	pharyngeal system development	3	-0.788341	-1.50349	0.0426523	0.0426523	0.416206	240	tags=100%, list=21%, signal=79%	SIX1/HES1
GO:0050922	negative regulation of chemotaxis	11	-0.537232	-1.60638	0.0426533	0.0426533	0.416206	256	tags=64%, list=23%, signal=50%	NRP1/DPP4/CCL2/SEMA3A/DUSP1/MIF/ROBO2
GO:0140058	neuron projection arborization	5	-0.680831	-1.55581	0.0427161	0.0427161	0.416206	256	tags=80%, list=23%, signal=62%	NRP1/PTN/MACF1/SEMA3A
GO:0051983	regulation of chromosome segregation	4	-0.718566	-1.5231	0.0428029	0.0428029	0.416206	185	tags=75%, list=17%, signal=63%	SMC5/DUSP1/CDCA2
GO:0021772	olfactory bulb development	4	-0.718018	-1.52194	0.0429755	0.0429755	0.416206	97	tags=50%, list=9%, signal=46%	SEMA3A/ROBO2
GO:0021988	olfactory lobe development	4	-0.718018	-1.52194	0.0429755	0.0429755	0.416206	97	tags=50%, list=9%, signal=46%	SEMA3A/ROBO2
GO:2001244	positive regulation of intrinsic apoptotic signaling pathway	10	0.477031	1.59726	0.0433114	0.0433114	0.41741	296	tags=70%, list=26%, signal=52%	NUPR1/RPS3/RACK1/RPL26/DDIT3/RPL11/PARK7
GO:0033273	response to vitamin	12	0.440592	1.58456	0.0438079	0.0438079	0.41741	109	tags=33%, list=10%, signal=30%	COL1A1/MAP1B/GSTP1/EEF2
GO:0014070	response to organic cyclic compound	112	-0.267294	-1.45358	0.0438495	0.0438495	0.41741	283	tags=36%, list=25%, signal=30%	JUND/CALM1/COLEC12/CAV1/APP/JUN/SSH1/ANXA1/ASS1/DAB2/CCN2/SOCS2/TXNIP/TGM2/DUSP6/ARL6IP5/ATP2B1/GABRB1/HSPA5/RGS4/AHR/SIX1/PTN/CCL2/EGR1/SOD2/FOSB/DUSP1/TIPARP/LUM/ADM/CALR/LDHA/CYBA/HSP90B1/CLU/PAM/IGFBP5/CYP1B1/FOS
GO:1902415	regulation of mRNA binding	3	0.766816	1.5393	0.0438517	0.0438517	0.41741	263	tags=100%, list=24%, signal=77%	LARP6/EIF3E/EIF3D
GO:1902416	positive regulation of mRNA binding	3	0.766816	1.5393	0.0438517	0.0438517	0.41741	263	tags=100%, list=24%, signal=77%	LARP6/EIF3E/EIF3D
GO:1905216	positive regulation of RNA binding	3	0.766816	1.5393	0.0438517	0.0438517	0.41741	263	tags=100%, list=24%, signal=77%	LARP6/EIF3E/EIF3D
GO:0007095	mitotic G2 DNA damage checkpoint signaling	4	0.692101	1.57301	0.0439639	0.0439639	0.41741	347	tags=100%, list=31%, signal=69%	CDKN1A/HMGA2/FOXN3/NOP53
GO:0044818	mitotic G2/M transition checkpoint	4	0.692101	1.57301	0.0439639	0.0439639	0.41741	347	tags=100%, list=31%, signal=69%	CDKN1A/HMGA2/FOXN3/NOP53
GO:0035909	aorta morphogenesis	5	-0.677493	-1.54818	0.0440776	0.0440776	0.417445	272	tags=80%, list=24%, signal=61%	LRP1/MYLK/SIX1/HES1
GO:0060716	labyrinthine layer blood vessel development	4	-0.716215	-1.51812	0.0441836	0.0441836	0.417445	203	tags=75%, list=18%, signal=62%	JUNB/CCN1/HES1
GO:0040017	positive regulation of locomotion	81	-0.28918	-1.48636	0.0445407	0.0445407	0.419792	272	tags=41%, list=24%, signal=33%	LRP1/CAV1/APP/NRP1/SSH1/ANXA1/HSPB1/SMAD3/DAB2/PTK2/S100A11/SMURF2/CD99/MAP4K4/HSPA5/MYLK/CAMK1D/MYADM/ADAMTS1/PTN/IL1R1/HIF1A/SEMA3A/PLK2/PLAU/SOD2/CCN1/PDPN/CALR/ITGB1/PDGFD/SERPINE1/IGFBP5
GO:0061458	reproductive system development	50	-0.329587	-1.53112	0.0449294	0.0449294	0.421251	224	tags=36%, list=20%, signal=30%	PTX3/HTRA1/DLG1/PTK2/JUNB/PHLDA2/ARID5B/HSPA5/ADAMTS1/PTN/HIF1A/SEMA3A/CCN1/TIPARP/ADM/HES1/CTSB/ROBO2
GO:0009060	aerobic respiration	20	0.361584	1.58946	0.045086	0.045086	0.421251	347	tags=65%, list=31%, signal=46%	NUPR1/ATP5PO/ARL2/ISCU/GHITM/NDUFS6/NDUFS8/COX6C/UQCC2/PARK7/SHMT2/UQCRB/NOP53
GO:0019646	aerobic electron transport chain	7	0.556299	1.60786	0.045257	0.045257	0.421251	344	tags=86%, list=31%, signal=60%	ISCU/NDUFS6/NDUFS8/COX6C/PARK7/UQCRB
GO:0045595	regulation of cell differentiation	163	-0.245109	-1.41036	0.0456802	0.0456802	0.421251	294	tags=34%, list=26%, signal=30%	RUNX1/BRINP1/MAF/JUND/LRP1/CAV1/NFKBIZ/NOCT/PLAAT4/IL6ST/CEBPD/APP/NRP1/JUN/ANXA1/SMAD3/DAB2/CCN2/PTK2/SOCS2/JUNB/LDLR/B2M/TGM2/DPYSL2/DKK1/IGFBP3/RGS4/PRDX2/NFATC2/SIX1/MYADM/TRIO/PTN/HIF1A/LOXL2/PRXL2A/KLF7/MACF1/IL7R/SEMA3A/SOD2/CCN1/PDPN/ADM/CALR/ITGB1/FBN1/S100A10/SERPINE1/HES1/VCL/HLA-B/IGFBP5/ROBO2/FOS
GO:0070584	mitochondrion morphogenesis	3	0.763229	1.5321	0.0458861	0.0458861	0.421251	267	tags=100%, list=24%, signal=76%	PLEC/MFF/FEZ1
GO:1902893	regulation of pri-miRNA transcription by RNA polymerase II	9	-0.56528	-1.57951	0.0461146	0.0461146	0.421251	253	tags=56%, list=23%, signal=43%	JUN/SMAD3/HIF1A/EGR1/FOS
GO:0003156	regulation of animal organ formation	5	-0.674392	-1.54109	0.04629	0.04629	0.421251	176	tags=60%, list=16%, signal=51%	DKK1/SIX1/ROBO2
GO:0051651	maintenance of location in cell	25	0.325016	1.54874	0.0464045	0.0464045	0.421251	79	tags=28%, list=7%, signal=27%	PDE4D/SLC8A1/FTL/CACNA1C/TXN/FTH1/ARL2
GO:0048869	cellular developmental process	385	-0.211982	-1.32207	0.0466385	0.0466385	0.421251	295	tags=31%, list=26%, signal=35%	MICAL2/RUNX1/NEDD4L/SDC2/BRINP1/ITGA3/GPM6B/MAF/JUND/CNN3/ITGA11/LRP1/CAV1/ATF3/NFKBIZ/NOCT/PLAAT4/IL6ST/SAP30/CEBPD/APP/NRP1/JUN/VAMP5/ST3GAL1/ANXA1/ZNF521/ROR1/TENM2/SMAD3/PITX1/RAPH1/PTX3/HTRA1/EML1/ATP8B1/DAB2/CCN2/AKAP13/PTK2/SOCS2/TXNIP/JUNB/LDLR/B2M/TGM2/NR2F1/DPYSL2/DUSP6/CHSY1/SCARB2/SMC5/HIPK2/DKK1/IGFBP3/MAP4K4/SORBS2/ARID5B/GABRB1/HSPA5/UGCG/RGS4/PRKG1/PRDX2/NFATC2/SIX1/CAMK1D/HERC4/M…
GO:0043085	positive regulation of catalytic activity	108	-0.26805	-1.44788	0.0467084	0.0467084	0.421251	277	tags=33%, list=25%, signal=28%	CALM1/CAV1/PLAAT4/PCOLCE2/S100A1/APP/MBP/DBI/ROR1/CTSD/SMAD3/DLG1/CCN2/AKAP13/PTK2/TGM2/ARL6IP5/DKK1/MAP4K4/UACA/RGS4/CCL2/HIF1A/EGR1/ARHGAP29/CCN1/TBC1D8/ITGB1/NEK10/PDGFD/SLC5A3/S100A10/SIPA1L2/CYBA/CLU/CHI3L1
GO:0046189	phenol-containing compound biosynthetic process	4	0.688504	1.56484	0.0468156	0.0468156	0.421251	45	tags=50%, list=4%, signal=48%	SLC7A11/MOXD1
GO:0016242	negative regulation of macroautophagy	4	0.687917	1.5635	0.0468156	0.0468156	0.421251	51	tags=50%, list=5%, signal=48%	NUPR1/HMOX1
GO:0014911	positive regulation of smooth muscle cell migration	12	-0.516964	-1.58983	0.0468871	0.0468871	0.421251	272	tags=58%, list=24%, signal=45%	LRP1/NRP1/SSH1/S100A11/ADAMTS1/PDGFD/IGFBP5
GO:2000027	regulation of animal organ morphogenesis	16	-0.470871	-1.5954	0.0469099	0.0469099	0.421251	314	tags=56%, list=28%, signal=41%	CDC42/PRICKLE2/ROR1/DAB2/SMURF2/DKK1/SIX1/TNFRSF11B/ROBO2
GO:0030198	extracellular matrix organization	56	-0.319072	-1.52339	0.0469501	0.0469501	0.421251	309	tags=46%, list=28%, signal=35%	COL8A2/SPINT2/RUNX1/GPM6B/LRP1/CAV1/APP/DPP4/SMAD3/PTX3/CCN2/ADAMTS1/LOXL2/AEBP1/CCDC80/CCN1/MYO1E/P4HA1/LUM/PDPN/FAP/ITGB1/TNFRSF11B/CTSK/COL3A1/CYP1B1
GO:0043062	extracellular structure organization	56	-0.319072	-1.52339	0.0469501	0.0469501	0.421251	309	tags=46%, list=28%, signal=35%	COL8A2/SPINT2/RUNX1/GPM6B/LRP1/CAV1/APP/DPP4/SMAD3/PTX3/CCN2/ADAMTS1/LOXL2/AEBP1/CCDC80/CCN1/MYO1E/P4HA1/LUM/PDPN/FAP/ITGB1/TNFRSF11B/CTSK/COL3A1/CYP1B1
GO:0045229	external encapsulating structure organization	56	-0.319072	-1.52339	0.0469501	0.0469501	0.421251	309	tags=46%, list=28%, signal=35%	COL8A2/SPINT2/RUNX1/GPM6B/LRP1/CAV1/APP/DPP4/SMAD3/PTX3/CCN2/ADAMTS1/LOXL2/AEBP1/CCDC80/CCN1/MYO1E/P4HA1/LUM/PDPN/FAP/ITGB1/TNFRSF11B/CTSK/COL3A1/CYP1B1
GO:0043068	positive regulation of programmed cell death	74	-0.294046	-1.48596	0.0472269	0.0472269	0.421251	271	tags=38%, list=24%, signal=31%	CAV1/ATF3/JUN/ANXA1/CTSD/TXNIP/TGM2/DUSP6/ARL6IP5/PHLDA2/IGFBP3/CAMK1D/PTN/CCL2/PHLDA1/ITM2C/BNIP3/STK17B/SOD2/CCN1/DUSP1/ADM/FAP/ITGB1/PDIA3/LDHA/CLU/CYP1B1
GO:0002369	T cell cytokine production	4	-0.711858	-1.50888	0.0472903	0.0472903	0.421251	198	tags=75%, list=18%, signal=62%	B2M/IL1R1/HLA-A
GO:0002724	regulation of T cell cytokine production	4	-0.711858	-1.50888	0.0472903	0.0472903	0.421251	198	tags=75%, list=18%, signal=62%	B2M/IL1R1/HLA-A
GO:0002726	positive regulation of T cell cytokine production	4	-0.711858	-1.50888	0.0472903	0.0472903	0.421251	198	tags=75%, list=18%, signal=62%	B2M/IL1R1/HLA-A
GO:0001516	prostaglandin biosynthetic process	3	-0.782063	-1.49151	0.0473118	0.0473118	0.421251	247	tags=100%, list=22%, signal=78%	PTGDS/MIF
GO:0006636	unsaturated fatty acid biosynthetic process	3	-0.782063	-1.49151	0.0473118	0.0473118	0.421251	247	tags=100%, list=22%, signal=78%	PTGDS/MIF
GO:0046457	prostanoid biosynthetic process	3	-0.782063	-1.49151	0.0473118	0.0473118	0.421251	247	tags=100%, list=22%, signal=78%	PTGDS/MIF
GO:0065009	regulation of molecular function	267	-0.223385	-1.35833	0.047564	0.047564	0.422523	281	tags=31%, list=25%, signal=30%	CCNL1/DKK3/CNN3/CALM1/LRP1/CAV1/PLAAT4/PCOLCE2/S100A1/APP/NRP1/MBP/JUN/ANXA1/DBI/ROR1/HSPB1/CTSD/SMAD3/PTX3/CACNB4/DAB2/DLG1/CCN2/AKAP13/PTK2/SOCS2/TXNIP/B2M/TGM2/ARL6IP5/SCARB2/HIPK2/PHLDA2/DKK1/CACNA2D1/IGFBP3/MAP4K4/ARID5B/UACA/RGS4/PRKG1/PRDX2/APLP2/CAMK1D/STARD13/TRIO/PTN/CCL2/TGFBR3/CSTB/HIF1A/C4orf3/NUCB2/TIMP1/PLK2/EGR1/PLAU/PSD3/ARHGAP29/CCN1/TBC1D8/DUSP1/HEG1/ITGB1/NEK10/PDGFD/CD44/ITIH…
GO:0014912	negative regulation of smooth muscle cell migration	9	-0.563281	-1.57392	0.0477102	0.0477102	0.422849	284	tags=67%, list=25%, signal=50%	GNA12/LRP1/IGFBP3/PRKG1/SERPINE1/IGFBP5
GO:0045837	negative regulation of membrane potential	4	-0.710952	-1.50696	0.0479807	0.0479807	0.423504	327	tags=100%, list=29%, signal=71%	ARL6IP5/PTN/BNIP3
GO:0010881	regulation of cardiac muscle contraction by regulation of the release of sequestered calcium ion	4	0.686358	1.55996	0.0484791	0.0484791	0.423504	22	tags=50%, list=2%, signal=49%	SLC8A1/CACNA1C
GO:0007007	inner mitochondrial membrane organization	4	0.685817	1.55873	0.0484791	0.0484791	0.423504	354	tags=100%, list=32%, signal=69%	TIMM10/HSPA9/GHITM/TIMM13
GO:0070231	T cell apoptotic process	3	-0.779372	-1.48638	0.0487455	0.0487455	0.423504	250	tags=100%, list=22%, signal=78%	HIF1A/IL7R
GO:0070232	regulation of T cell apoptotic process	3	-0.779372	-1.48638	0.0487455	0.0487455	0.423504	250	tags=100%, list=22%, signal=78%	HIF1A/IL7R
GO:0070233	negative regulation of T cell apoptotic process	3	-0.779372	-1.48638	0.0487455	0.0487455	0.423504	250	tags=100%, list=22%, signal=78%	HIF1A/IL7R
GO:0051897	positive regulation of protein kinase B signaling	17	-0.462106	-1.59991	0.0488882	0.0488882	0.423504	60	tags=18%, list=5%, signal=17%	ITGB1/IGFBP5/CHI3L1
GO:0051057	positive regulation of small GTPase mediated signal transduction	6	-0.642448	-1.55794	0.0490049	0.0490049	0.423504	211	tags=67%, list=19%, signal=54%	AKAP13/TGM2/MAP4K4/COL3A1
GO:0018210	peptidyl-threonine modification	9	-0.560719	-1.56676	0.0491463	0.0491463	0.423504	277	tags=56%, list=25%, signal=42%	CALM1/APP/HIPK2/GALNT13/CHI3L1
GO:0001764	neuron migration	17	0.381446	1.57037	0.0495173	0.0495173	0.423504	25	tags=24%, list=2%, signal=23%	FLRT2/MAP1B/SPOCK1/KIRREL3
GO:0007601	visual perception	7	0.549643	1.58862	0.0496037	0.0496037	0.423504	29	tags=29%, list=3%, signal=28%	COL1A1/TIMP3
GO:0050953	sensory perception of light stimulus	7	0.549643	1.58862	0.0496037	0.0496037	0.423504	29	tags=29%, list=3%, signal=28%	COL1A1/TIMP3
GO:0045747	positive regulation of Notch signaling pathway	5	-0.670553	-1.53232	0.0496937	0.0496937	0.423504	28	tags=60%, list=3%, signal=59%	IL6ST/HES1/ROBO2
GO:0033108	mitochondrial respiratory chain complex assembly	3	0.759641	1.5249	0.0499548	0.0499548	0.423504	271	tags=100%, list=24%, signal=76%	NDUFAF8/NDUFS8/UQCC2
