# Supplementary material for: Transcriptional profiling of human cartilage endplate cells identifies novel genes and cell clusters underlying degenerated and non-degenerated phenotypes
Source: Arthritis Res Ther. 2024 Jan 3;26:12. doi: 10.1186/s13075-023-03220-6 (PMC10763221; doi:10.1186/s13075-023-03220-6)
Supplement: Supplementary file 6 — Additional file 6: Table S9. Functional enrichment values and gene lists for Gene Ontology pathways, in progenitor cells. [file 13075_2023_3220_MOESM6_ESM.xlsx]

## Sheet: All_STEM_Healthy_vs_Disease_DE_
ID	Description	Count	GeneRatio	NES	pvalue	p.adjust	qvalues	rank	leading_edge	GeneID
GO:0009595	detection of biotic stimulus	3	-0.965784	-1.85243	0.000177873	0.000177873	0.0184604	57	tags=100%, list=4%, signal=97%	HLA-A/HLA-B
GO:0002484	antigen processing and presentation of endogenous peptide antigen via MHC class I via ER pathway	4	-0.929425	-1.97146	0.000338983	0.000338983	0.0184604	12	tags=75%, list=1%, signal=75%	HLA-A/HLA-C/HLA-B
GO:0002486	antigen processing and presentation of endogenous peptide antigen via MHC class I via ER pathway, TAP-independent	4	-0.929425	-1.97146	0.000338983	0.000338983	0.0184604	12	tags=75%, list=1%, signal=75%	HLA-A/HLA-C/HLA-B
GO:0046597	negative regulation of viral entry into host cell	3	-0.913493	-1.75213	0.00124511	0.00124511	0.0340235	138	tags=100%, list=9%, signal=91%	IFITM3/PTX3
GO:0002716	negative regulation of natural killer cell mediated immunity	3	-0.902138	-1.73035	0.0019566	0.0019566	0.042879	12	tags=67%, list=1%, signal=66%	HLA-A/HLA-B
GO:0042270	protection from natural killer cell mediated cytotoxicity	3	-0.902138	-1.73035	0.0019566	0.0019566	0.042879	12	tags=67%, list=1%, signal=66%	HLA-A/HLA-B
GO:0045953	negative regulation of natural killer cell mediated cytotoxicity	3	-0.902138	-1.73035	0.0019566	0.0019566	0.042879	12	tags=67%, list=1%, signal=66%	HLA-A/HLA-B
GO:0009404	toxin metabolic process	3	-0.900392	-1.727	0.00231234	0.00231234	0.046067	22	tags=67%, list=1%, signal=66%	CYP1B1/PAM
GO:0001911	negative regulation of leukocyte mediated cytotoxicity	4	-0.890227	-1.88832	0.000677966	0.000677966	0.0255412	62	tags=75%, list=4%, signal=72%	IL7R/HLA-A/HLA-B
GO:0031342	negative regulation of cell killing	5	-0.886181	-2.03092	0.000660611	0.000660611	0.0252042	87	tags=80%, list=6%, signal=76%	HSP90AB1/IL7R/HLA-A/HLA-B
GO:0003407	neural retina development	5	-0.882353	-2.02215	0.000825764	0.000825764	0.0280636	188	tags=100%, list=12%, signal=88%	ATP2B4/ATP2B1/HIPK2/PTN
GO:0060042	retina morphogenesis in camera-type eye	3	-0.881214	-1.69021	0.00462469	0.00462469	0.0721946	188	tags=100%, list=12%, signal=88%	HIPK2/PTN
GO:0140059	dendrite arborization	3	-0.876049	-1.68031	0.00569192	0.00569192	0.0819194	196	tags=100%, list=13%, signal=88%	PTN/SEMA3A
GO:1902949	positive regulation of tau-protein kinase activity	4	-0.874031	-1.85396	0.00152542	0.00152542	0.0373887	200	tags=100%, list=13%, signal=87%	DKK1/HSP90AB1/CLU
GO:0032352	positive regulation of hormone metabolic process	3	-0.873467	-1.67536	0.00640342	0.00640342	0.0871382	200	tags=100%, list=13%, signal=87%	ADM/HIF1A
GO:0046886	positive regulation of hormone biosynthetic process	3	-0.873467	-1.67536	0.00640342	0.00640342	0.0871382	200	tags=100%, list=13%, signal=87%	ADM/HIF1A
GO:0045823	positive regulation of heart contraction	3	-0.87153	-1.67164	0.00711491	0.00711491	0.0902346	203	tags=100%, list=13%, signal=87%	CCN2/ADM
GO:0019083	viral transcription	3	-0.86572	-1.6605	0.00853789	0.00853789	0.100084	212	tags=100%, list=14%, signal=87%	NUCKS1/IFITM3
GO:0021772	olfactory bulb development	3	-0.865179	-1.65946	0.00853789	0.00853789	0.100084	44	tags=67%, list=3%, signal=65%	SEMA3A/ROBO2
GO:0021988	olfactory lobe development	3	-0.865179	-1.65946	0.00853789	0.00853789	0.100084	44	tags=67%, list=3%, signal=65%	SEMA3A/ROBO2
GO:0021783	preganglionic parasympathetic fiber development	5	-0.860375	-1.97178	0.000990917	0.000990917	0.0309033	222	tags=100%, list=14%, signal=86%	NRP1/NAV2/SEMA3A/HES1
GO:0048486	parasympathetic nervous system development	5	-0.860375	-1.97178	0.000990917	0.000990917	0.0309033	222	tags=100%, list=14%, signal=86%	NRP1/NAV2/SEMA3A/HES1
GO:0031128	developmental induction	4	-0.859819	-1.82382	0.00220339	0.00220339	0.0450085	222	tags=100%, list=14%, signal=86%	DKK1/HIPK2/ROBO2
GO:0060914	heart formation	4	-0.859819	-1.82382	0.00220339	0.00220339	0.0450085	222	tags=100%, list=14%, signal=86%	DKK1/HES1/ROBO2
GO:0001759	organ induction	3	-0.859264	-1.64811	0.0101387	0.0101387	0.10762	222	tags=100%, list=14%, signal=86%	DKK1/ROBO2
GO:0010092	specification of animal organ identity	3	-0.859264	-1.64811	0.0101387	0.0101387	0.10762	222	tags=100%, list=14%, signal=86%	DKK1/ROBO2
GO:0021561	facial nerve development	3	-0.859264	-1.64811	0.0101387	0.0101387	0.10762	222	tags=100%, list=14%, signal=86%	NRP1/SEMA3A
GO:0021610	facial nerve morphogenesis	3	-0.859264	-1.64811	0.0101387	0.0101387	0.10762	222	tags=100%, list=14%, signal=86%	NRP1/SEMA3A
GO:0050873	brown fat cell differentiation	3	-0.859264	-1.64811	0.0101387	0.0101387	0.10762	222	tags=100%, list=14%, signal=86%	HNRNPU/BNIP3
GO:0061550	cranial ganglion development	3	-0.859264	-1.64811	0.0101387	0.0101387	0.10762	222	tags=100%, list=14%, signal=86%	NRP1/SEMA3A
GO:0061551	trigeminal ganglion development	3	-0.859264	-1.64811	0.0101387	0.0101387	0.10762	222	tags=100%, list=14%, signal=86%	NRP1/SEMA3A
GO:0110110	positive regulation of animal organ morphogenesis	3	-0.859264	-1.64811	0.0101387	0.0101387	0.10762	222	tags=100%, list=14%, signal=86%	DKK1/ROBO2
GO:0048532	anatomical structure arrangement	3	-0.853454	-1.63697	0.0124511	0.0124511	0.119042	231	tags=100%, list=15%, signal=85%	NRP1/SEMA3A
GO:0006910	phagocytosis, recognition	3	-0.850043	-1.63043	0.0131626	0.0131626	0.122492	54	tags=67%, list=3%, signal=64%	PTX3/SPON2
GO:0060563	neuroepithelial cell differentiation	3	-0.849901	-1.63015	0.0131626	0.0131626	0.122492	61	tags=67%, list=4%, signal=64%	SERPINE1/HES1
GO:0006590	thyroid hormone generation	3	-0.848289	-1.62706	0.0136962	0.0136962	0.123938	239	tags=100%, list=15%, signal=85%	CTSK/CTSB
GO:0042403	thyroid hormone metabolic process	3	-0.848289	-1.62706	0.0136962	0.0136962	0.123938	239	tags=100%, list=15%, signal=85%	CTSK/CTSB
GO:0030431	sleep	3	-0.844466	-1.61973	0.0149413	0.0149413	0.129802	93	tags=67%, list=6%, signal=63%	PTGDS/FOS
GO:0045670	regulation of osteoclast differentiation	4	-0.839426	-1.78056	0.00355932	0.00355932	0.0607369	152	tags=75%, list=10%, signal=68%	PRXL2A/FBN1/FOS
GO:0006026	aminoglycan catabolic process	4	-0.838782	-1.7792	0.00355932	0.00355932	0.0607369	71	tags=50%, list=5%, signal=48%	CD44/CHI3L1
GO:0030513	positive regulation of BMP signaling pathway	3	-0.837985	-1.6073	0.0160085	0.0160085	0.131889	79	tags=67%, list=5%, signal=63%	CCN1/HES1
GO:0014745	negative regulation of muscle adaptation	3	-0.83796	-1.60725	0.0161864	0.0161864	0.131889	255	tags=100%, list=16%, signal=84%	ATP2B4/IGFBP5
GO:0048569	post-embryonic animal organ development	4	-0.836762	-1.77491	0.00355932	0.00355932	0.0607369	107	tags=75%, list=7%, signal=70%	MYO1E/FBN1/LDHA
GO:0002483	antigen processing and presentation of endogenous peptide antigen	5	-0.835251	-1.9142	0.00198183	0.00198183	0.042879	12	tags=80%, list=1%, signal=80%	B2M/HLA-A/HLA-C/HLA-B
GO:0019883	antigen processing and presentation of endogenous antigen	5	-0.835251	-1.9142	0.00198183	0.00198183	0.042879	12	tags=80%, list=1%, signal=80%	B2M/HLA-A/HLA-C/HLA-B
GO:0019885	antigen processing and presentation of endogenous peptide antigen via MHC class I	5	-0.835251	-1.9142	0.00198183	0.00198183	0.042879	12	tags=80%, list=1%, signal=80%	B2M/HLA-A/HLA-C/HLA-B
GO:0002715	regulation of natural killer cell mediated immunity	4	-0.832272	-1.76539	0.0040678	0.0040678	0.0662506	12	tags=50%, list=1%, signal=50%	HLA-A/HLA-B
GO:0042269	regulation of natural killer cell mediated cytotoxicity	4	-0.832272	-1.76539	0.0040678	0.0040678	0.0662506	12	tags=50%, list=1%, signal=50%	HLA-A/HLA-B
GO:0098909	regulation of cardiac muscle cell action potential involved in regulation of contraction	3	-0.830213	-1.59239	0.0186766	0.0186766	0.14098	267	tags=100%, list=17%, signal=83%	FGF13/CAV1
GO:0002474	antigen processing and presentation of peptide antigen via MHC class I	6	-0.830112	-2.03139	0.00096494	0.00096494	0.0309033	58	tags=83%, list=4%, signal=81%	B2M/CALR/HLA-A/HLA-C/HLA-B
GO:0097278	complement-dependent cytotoxicity	3	-0.828276	-1.58868	0.0190324	0.0190324	0.14098	270	tags=100%, list=17%, signal=83%	CD59/HSP90AB1
GO:1903659	regulation of complement-dependent cytotoxicity	3	-0.828276	-1.58868	0.0190324	0.0190324	0.14098	270	tags=100%, list=17%, signal=83%	CD59/HSP90AB1
GO:0007250	activation of NF-kappaB-inducing kinase activity	3	-0.827076	-1.58638	0.0197439	0.0197439	0.143354	2	tags=67%, list=0%, signal=67%	MALT1/CHI3L1
GO:1903019	negative regulation of glycoprotein metabolic process	4	-0.824772	-1.74948	0.00542373	0.00542373	0.079652	131	tags=75%, list=8%, signal=69%	ITM2B/ITM2C/PTX3
GO:0002495	antigen processing and presentation of peptide antigen via MHC class II	3	-0.823112	-1.57877	0.0211668	0.0211668	0.146877	278	tags=100%, list=18%, signal=82%	CTSD/B2M
GO:0002504	antigen processing and presentation of peptide or polysaccharide antigen via MHC class II	3	-0.823112	-1.57877	0.0211668	0.0211668	0.146877	278	tags=100%, list=18%, signal=82%	CTSD/B2M
GO:0019886	antigen processing and presentation of exogenous peptide antigen via MHC class II	3	-0.823112	-1.57877	0.0211668	0.0211668	0.146877	278	tags=100%, list=18%, signal=82%	CTSD/B2M
GO:0019731	antibacterial humoral response	5	-0.818644	-1.87614	0.0031379	0.0031379	0.0579468	27	tags=60%, list=2%, signal=59%	SPON2/HLA-A/SLPI
GO:0006089	lactate metabolic process	3	-0.81691	-1.56688	0.0234792	0.0234792	0.154147	82	tags=67%, list=5%, signal=63%	HIF1A/LDHA
GO:0097484	dendrite extension	3	-0.813428	-1.5602	0.0249022	0.0249022	0.157852	293	tags=100%, list=19%, signal=81%	AUTS2/SPAG9
GO:0099633	protein localization to postsynaptic specialization membrane	3	-0.812962	-1.5593	0.0252579	0.0252579	0.158496	78	tags=67%, list=5%, signal=63%	GPC6/DLG1
GO:0099645	neurotransmitter receptor localization to postsynaptic specialization membrane	3	-0.812962	-1.5593	0.0252579	0.0252579	0.158496	78	tags=67%, list=5%, signal=63%	GPC6/DLG1
GO:1902473	regulation of protein localization to synapse	3	-0.812962	-1.5593	0.0252579	0.0252579	0.158496	78	tags=67%, list=5%, signal=63%	GPC6/DLG1
GO:0043576	regulation of respiratory gaseous exchange	3	-0.810846	-1.55524	0.0261473	0.0261473	0.162154	297	tags=100%, list=19%, signal=81%	SLC5A3/GLS
GO:0010042	response to manganese ion	3	-0.808909	-1.55153	0.0273924	0.0273924	0.166897	300	tags=100%, list=19%, signal=81%	HSPA5/SOD2
GO:0090647	modulation of age-related behavioral decline	3	-0.808909	-1.55153	0.0273924	0.0273924	0.166897	300	tags=100%, list=19%, signal=81%	B2M/DKK1
GO:0050665	hydrogen peroxide biosynthetic process	3	-0.803782	-1.5417	0.0298826	0.0298826	0.175912	110	tags=67%, list=7%, signal=62%	SOD2/CYBA
GO:2000425	regulation of apoptotic cell clearance	3	-0.801162	-1.53667	0.0318392	0.0318392	0.180342	312	tags=100%, list=20%, signal=80%	TGM2/CCL2
GO:0070229	negative regulation of lymphocyte apoptotic process	3	-0.799379	-1.53325	0.0341515	0.0341515	0.186391	82	tags=67%, list=5%, signal=63%	HIF1A/IL7R
GO:0070233	negative regulation of T cell apoptotic process	3	-0.799379	-1.53325	0.0341515	0.0341515	0.186391	82	tags=67%, list=5%, signal=63%	HIF1A/IL7R
GO:0060253	negative regulation of glial cell proliferation	3	-0.799011	-1.53254	0.0346852	0.0346852	0.187293	86	tags=67%, list=6%, signal=63%	PTN/HES1
GO:1903753	negative regulation of p38MAPK cascade	3	-0.795336	-1.5255	0.0366418	0.0366418	0.193456	73	tags=100%, list=5%, signal=95%	DUSP1/DLG1
GO:0072673	lamellipodium morphogenesis	3	-0.790519	-1.51626	0.0398435	0.0398435	0.204582	71	tags=100%, list=5%, signal=96%	CD44/PDPN
GO:2000392	regulation of lamellipodium morphogenesis	3	-0.790519	-1.51626	0.0398435	0.0398435	0.204582	71	tags=100%, list=5%, signal=96%	CD44/PDPN
GO:0006265	DNA topological change	4	-0.78876	-1.67309	0.0132203	0.0132203	0.122492	332	tags=100%, list=21%, signal=79%	HMGB1/TOP1/TOP2A
GO:1902947	regulation of tau-protein kinase activity	5	-0.783785	-1.79625	0.00660611	0.00660611	0.0879065	200	tags=80%, list=13%, signal=70%	EGR1/DKK1/HSP90AB1/CLU
GO:0048483	autonomic nervous system development	6	-0.783451	-1.9172	0.00241235	0.00241235	0.0473595	222	tags=83%, list=14%, signal=72%	SIX1/NRP1/NAV2/SEMA3A/HES1
GO:0035315	hair cell differentiation	4	-0.782787	-1.66042	0.0152542	0.0152542	0.130702	33	tags=50%, list=2%, signal=49%	HES1/SLC4A7
GO:0042491	inner ear auditory receptor cell differentiation	4	-0.782787	-1.66042	0.0152542	0.0152542	0.130702	33	tags=50%, list=2%, signal=49%	HES1/SLC4A7
GO:0048002	antigen processing and presentation of peptide antigen	8	-0.782142	-2.11446	0.000467581	0.000467581	0.0205607	278	tags=88%, list=18%, signal=72%	CTSL/CTSD/B2M/CALR/HLA-A/HLA-C/HLA-B
GO:0002248	connective tissue replacement involved in inflammatory response wound healing	3	-0.781006	-1.49801	0.0464248	0.0464248	0.222558	118	tags=67%, list=8%, signal=62%	TIMP1/HIF1A
GO:0046885	regulation of hormone biosynthetic process	5	-0.778705	-1.78461	0.00726672	0.00726672	0.0902346	221	tags=80%, list=14%, signal=69%	DKK3/EGR1/ADM/HIF1A
GO:0002036	regulation of L-glutamate import across plasma membrane	3	-0.778622	-1.49344	0.0485592	0.0485592	0.228773	76	tags=100%, list=5%, signal=95%	ARL6IP5/ITGB1
GO:0099054	presynapse assembly	3	-0.777921	-1.49209	0.0492707	0.0492707	0.228773	348	tags=100%, list=22%, signal=78%	APP/GPC6
GO:0099172	presynapse organization	3	-0.777921	-1.49209	0.0492707	0.0492707	0.228773	348	tags=100%, list=22%, signal=78%	APP/GPC6
GO:0099174	regulation of presynapse organization	3	-0.777921	-1.49209	0.0492707	0.0492707	0.228773	348	tags=100%, list=22%, signal=78%	APP/GPC6
GO:1905606	regulation of presynapse assembly	3	-0.777921	-1.49209	0.0492707	0.0492707	0.228773	348	tags=100%, list=22%, signal=78%	APP/GPC6
GO:1903901	negative regulation of viral life cycle	4	-0.768341	-1.62978	0.0213559	0.0213559	0.146877	138	tags=100%, list=9%, signal=91%	IFITM2/IFITM3/PTX3
GO:0019935	cyclic-nucleotide-mediated signaling	4	-0.767687	-1.62839	0.0215254	0.0215254	0.147548	191	tags=75%, list=12%, signal=66%	AHR/ADM/PRKG1
GO:0060445	branching involved in salivary gland morphogenesis	4	-0.767442	-1.62787	0.0216949	0.0216949	0.148207	365	tags=100%, list=24%, signal=77%	TGM2/NRP1/SEMA3A
GO:0006040	amino sugar metabolic process	4	-0.761371	-1.61499	0.0247458	0.0247458	0.157583	2	tags=50%, list=0%, signal=50%	CSGALNACT1/CHI3L1
GO:1903428	positive regulation of reactive oxygen species biosynthetic process	5	-0.759994	-1.74173	0.0105698	0.0105698	0.109888	110	tags=60%, list=7%, signal=56%	SOD2/SLC5A3/CYBA
GO:1903524	positive regulation of blood circulation	4	-0.752494	-1.59616	0.0277966	0.0277966	0.168286	203	tags=75%, list=13%, signal=65%	RGS4/CCN2/ADM
GO:0043276	anoikis	4	-0.751902	-1.59491	0.0279661	0.0279661	0.168556	173	tags=75%, list=11%, signal=67%	CAV1/PTK2/ITGB1
GO:2000209	regulation of anoikis	4	-0.751902	-1.59491	0.0279661	0.0279661	0.168556	173	tags=75%, list=11%, signal=67%	CAV1/PTK2/ITGB1
GO:2000811	negative regulation of anoikis	4	-0.751902	-1.59491	0.0279661	0.0279661	0.168556	173	tags=75%, list=11%, signal=67%	CAV1/PTK2/ITGB1
GO:0060716	labyrinthine layer blood vessel development	4	-0.750985	-1.59296	0.0291525	0.0291525	0.174149	194	tags=75%, list=12%, signal=66%	JUNB/CCN1/HES1
GO:0008038	neuron recognition	6	-0.750206	-1.83585	0.00514635	0.00514635	0.077251	300	tags=83%, list=19%, signal=67%	APP/NRP1/YWHAZ/SEMA3A/ROBO2
GO:0002707	negative regulation of lymphocyte mediated immunity	6	-0.750114	-1.83562	0.00514635	0.00514635	0.077251	191	tags=67%, list=12%, signal=59%	AHR/IL7R/HLA-A/HLA-B
GO:0003156	regulation of animal organ formation	4	-0.74383	-1.57779	0.0323729	0.0323729	0.182068	222	tags=75%, list=14%, signal=64%	SIX1/DKK1/ROBO2
GO:0061450	trophoblast cell migration	4	-0.743373	-1.57682	0.0327119	0.0327119	0.183232	211	tags=75%, list=14%, signal=65%	SMURF2/TIMP1/CALR
GO:1901163	regulation of trophoblast cell migration	4	-0.743373	-1.57682	0.0327119	0.0327119	0.183232	211	tags=75%, list=14%, signal=65%	SMURF2/TIMP1/CALR
GO:0033629	negative regulation of cell adhesion mediated by integrin	4	-0.742603	-1.57518	0.0333898	0.0333898	0.184999	61	tags=50%, list=4%, signal=48%	SERPINE1/CYP1B1
GO:0001910	regulation of leukocyte mediated cytotoxicity	6	-0.742486	-1.81696	0.00643294	0.00643294	0.0871382	62	tags=67%, list=4%, signal=64%	B2M/IL7R/HLA-A/HLA-B
GO:0001913	T cell mediated cytotoxicity	6	-0.742486	-1.81696	0.00643294	0.00643294	0.0871382	62	tags=67%, list=4%, signal=64%	B2M/IL7R/HLA-A/HLA-B
GO:0001914	regulation of T cell mediated cytotoxicity	6	-0.742486	-1.81696	0.00643294	0.00643294	0.0871382	62	tags=67%, list=4%, signal=64%	B2M/IL7R/HLA-A/HLA-B
GO:0034114	regulation of heterotypic cell-cell adhesion	5	-0.742402	-1.70141	0.0138728	0.0138728	0.125234	260	tags=80%, list=17%, signal=67%	MYADM/MBP/THY1/CD44
GO:0010566	regulation of ketone biosynthetic process	4	-0.739696	-1.56902	0.0354237	0.0354237	0.18975	221	tags=75%, list=14%, signal=64%	DKK3/EGR1/ADM
GO:0120255	olefinic compound biosynthetic process	4	-0.739696	-1.56902	0.0354237	0.0354237	0.18975	221	tags=75%, list=14%, signal=64%	DKK3/EGR1/ADM
GO:0046427	positive regulation of receptor signaling pathway via JAK-STAT	4	-0.739614	-1.56884	0.0354237	0.0354237	0.18975	33	tags=50%, list=2%, signal=49%	HES1/CYP1B1
GO:0061548	ganglion development	5	-0.735073	-1.68462	0.0153592	0.0153592	0.130807	222	tags=80%, list=14%, signal=69%	SIX1/RGS4/NRP1/SEMA3A
GO:0000303	response to superoxide	5	-0.728052	-1.66853	0.0188274	0.0188274	0.14098	134	tags=60%, list=9%, signal=55%	PRDX2/SOD2/SOD3
GO:0000305	response to oxygen radical	5	-0.728052	-1.66853	0.0188274	0.0188274	0.14098	134	tags=60%, list=9%, signal=55%	PRDX2/SOD2/SOD3
GO:0019430	removal of superoxide radicals	5	-0.728052	-1.66853	0.0188274	0.0188274	0.14098	134	tags=60%, list=9%, signal=55%	PRDX2/SOD2/SOD3
GO:0071450	cellular response to oxygen radical	5	-0.728052	-1.66853	0.0188274	0.0188274	0.14098	134	tags=60%, list=9%, signal=55%	PRDX2/SOD2/SOD3
GO:0071451	cellular response to superoxide	5	-0.728052	-1.66853	0.0188274	0.0188274	0.14098	134	tags=60%, list=9%, signal=55%	PRDX2/SOD2/SOD3
GO:0006700	C21-steroid hormone biosynthetic process	4	-0.727053	-1.5422	0.0444068	0.0444068	0.219375	221	tags=75%, list=14%, signal=64%	DKK3/EGR1/ADM
GO:1904894	positive regulation of receptor signaling pathway via STAT	6	-0.726905	-1.77883	0.00884529	0.00884529	0.102004	62	tags=50%, list=4%, signal=48%	IL7R/HES1/CYP1B1
GO:0051851	modulation by host of symbiont process	6	-0.726483	-1.7778	0.00900611	0.00900611	0.10318	272	tags=83%, list=18%, signal=69%	SAP30/PPIB/JUN/NUCKS1/PTX3
GO:0035909	aorta morphogenesis	4	-0.726255	-1.54051	0.0445763	0.0445763	0.219581	222	tags=75%, list=14%, signal=64%	SIX1/MYLK/HES1
GO:0002478	antigen processing and presentation of exogenous peptide antigen	5	-0.726027	-1.66389	0.0191577	0.0191577	0.14098	278	tags=80%, list=18%, signal=66%	CTSL/CTSD/B2M/HLA-A
GO:0001912	positive regulation of leukocyte mediated cytotoxicity	5	-0.725775	-1.66331	0.0191577	0.0191577	0.14098	12	tags=60%, list=1%, signal=60%	B2M/HLA-A/HLA-B
GO:0001916	positive regulation of T cell mediated cytotoxicity	5	-0.725775	-1.66331	0.0191577	0.0191577	0.14098	12	tags=60%, list=1%, signal=60%	B2M/HLA-A/HLA-B
GO:0050771	negative regulation of axonogenesis	6	-0.725097	-1.7744	0.00916693	0.00916693	0.104138	432	tags=100%, list=28%, signal=72%	SEMA3C/FGF13/NRP1/THY1/SEMA3A
GO:0002026	regulation of the force of heart contraction	5	-0.715902	-1.64068	0.0239472	0.0239472	0.156825	267	tags=80%, list=17%, signal=66%	CAMK2D/ATP2B4/CAV1/ADM
GO:0003382	epithelial cell morphogenesis	4	-0.714374	-1.51531	0.05	0.05	0.229722	235	tags=75%, list=15%, signal=64%	SPINT2/HEG1/FAT1
GO:0030316	osteoclast differentiation	7	-0.713456	-1.84375	0.00522897	0.00522897	0.0777465	194	tags=57%, list=12%, signal=50%	JUNB/PRXL2A/FBN1/FOS
GO:0048645	animal organ formation	6	-0.711838	-1.74196	0.0122226	0.0122226	0.117439	222	tags=67%, list=14%, signal=57%	SIX1/DKK1/HES1/ROBO2
GO:0140058	neuron projection arborization	6	-0.711213	-1.74043	0.0122226	0.0122226	0.117439	196	tags=67%, list=13%, signal=58%	NRP1/MACF1/PTN/SEMA3A
GO:2000242	negative regulation of reproductive process	5	-0.711054	-1.62957	0.0257638	0.0257638	0.160546	453	tags=100%, list=29%, signal=71%	RPS6KA2/TIMP1/DUSP1/CALR
GO:0031341	regulation of cell killing	10	-0.710559	-2.06826	0.00122137	0.00122137	0.0340235	270	tags=70%, list=17%, signal=58%	CFH/B2M/CD59/HSP90AB1/IL7R/HLA-A/HLA-B
GO:0030574	collagen catabolic process	7	-0.707122	-1.82738	0.00665505	0.00665505	0.0879065	64	tags=71%, list=4%, signal=69%	CTSL/ITGB1/CTSK/FAP/CTSB
GO:0032757	positive regulation of interleukin-8 production	6	-0.705464	-1.72636	0.012705	0.012705	0.120899	61	tags=50%, list=4%, signal=48%	HMGB1/SERPINE1/CHI3L1
GO:0032350	regulation of hormone metabolic process	6	-0.705345	-1.72607	0.0128659	0.0128659	0.121571	221	tags=67%, list=14%, signal=57%	DKK3/EGR1/ADM/HIF1A
GO:0042743	hydrogen peroxide metabolic process	7	-0.704047	-1.81944	0.00728886	0.00728886	0.0902346	134	tags=57%, list=9%, signal=52%	PRDX2/SOD2/GPX3/CYBA
GO:0001708	cell fate specification	6	-0.702887	-1.72005	0.0130267	0.0130267	0.122492	222	tags=67%, list=14%, signal=57%	SIX1/NRP1/DKK1/ITGB1
GO:0022602	ovulation cycle process	8	-0.697815	-1.88649	0.00436409	0.00436409	0.0697601	400	tags=88%, list=26%, signal=65%	PDGFRA/INHBA/HSPA5/ADAMTS1/PTX3/ROBO2/PAM
GO:0042181	ketone biosynthetic process	6	-0.696405	-1.70419	0.0149566	0.0149566	0.129802	221	tags=67%, list=14%, signal=57%	DKK3/EGR1/TPI1/ADM
GO:0045071	negative regulation of viral genome replication	6	-0.695169	-1.70117	0.0151174	0.0151174	0.130081	138	tags=50%, list=9%, signal=46%	IFITM2/IFITM3/SLPI
GO:1902230	negative regulation of intrinsic apoptotic signaling pathway in response to DNA damage	5	-0.692664	-1.58742	0.0343518	0.0343518	0.187232	175	tags=60%, list=11%, signal=53%	MIF/CD44/CLU
GO:0007431	salivary gland development	6	-0.69243	-1.69446	0.0157607	0.0157607	0.131693	365	tags=83%, list=24%, signal=64%	SEMA3C/TGM2/NRP1/CDC42/SEMA3A
GO:0007435	salivary gland morphogenesis	6	-0.69243	-1.69446	0.0157607	0.0157607	0.131693	365	tags=83%, list=24%, signal=64%	SEMA3C/TGM2/NRP1/CDC42/SEMA3A
GO:0021602	cranial nerve morphogenesis	6	-0.691113	-1.69124	0.0160823	0.0160823	0.131889	222	tags=67%, list=14%, signal=57%	SIX1/NRP1/ATP8B1/SEMA3A
GO:0042730	fibrinolysis	6	-0.688563	-1.685	0.0172081	0.0172081	0.134871	65	tags=67%, list=4%, signal=64%	SERPING1/PLAU/SERPINE1/FAP
GO:0045837	negative regulation of membrane potential	5	-0.688378	-1.5776	0.03782	0.03782	0.197357	316	tags=80%, list=20%, signal=64%	BNIP3L/BNIP3/PTN/ARL6IP5
GO:1901660	calcium ion export	5	-0.687136	-1.57476	0.03782	0.03782	0.197357	490	tags=100%, list=32%, signal=69%	CALM3/ATP2B4/ATP2B1/CALM1
GO:1901844	regulation of cell communication by electrical coupling involved in cardiac conduction	5	-0.687136	-1.57476	0.03782	0.03782	0.197357	490	tags=100%, list=32%, signal=69%	CALM3/CAMK2D/CAV1/CALM1
GO:0001893	maternal placenta development	5	-0.682397	-1.56389	0.0402973	0.0402973	0.205512	194	tags=60%, list=12%, signal=53%	JUNB/PTN/CTSB
GO:0046697	decidualization	5	-0.682397	-1.56389	0.0402973	0.0402973	0.205512	194	tags=60%, list=12%, signal=53%	JUNB/PTN/CTSB
GO:0060041	retina development in camera-type eye	12	-0.680266	-2.11488	0.00104105	0.00104105	0.0316557	196	tags=67%, list=13%, signal=59%	NRP1/THY1/ATP2B4/ATP2B1/HIPK2/PTN/HIF1A/CYP1B1
GO:0031343	positive regulation of cell killing	6	-0.67943	-1.66265	0.0212287	0.0212287	0.146877	12	tags=50%, list=1%, signal=50%	B2M/HLA-A/HLA-B
GO:0021545	cranial nerve development	9	-0.675473	-1.89806	0.00384734	0.00384734	0.0636572	222	tags=67%, list=14%, signal=57%	SIX1/NRP1/NAV2/ATP8B1/SEMA3A/HES1
GO:0002532	production of molecular mediator involved in inflammatory response	5	-0.675368	-1.54779	0.0444261	0.0444261	0.219375	134	tags=60%, list=9%, signal=55%	PRDX2/HIF1A/SERPINE1
GO:0014888	striated muscle adaptation	5	-0.674365	-1.54549	0.0444261	0.0444261	0.219375	378	tags=80%, list=24%, signal=61%	PPP3CA/SMAD3/ATP2B4/IGFBP5
GO:0010922	positive regulation of phosphatase activity	8	-0.674223	-1.82271	0.00701372	0.00701372	0.0902346	512	tags=100%, list=33%, signal=67%	CALM2/PPP1R15A/CALM3/MAGI2/SMAD3/CALM1/HSP90AB1
GO:0032516	positive regulation of phosphoprotein phosphatase activity	7	-0.673786	-1.74124	0.0139439	0.0139439	0.125316	512	tags=100%, list=33%, signal=67%	CALM2/PPP1R15A/CALM3/MAGI2/CALM1/HSP90AB1
GO:0050999	regulation of nitric-oxide synthase activity	6	-0.671452	-1.64313	0.0242843	0.0242843	0.156825	187	tags=83%, list=12%, signal=74%	CALM3/ATP2B4/CAV1/CALM1/HIF1A
GO:0002228	natural killer cell mediated immunity	6	-0.670905	-1.64179	0.0242843	0.0242843	0.156825	12	tags=67%, list=1%, signal=66%	TUBB4B/KIF5B/HLA-A/HLA-B
GO:0042267	natural killer cell mediated cytotoxicity	6	-0.670905	-1.64179	0.0242843	0.0242843	0.156825	12	tags=67%, list=1%, signal=66%	TUBB4B/KIF5B/HLA-A/HLA-B
GO:0045453	bone resorption	5	-0.67	-1.53548	0.047564	0.047564	0.225773	206	tags=60%, list=13%, signal=52%	PRKCA/CTSK/TNFRSF11B
GO:0008037	cell recognition	16	-0.669203	-2.28427	0.000286328	0.000286328	0.0184604	196	tags=56%, list=13%, signal=50%	NRP1/CD9/YWHAZ/PTX3/DLG1/SEMA3A/SPON2/ROBO2/VCAN
GO:0002704	negative regulation of leukocyte mediated immunity	7	-0.667136	-1.72405	0.0160038	0.0160038	0.131889	191	tags=57%, list=12%, signal=50%	AHR/IL7R/HLA-A/HLA-B
GO:0045824	negative regulation of innate immune response	6	-0.664805	-1.62686	0.0289482	0.0289482	0.173192	12	tags=50%, list=1%, signal=50%	SERPING1/HLA-A/HLA-B
GO:0035886	vascular associated smooth muscle cell differentiation	6	-0.660953	-1.61744	0.0313606	0.0313606	0.178884	110	tags=50%, list=7%, signal=47%	SOD2/ADM/HES1
GO:2000273	positive regulation of signaling receptor activity	7	-0.656547	-1.69669	0.0191729	0.0191729	0.14098	196	tags=57%, list=13%, signal=50%	NRP1/CCL2/HIF1A/ITGB1
GO:0044070	regulation of anion transport	6	-0.656529	-1.60661	0.0340946	0.0340946	0.186391	203	tags=67%, list=13%, signal=58%	RGS4/ATP8B1/ARL6IP5/ITGB1
GO:0048745	smooth muscle tissue development	6	-0.655597	-1.60433	0.0347379	0.0347379	0.187293	258	tags=67%, list=17%, signal=56%	TIPARP/SIX1/MYLK/DLG1
GO:0021879	forebrain neuron differentiation	7	-0.652334	-1.6858	0.0199651	0.0199651	0.144016	338	tags=71%, list=22%, signal=56%	INHBA/B2M/NRP1/SEMA3A/HES1
GO:0044319	wound healing, spreading of cells	7	-0.647955	-1.67448	0.0213912	0.0213912	0.146877	79	tags=43%, list=5%, signal=41%	CCN1/CD44/PDPN
GO:0090504	epiboly	7	-0.647955	-1.67448	0.0213912	0.0213912	0.146877	79	tags=43%, list=5%, signal=41%	CCN1/CD44/PDPN
GO:0090505	epiboly involved in wound healing	7	-0.647955	-1.67448	0.0213912	0.0213912	0.146877	79	tags=43%, list=5%, signal=41%	CCN1/CD44/PDPN
GO:0001707	mesoderm formation	7	-0.647896	-1.67433	0.0213912	0.0213912	0.146877	552	tags=100%, list=36%, signal=65%	EXOC4/ITGA3/INHBA/SMAD3/DKK1/ITGB1
GO:0042490	mechanoreceptor differentiation	7	-0.647841	-1.67419	0.0213912	0.0213912	0.146877	128	tags=43%, list=8%, signal=40%	ATP8B1/HES1/SLC4A7
GO:0060113	inner ear receptor cell differentiation	7	-0.647841	-1.67419	0.0213912	0.0213912	0.146877	128	tags=43%, list=8%, signal=40%	ATP8B1/HES1/SLC4A7
GO:0060119	inner ear receptor cell development	7	-0.647841	-1.67419	0.0213912	0.0213912	0.146877	128	tags=43%, list=8%, signal=40%	ATP8B1/HES1/SLC4A7
GO:0070741	response to interleukin-6	6	-0.647425	-1.58433	0.0389193	0.0389193	0.202311	2	tags=50%, list=0%, signal=50%	IL6ST/FER/CHI3L1
GO:0003151	outflow tract morphogenesis	10	-0.643319	-1.87254	0.00427481	0.00427481	0.0686041	222	tags=60%, list=14%, signal=52%	SIX1/NRP1/TGFBR3/HIF1A/HES1/ROBO2
GO:0021536	diencephalon development	7	-0.64165	-1.65819	0.0240849	0.0240849	0.156825	196	tags=71%, list=13%, signal=63%	PITX1/NRP1/PTN/SEMA3A/HES1
GO:0051702	biological process involved in interaction with symbiont	7	-0.640125	-1.65425	0.0244018	0.0244018	0.156825	272	tags=100%, list=18%, signal=83%	HSPD1/SAP30/PPIB/JUN/NUCKS1/PTX3
GO:0046688	response to copper ion	7	-0.639721	-1.6532	0.0247187	0.0247187	0.157583	14	tags=57%, list=1%, signal=57%	APP/LOXL2/PAM/SOD3
GO:0060412	ventricular septum morphogenesis	6	-0.636587	-1.55781	0.0477646	0.0477646	0.226459	179	tags=50%, list=12%, signal=44%	TGFBR3/HES1/ROBO2
GO:0050766	positive regulation of phagocytosis	8	-0.633561	-1.71278	0.0169888	0.0169888	0.134871	156	tags=62%, list=10%, signal=57%	CAMK1D/CCL2/CALR/PTX3/CYBA
GO:0001909	leukocyte mediated cytotoxicity	8	-0.633548	-1.71275	0.0171446	0.0171446	0.134871	420	tags=75%, list=27%, signal=55%	TUBB4B/KIF5B/B2M/IL7R/HLA-A/HLA-B
GO:0060411	cardiac septum morphogenesis	9	-0.63117	-1.77357	0.0106187	0.0106187	0.110113	196	tags=56%, list=13%, signal=49%	NRP1/TGFBR3/CCN1/HES1/ROBO2
GO:0034975	protein folding in endoplasmic reticulum	7	-0.631068	-1.63084	0.0299477	0.0299477	0.176039	578	tags=100%, list=37%, signal=63%	CANX/DNAJC3/HSPA5/PDIA3/CALR/HSP90B1
GO:0045744	negative regulation of G protein-coupled receptor signaling pathway	7	-0.629309	-1.62629	0.0308984	0.0308984	0.178514	203	tags=57%, list=13%, signal=50%	RGS4/ATP2B4/ADM/STMN1
GO:0019730	antimicrobial humoral response	8	-0.628077	-1.69796	0.0199501	0.0199501	0.144016	27	tags=38%, list=2%, signal=37%	SPON2/HLA-A/SLPI
GO:0003281	ventricular septum development	10	-0.627755	-1.82724	0.00793893	0.00793893	0.0955557	180	tags=50%, list=12%, signal=44%	HEG1/TGFBR3/CCN1/HES1/ROBO2
GO:0035306	positive regulation of dephosphorylation	11	-0.627646	-1.88574	0.00453652	0.00453652	0.0711335	512	tags=91%, list=33%, signal=61%	PPP1R12A/CALM2/PPP1R15A/CALM3/PPIA/MAGI2/SMAD3/CALM1/CDCA2/HSP90AB1
GO:0045429	positive regulation of nitric oxide biosynthetic process	8	-0.62739	-1.6961	0.020106	0.020106	0.144172	255	tags=62%, list=16%, signal=53%	SMAD3/ASS1/HSP90AB1/PTX3/CLU
GO:1904407	positive regulation of nitric oxide metabolic process	8	-0.62739	-1.6961	0.020106	0.020106	0.144172	255	tags=62%, list=16%, signal=53%	SMAD3/ASS1/HSP90AB1/PTX3/CLU
GO:0060135	maternal process involved in female pregnancy	8	-0.626229	-1.69296	0.0205736	0.0205736	0.146228	194	tags=50%, list=12%, signal=44%	JUNB/PTN/CTSB/PAM
GO:0048525	negative regulation of viral process	9	-0.625764	-1.75838	0.0118498	0.0118498	0.116413	138	tags=44%, list=9%, signal=41%	IFITM2/IFITM3/PTX3/SLPI
GO:0034113	heterotypic cell-cell adhesion	8	-0.625444	-1.69084	0.021197	0.021197	0.146877	260	tags=62%, list=17%, signal=52%	MYADM/MBP/THY1/CD44/ITGB1
GO:0035272	exocrine system development	7	-0.622764	-1.60938	0.0340675	0.0340675	0.186391	365	tags=71%, list=24%, signal=55%	SEMA3C/TGM2/NRP1/CDC42/SEMA3A
GO:0035307	positive regulation of protein dephosphorylation	10	-0.622507	-1.81196	0.00916031	0.00916031	0.104138	512	tags=90%, list=33%, signal=61%	PPP1R12A/CALM2/PPP1R15A/CALM3/PPIA/MAGI2/CALM1/CDCA2/HSP90AB1
GO:0048709	oligodendrocyte differentiation	9	-0.621961	-1.7477	0.014466	0.014466	0.127459	176	tags=56%, list=11%, signal=50%	CD9/BNIP3/PTN/CLU/HES1
GO:0033628	regulation of cell adhesion mediated by integrin	9	-0.621449	-1.74626	0.0146199	0.0146199	0.128535	103	tags=44%, list=7%, signal=42%	PTK2/PLAU/SERPINE1/CYP1B1
GO:0035821	modulation of process of other organism	10	-0.619914	-1.80441	0.0105344	0.0105344	0.109802	272	tags=60%, list=18%, signal=50%	SAP30/PPIB/JUN/NUCKS1/PTX3/SLPI
GO:0061437	renal system vasculature development	7	-0.619706	-1.60148	0.0358105	0.0358105	0.190708	202	tags=71%, list=13%, signal=62%	PDGFRA/PDGFD/EGR1/NRP1/HES1
GO:0061440	kidney vasculature development	7	-0.619706	-1.60148	0.0358105	0.0358105	0.190708	202	tags=71%, list=13%, signal=62%	PDGFRA/PDGFD/EGR1/NRP1/HES1
GO:0051926	negative regulation of calcium ion transport	9	-0.619523	-1.74084	0.0149277	0.0149277	0.129802	493	tags=89%, list=32%, signal=61%	TMBIM6/CALM2/RRAD/CALM3/GEM/VDAC1/C4orf3/CALM1
GO:0042446	hormone biosynthetic process	7	-0.618497	-1.59835	0.0362859	0.0362859	0.192582	221	tags=57%, list=14%, signal=49%	DKK3/EGR1/ADM/HIF1A
GO:0002832	negative regulation of response to biotic stimulus	9	-0.618129	-1.73693	0.0150816	0.0150816	0.130081	337	tags=67%, list=22%, signal=52%	SERPING1/HTRA1/AHR/PRDX2/HLA-A/HLA-B
GO:1905517	macrophage migration	7	-0.617372	-1.59545	0.0364443	0.0364443	0.192665	176	tags=57%, list=11%, signal=51%	CD9/MIF/CCL2/PTK2
GO:0032637	interleukin-8 production	8	-0.616965	-1.66792	0.0247818	0.0247818	0.157583	190	tags=50%, list=12%, signal=44%	HMGB1/ANXA1/SERPINE1/CHI3L1
GO:0032677	regulation of interleukin-8 production	8	-0.616965	-1.66792	0.0247818	0.0247818	0.157583	190	tags=50%, list=12%, signal=44%	HMGB1/ANXA1/SERPINE1/CHI3L1
GO:0090303	positive regulation of wound healing	11	-0.614955	-1.84761	0.00665356	0.00665356	0.0879065	190	tags=64%, list=12%, signal=56%	HMGB1/ANXA1/PRDX2/MYLK/PTK2/ITGB1/SERPINE1
GO:1903170	negative regulation of calcium ion transmembrane transport	8	-0.614015	-1.65994	0.0263404	0.0263404	0.162154	490	tags=88%, list=32%, signal=60%	CALM2/RRAD/CALM3/GEM/VDAC1/C4orf3/CALM1
GO:0051588	regulation of neurotransmitter transport	7	-0.611885	-1.58127	0.0407225	0.0407225	0.206984	500	tags=86%, list=32%, signal=58%	RAP1B/CALM3/GPM6B/STXBP5/CALM1/ITGB1
GO:0042475	odontogenesis of dentin-containing tooth	7	-0.607209	-1.56918	0.0445254	0.0445254	0.219581	400	tags=71%, list=26%, signal=53%	PDGFRA/HTRA1/ADM/SERPINE1/TNFRSF11B
GO:0002011	morphogenesis of an epithelial sheet	8	-0.605822	-1.63779	0.0294576	0.0294576	0.175195	79	tags=38%, list=5%, signal=36%	CCN1/CD44/PDPN
GO:0046889	positive regulation of lipid biosynthetic process	7	-0.605562	-1.56492	0.0457931	0.0457931	0.222244	391	tags=71%, list=25%, signal=54%	ZBTB20/CAPN2/ANXA1/ADM/CCN1
GO:0032755	positive regulation of interleukin-6 production	8	-0.604064	-1.63304	0.0305486	0.0305486	0.177507	312	tags=62%, list=20%, signal=50%	HMGB1/APP/MBP/SPON2/CYBA
GO:0051412	response to corticosterone	8	-0.604003	-1.63288	0.0307045	0.0307045	0.178157	183	tags=50%, list=12%, signal=44%	ATP2B1/FOSB/CALM1/FOS
GO:0050922	negative regulation of chemotaxis	11	-0.603898	-1.81439	0.00922426	0.00922426	0.104241	196	tags=55%, list=13%, signal=48%	NRP1/MIF/CCL2/DUSP1/SEMA3A/ROBO2
GO:0035904	aorta development	8	-0.602378	-1.62848	0.0316397	0.0316397	0.179463	222	tags=50%, list=14%, signal=43%	SIX1/MYLK/HES1/ROBO2
GO:0071604	transforming growth factor beta production	7	-0.602286	-1.55646	0.0489621	0.0489621	0.228773	255	tags=57%, list=16%, signal=48%	SMAD3/HSP90AB1/HIF1A/LUM
GO:0071634	regulation of transforming growth factor beta production	7	-0.602286	-1.55646	0.0489621	0.0489621	0.228773	255	tags=57%, list=16%, signal=48%	SMAD3/HSP90AB1/HIF1A/LUM
GO:1901020	negative regulation of calcium ion transmembrane transporter activity	7	-0.602166	-1.55615	0.0489621	0.0489621	0.228773	490	tags=86%, list=32%, signal=59%	CALM2/RRAD/CALM3/GEM/C4orf3/CALM1
GO:0031102	neuron projection regeneration	8	-0.600231	-1.62268	0.0333541	0.0333541	0.184999	188	tags=50%, list=12%, signal=44%	THY1/ADM/PTN/MAP4K4
GO:0048260	positive regulation of receptor-mediated endocytosis	10	-0.599891	-1.74613	0.0151145	0.0151145	0.130081	296	tags=60%, list=19%, signal=49%	MAGI2/B2M/CD63/DAB2/SERPINE1/CLU
GO:0019882	antigen processing and presentation	14	-0.599004	-1.95458	0.0033474	0.0033474	0.059699	355	tags=64%, list=23%, signal=50%	RAB8B/RFTN1/CTSL/CTSD/B2M/CALR/HLA-A/HLA-C/HLA-B
GO:0030501	positive regulation of bone mineralization	8	-0.598468	-1.61791	0.0347569	0.0347569	0.187293	302	tags=62%, list=19%, signal=51%	GPM6B/SMAD3/ATP2B1/PTN/CCN1
GO:0070169	positive regulation of biomineral tissue development	8	-0.598468	-1.61791	0.0347569	0.0347569	0.187293	302	tags=62%, list=19%, signal=51%	GPM6B/SMAD3/ATP2B1/PTN/CCN1
GO:0110151	positive regulation of biomineralization	8	-0.598468	-1.61791	0.0347569	0.0347569	0.187293	302	tags=62%, list=19%, signal=51%	GPM6B/SMAD3/ATP2B1/PTN/CCN1
GO:0051385	response to mineralocorticoid	12	-0.598024	-1.8592	0.00624628	0.00624628	0.0865627	183	tags=50%, list=12%, signal=44%	ATP2B1/FOSB/CCN2/CALM1/CYBA/FOS
GO:0060711	labyrinthine layer development	9	-0.597994	-1.68035	0.023084	0.023084	0.152295	235	tags=56%, list=15%, signal=47%	SPINT2/JUNB/ADM/CCN1/HES1
GO:0098900	regulation of action potential	10	-0.597385	-1.73884	0.0157252	0.0157252	0.131693	444	tags=80%, list=29%, signal=57%	ANK2/CALM3/CAMK2D/FGF13/CACNA2D1/CAV1/CALM1/DLG1
GO:0031579	membrane raft organization	8	-0.597124	-1.61428	0.035692	0.035692	0.190708	313	tags=62%, list=20%, signal=50%	RFTN1/MYADM/CAV1/S100A10/DLG1
GO:0050848	regulation of calcium-mediated signaling	10	-0.595854	-1.73438	0.0163359	0.0163359	0.132396	527	tags=90%, list=34%, signal=60%	NFAT5/NRG1/CALM2/CIB1/CALM3/RCAN1/ATP2B4/CDH13/CALM1
GO:0010565	regulation of cellular ketone metabolic process	10	-0.595803	-1.73424	0.0164885	0.0164885	0.1331	221	tags=60%, list=14%, signal=52%	DKK3/EGR1/ANXA1/ATP2B4/CAV1/ADM
GO:0051817	modulation of process of other organism involved in symbiotic interaction	8	-0.59536	-1.60951	0.036783	0.036783	0.193896	272	tags=62%, list=18%, signal=52%	SAP30/PPIB/JUN/NUCKS1/PTX3
GO:0014912	negative regulation of smooth muscle cell migration	9	-0.592737	-1.66558	0.0267775	0.0267775	0.163844	146	tags=44%, list=9%, signal=40%	IGFBP3/SERPINE1/PRKG1/IGFBP5
GO:0045428	regulation of nitric oxide biosynthetic process	12	-0.59089	-1.83702	0.00758477	0.00758477	0.0921153	255	tags=58%, list=16%, signal=49%	SMAD3/ASS1/ATP2B4/CAV1/HSP90AB1/PTX3/CLU
GO:0002709	regulation of T cell mediated immunity	11	-0.585909	-1.76035	0.0146681	0.0146681	0.128679	370	tags=64%, list=24%, signal=49%	IL1R1/HMGB1/B2M/AHR/IL7R/HLA-A/HLA-B
GO:0050764	regulation of phagocytosis	11	-0.583858	-1.75418	0.0155754	0.0155754	0.131231	315	tags=64%, list=20%, signal=51%	CAMK1D/HMGB1/TGM2/CCL2/CALR/PTX3/CYBA
GO:0098901	regulation of cardiac muscle cell action potential	9	-0.583775	-1.64039	0.0315482	0.0315482	0.179196	444	tags=78%, list=29%, signal=56%	ANK2/CALM3/CAMK2D/FGF13/CAV1/CALM1/DLG1
GO:0002763	positive regulation of myeloid leukocyte differentiation	8	-0.582341	-1.57431	0.0461347	0.0461347	0.222558	275	tags=50%, list=18%, signal=41%	RUNX1/JUN/PRKCA/FOS
GO:0048332	mesoderm morphogenesis	8	-0.581667	-1.57249	0.0464464	0.0464464	0.222558	552	tags=88%, list=36%, signal=57%	GPI/EXOC4/ITGA3/INHBA/SMAD3/DKK1/ITGB1
GO:0010800	positive regulation of peptidyl-threonine phosphorylation	8	-0.579763	-1.56734	0.0478491	0.0478491	0.226595	114	tags=62%, list=7%, signal=58%	CALM2/CALM3/APP/CALM1/CHI3L1
GO:0007156	homophilic cell adhesion via plasma membrane adhesion molecules	10	-0.578973	-1.68525	0.0222901	0.0222901	0.149495	167	tags=40%, list=11%, signal=36%	FAT1/CDH13/ITGB1/ROBO2
GO:0006801	superoxide metabolic process	11	-0.578343	-1.73761	0.0176924	0.0176924	0.13665	134	tags=36%, list=9%, signal=33%	PRDX2/SOD2/CYBA/SOD3
GO:0009409	response to cold	9	-0.578252	-1.62487	0.0347799	0.0347799	0.187293	183	tags=89%, list=12%, signal=79%	EIF2AK4/HSPD1/DNAJC3/NFKBIA/ATP2B1/SOD2/ADM/FOS
GO:0030511	positive regulation of transforming growth factor beta receptor signaling pathway	8	-0.577552	-1.56137	0.0497195	0.0497195	0.229539	198	tags=50%, list=13%, signal=44%	DAB2/TGFBR3/HIPK2/HSP90AB1
GO:1903846	positive regulation of cellular response to transforming growth factor beta stimulus	8	-0.577552	-1.56137	0.0497195	0.0497195	0.229539	198	tags=50%, list=13%, signal=44%	DAB2/TGFBR3/HIPK2/HSP90AB1
GO:0014823	response to activity	10	-0.575475	-1.67506	0.0247328	0.0247328	0.157583	110	tags=40%, list=7%, signal=37%	SOD2/PTN/HIF1A/CYBA
GO:1903036	positive regulation of response to wounding	14	-0.57461	-1.87498	0.0066948	0.0066948	0.0879065	190	tags=50%, list=12%, signal=44%	ANXA1/PRDX2/MYLK/PTK2/PTN/ITGB1/SERPINE1
GO:0060021	roof of mouth development	10	-0.574437	-1.67204	0.0253435	0.0253435	0.15866	498	tags=80%, list=32%, signal=55%	LOXL3/PDGFRA/INHBA/TIPARP/BNC2/TGFBR3/ARID5B/DLG1
GO:0007589	body fluid secretion	10	-0.573203	-1.66845	0.0262595	0.0262595	0.162154	173	tags=40%, list=11%, signal=36%	CAV1/HIF1A/CYBA/PAM
GO:0060071	Wnt signaling pathway, planar cell polarity pathway	10	-0.567231	-1.65107	0.029771	0.029771	0.175857	296	tags=60%, list=19%, signal=49%	MAGI2/SMURF2/DAB2/DKK1/CDC42/GPC6
GO:0090175	regulation of establishment of planar polarity	10	-0.567231	-1.65107	0.029771	0.029771	0.175857	296	tags=60%, list=19%, signal=49%	MAGI2/SMURF2/DAB2/DKK1/CDC42/GPC6
GO:0030500	regulation of bone mineralization	13	-0.566668	-1.80719	0.0114757	0.0114757	0.115623	302	tags=54%, list=19%, signal=44%	GPM6B/SMAD3/ATP2B1/PTN/HIF1A/CCN1/MGP
GO:1902305	regulation of sodium ion transmembrane transport	11	-0.566655	-1.7025	0.0220777	0.0220777	0.149495	422	tags=73%, list=27%, signal=53%	ATP1B3/KIF5B/NEDD4L/UTRN/CAMK2D/FGF13/ATP2B4/DLG1
GO:0080164	regulation of nitric oxide metabolic process	13	-0.564587	-1.80056	0.011917	0.011917	0.116413	255	tags=54%, list=16%, signal=45%	SMAD3/ASS1/ATP2B4/CAV1/HSP90AB1/PTX3/CLU
GO:0032760	positive regulation of tumor necrosis factor production	12	-0.56361	-1.75221	0.0171029	0.0171029	0.134871	408	tags=67%, list=26%, signal=50%	HSPB1/AKAP12/HMGB1/APP/MIF/CLU/SPON2/CYBA
GO:1903557	positive regulation of tumor necrosis factor superfamily cytokine production	12	-0.56361	-1.75221	0.0171029	0.0171029	0.134871	408	tags=67%, list=26%, signal=50%	HSPB1/AKAP12/HMGB1/APP/MIF/CLU/SPON2/CYBA
GO:0046890	regulation of lipid biosynthetic process	11	-0.563066	-1.69172	0.0240436	0.0240436	0.156825	254	tags=64%, list=16%, signal=54%	ZBTB20/CAPN2/DKK3/EGR1/ANXA1/ADM/CCN1
GO:0046849	bone remodeling	9	-0.560499	-1.57499	0.0453986	0.0453986	0.221479	206	tags=44%, list=13%, signal=39%	PRKCA/PTN/CTSK/TNFRSF11B
GO:0002456	T cell mediated immunity	13	-0.559215	-1.78342	0.0136825	0.0136825	0.123938	370	tags=85%, list=24%, signal=65%	MALT1/HSPD1/CD46/IL1R1/RFTN1/HMGB1/B2M/AHR/IL7R/HLA-A/HLA-B
GO:2001259	positive regulation of cation channel activity	9	-0.5592	-1.57134	0.0469375	0.0469375	0.223694	490	tags=78%, list=32%, signal=54%	CALM2/ANK2/CALM3/KIF5B/CACNA2D1/CCL2/CALM1
GO:0042698	ovulation cycle	14	-0.555699	-1.81327	0.0103333	0.0103333	0.108545	231	tags=64%, list=15%, signal=55%	PDGFRA/INHBA/HSPA5/ADAMTS1/EGR1/PTN/PTX3/ROBO2/PAM
GO:0042742	defense response to bacterium	19	-0.554762	-2.0066	0.00182022	0.00182022	0.0421856	62	tags=32%, list=4%, signal=31%	IL7R/SERPINE1/SPON2/CYBA/HLA-A/SLPI
GO:0003279	cardiac septum development	13	-0.552992	-1.76358	0.016625	0.016625	0.133668	196	tags=46%, list=13%, signal=41%	NRP1/HEG1/TGFBR3/CCN1/HES1/ROBO2
GO:0033627	cell adhesion mediated by integrin	16	-0.552141	-1.88469	0.00644238	0.00644238	0.0871382	103	tags=38%, list=7%, signal=35%	PTK2/PLAU/ITGB1/SERPINE1/FBN1/CYP1B1
GO:1902895	positive regulation of pri-miRNA transcription by RNA polymerase II	11	-0.551144	-1.65589	0.0309995	0.0309995	0.178833	255	tags=45%, list=16%, signal=38%	SMAD3/JUN/EGR1/HIF1A/FOS
GO:0060395	SMAD protein signal transduction	14	-0.550028	-1.79477	0.0116431	0.0116431	0.115623	363	tags=64%, list=23%, signal=50%	NCEH1/INHBA/MAGI2/SMAD3/JUN/DAB2/WWTR1/HIPK2/FOS
GO:0032635	interleukin-6 production	14	-0.549222	-1.79214	0.0122253	0.0122253	0.117439	312	tags=50%, list=20%, signal=40%	HMGB1/APP/CAPN2/MBP/SPON2/CYBA/HLA-B
GO:0032675	regulation of interleukin-6 production	14	-0.549222	-1.79214	0.0122253	0.0122253	0.117439	312	tags=50%, list=20%, signal=40%	HMGB1/APP/CAPN2/MBP/SPON2/CYBA/HLA-B
GO:0035270	endocrine system development	13	-0.547758	-1.74689	0.0188318	0.0188318	0.14098	710	tags=100%, list=46%, signal=55%	NF1/CDK6/MDK/ETS1/PDGFRA/PITX1/SMAD3/SIX1/DKK3/ANXA1/ARID5B/HES1
GO:0061614	pri-miRNA transcription by RNA polymerase II	13	-0.545908	-1.74098	0.0194203	0.0194203	0.141769	255	tags=46%, list=16%, signal=39%	SMAD3/DDX5/JUN/EGR1/HIF1A/FOS
GO:0003015	heart process	27	-0.544222	-2.18879	0.000266064	0.000266064	0.0184604	293	tags=59%, list=19%, signal=49%	NEDD4L/AKAP13/CAMK2D/FGF13/CACNA2D1/RGS4/ATP2B4/ATP2B1/WWTR1/CAV1/CCN2/CALM1/CDC42/ADM/DLG1/SEMA3A
GO:0030032	lamellipodium assembly	11	-0.544206	-1.63505	0.0358385	0.0358385	0.190708	208	tags=55%, list=13%, signal=48%	FER/AUTS2/CDH13/CDC42/ITGB1/VCL
GO:0070555	response to interleukin-1	19	-0.543113	-1.96446	0.00294035	0.00294035	0.0553089	387	tags=58%, list=25%, signal=44%	AKAP12/IL1R1/RORA/APP/PRKCA/EGR1/ANXA1/CCL2/HIF1A/CYBA/CHI3L1
GO:1904892	regulation of receptor signaling pathway via STAT	10	-0.542078	-1.57785	0.0485496	0.0485496	0.228773	173	tags=40%, list=11%, signal=36%	CAV1/IL7R/HES1/CYP1B1
GO:0097581	lamellipodium organization	16	-0.540009	-1.84327	0.00816034	0.00816034	0.0972239	208	tags=44%, list=13%, signal=38%	AUTS2/CDH13/CDC42/CD44/PDPN/ITGB1/VCL
GO:0051961	negative regulation of nervous system development	17	-0.539335	-1.87724	0.00653966	0.00653966	0.0878664	432	tags=71%, list=28%, signal=52%	SPART/PCM1/PPP3CA/SEMA3C/FGF13/B2M/NRP1/THY1/PTN/SEMA3A/HES1/ROBO2
GO:0048675	axon extension	19	-0.538052	-1.94616	0.0033604	0.0033604	0.059699	365	tags=58%, list=24%, signal=45%	SEMA3C/DPYSL2/RAPH1/AUTS2/GOLGA4/NRP1/MACF1/HSP90AB1/ITGB1/SEMA3A/VCL
GO:0003206	cardiac chamber morphogenesis	17	-0.537315	-1.87021	0.00668183	0.00668183	0.0879065	209	tags=47%, list=13%, signal=41%	ADAMTS1/NRP1/HEG1/TGFBR3/HIF1A/CCN1/HES1/ROBO2
GO:0035023	regulation of Rho protein signal transduction	13	-0.535671	-1.70834	0.0241283	0.0241283	0.156825	291	tags=77%, list=19%, signal=63%	LPAR1/ABL2/ITGA3/AKAP13/NRP1/HEG1/STARD13/STMN1/ITGB1/COL3A1
GO:0010469	regulation of signaling receptor activity	19	-0.534536	-1.93344	0.00448054	0.00448054	0.0710598	221	tags=53%, list=14%, signal=46%	APP/DKK3/PHLDA2/NRP1/CCL2/DKK1/HIF1A/PLAU/ITGB1/SERPINE1
GO:0090100	positive regulation of transmembrane receptor protein serine/threonine kinase signaling pathway	14	-0.534105	-1.74281	0.018629	0.018629	0.14098	198	tags=43%, list=13%, signal=38%	DAB2/TGFBR3/HIPK2/HSP90AB1/CCN1/HES1
GO:0032570	response to progesterone	11	-0.533969	-1.60429	0.0433994	0.0433994	0.216419	173	tags=36%, list=11%, signal=33%	CAV1/FOSB/PTN/FOS
GO:0062013	positive regulation of small molecule metabolic process	11	-0.532711	-1.60051	0.0447603	0.0447603	0.220219	391	tags=64%, list=25%, signal=48%	ZBTB20/HMGB1/APP/ANXA1/ENO1/ADM/HIF1A
GO:0008016	regulation of heart contraction	22	-0.532322	-2.01411	0.00191048	0.00191048	0.042879	267	tags=55%, list=17%, signal=46%	CAMK2D/FGF13/CACNA2D1/RGS4/ATP2B4/ATP2B1/CAV1/CCN2/CALM1/ADM/DLG1/SEMA3A
GO:0045123	cellular extravasation	11	-0.531595	-1.59716	0.0455164	0.0455164	0.221514	553	tags=82%, list=36%, signal=53%	MDK/CD99/IL1R1/FER/GCNT1/PDGFD/THY1/CCL2/ITGB1
GO:0001736	establishment of planar polarity	11	-0.529923	-1.59214	0.0464237	0.0464237	0.222558	296	tags=55%, list=19%, signal=44%	MAGI2/SMURF2/DAB2/DKK1/CDC42/GPC6
GO:0007164	establishment of tissue polarity	11	-0.529923	-1.59214	0.0464237	0.0464237	0.222558	296	tags=55%, list=19%, signal=44%	MAGI2/SMURF2/DAB2/DKK1/CDC42/GPC6
GO:0001508	action potential	13	-0.521743	-1.66392	0.0304546	0.0304546	0.177507	444	tags=69%, list=29%, signal=50%	ANK2/CALM3/NEDD4L/CAMK2D/FGF13/CACNA2D1/CAV1/CALM1/DLG1
GO:0086001	cardiac muscle cell action potential	13	-0.521743	-1.66392	0.0304546	0.0304546	0.177507	444	tags=69%, list=29%, signal=50%	ANK2/CALM3/NEDD4L/CAMK2D/FGF13/CACNA2D1/CAV1/CALM1/DLG1
GO:1990138	neuron projection extension	24	-0.521453	-2.02672	0.00215401	0.00215401	0.0449035	365	tags=58%, list=24%, signal=45%	SEMA3C/DPYSL2/RAPH1/IQGAP1/NEDD4L/AUTS2/GOLGA4/NRP1/SPAG9/MACF1/HSP90AB1/ITGB1/SEMA3A/VCL
GO:1902893	regulation of pri-miRNA transcription by RNA polymerase II	12	-0.521264	-1.62056	0.0388162	0.0388162	0.202035	255	tags=42%, list=16%, signal=35%	SMAD3/JUN/EGR1/HIF1A/FOS
GO:0006809	nitric oxide biosynthetic process	16	-0.52118	-1.779	0.0140301	0.0140301	0.12581	307	tags=56%, list=20%, signal=46%	RORA/SMAD3/ASS1/ATP2B4/CAV1/HSP90AB1/PTX3/CLU/CYP1B1
GO:0060047	heart contraction	25	-0.520752	-2.04908	0.00173983	0.00173983	0.0411476	293	tags=72%, list=19%, signal=59%	CALM2/ANK2/CALM3/RPS6KA2/NEDD4L/CAMK2D/FGF13/CACNA2D1/RGS4/ATP2B4/ATP2B1/CAV1/CCN2/CALM1/CDC42/ADM/DLG1/SEMA3A
GO:0051606	detection of stimulus	14	-0.519071	-1.69375	0.0248872	0.0248872	0.157852	142	tags=43%, list=9%, signal=39%	PIEZO2/CALM1/PTK2/FAP/HLA-A/HLA-B
GO:0007565	female pregnancy	29	-0.517243	-2.12112	0.000396825	0.000396825	0.0205607	274	tags=48%, list=18%, signal=41%	PSG4/CAPN2/STS/SMURF2/JUNB/FOSB/TIMP1/ADM/PTN/CALR/CTSB/IGFBP5/PAM/FOS
GO:0001570	vasculogenesis	14	-0.51633	-1.68481	0.0263426	0.0263426	0.162154	258	tags=50%, list=17%, signal=42%	TIPARP/JUNB/HEG1/TGFBR3/CAV1/MYO1E/ADM
GO:0045834	positive regulation of lipid metabolic process	13	-0.515865	-1.64517	0.0338385	0.0338385	0.186391	400	tags=62%, list=26%, signal=46%	PDGFRA/ZBTB20/CAPN2/ANXA1/CDC42/PTK2/ADM/CCN1
GO:0006939	smooth muscle contraction	14	-0.515763	-1.68296	0.0267792	0.0267792	0.163844	187	tags=43%, list=12%, signal=38%	ATP2B4/ATP2B1/CAV1/MYLK/PRKG1/DLG1
GO:0001890	placenta development	25	-0.515495	-2.0284	0.00200749	0.00200749	0.0429562	235	tags=44%, list=15%, signal=38%	SPINT2/PHLDA2/JUNB/PTK2/ADM/HSP90AB1/PTN/HIF1A/CCN1/HES1/CTSB
GO:0071772	response to BMP	21	-0.514511	-1.91993	0.00453795	0.00453795	0.0711335	326	tags=57%, list=21%, signal=46%	HTRA1/CRIM1/SMAD3/SPINT2/DDX5/SMURF2/EGR1/TGFBR3/HIPK2/CCN1/FBN1/HES1
GO:0071773	cellular response to BMP stimulus	21	-0.514511	-1.91993	0.00453795	0.00453795	0.0711335	326	tags=57%, list=21%, signal=46%	HTRA1/CRIM1/SMAD3/SPINT2/DDX5/SMURF2/EGR1/TGFBR3/HIPK2/CCN1/FBN1/HES1
GO:2000027	regulation of animal organ morphogenesis	18	-0.513779	-1.8264	0.0110154	0.0110154	0.112496	296	tags=50%, list=19%, signal=41%	MAGI2/SIX1/SMURF2/DAB2/DKK1/CDC42/GPC6/TNFRSF11B/ROBO2
GO:0098742	cell-cell adhesion via plasma-membrane adhesion molecules	16	-0.51217	-1.74825	0.0171797	0.0171797	0.134871	260	tags=44%, list=17%, signal=37%	MYADM/MBP/FAT1/CDH13/GPC6/ITGB1/ROBO2
GO:0051897	positive regulation of protein kinase B signaling	19	-0.512131	-1.8524	0.00980118	0.00980118	0.107394	103	tags=26%, list=7%, signal=25%	PTK2/HSP90AB1/ITGB1/IGFBP5/CHI3L1
GO:0050768	negative regulation of neurogenesis	16	-0.5114	-1.74562	0.0173228	0.0173228	0.134887	432	tags=69%, list=28%, signal=50%	SPART/PCM1/PPP3CA/SEMA3C/FGF13/B2M/NRP1/THY1/PTN/SEMA3A/HES1
GO:0001906	cell killing	15	-0.50842	-1.70026	0.0244114	0.0244114	0.156825	325	tags=53%, list=21%, signal=43%	KIF5B/CFH/B2M/CD59/HSP90AB1/IL7R/HLA-A/HLA-B
GO:0032835	glomerulus development	13	-0.508007	-1.62011	0.0409004	0.0409004	0.207541	400	tags=62%, list=26%, signal=46%	PDGFRA/IQGAP1/MAGI2/PDGFD/EGR1/WWTR1/MYO1E/HES1
GO:0071277	cellular response to calcium ion	15	-0.507395	-1.69684	0.0252781	0.0252781	0.158496	368	tags=53%, list=24%, signal=41%	FUS/IQGAP1/CAMK2D/HSPA5/JUNB/CPNE3/FOSB/FOS
GO:0001892	embryonic placenta development	16	-0.506206	-1.72789	0.018325	0.018325	0.13983	235	tags=44%, list=15%, signal=38%	SPINT2/PHLDA2/JUNB/ADM/HIF1A/CCN1/HES1
GO:0050777	negative regulation of immune response	21	-0.505108	-1.88484	0.00591309	0.00591309	0.0841702	341	tags=52%, list=22%, signal=41%	FER/SERPING1/HTRA1/AHR/ANXA1/CD59/PLK2/IL7R/COL3A1/HLA-A/HLA-B
GO:0071347	cellular response to interleukin-1	14	-0.503339	-1.64242	0.033474	0.033474	0.185193	387	tags=57%, list=25%, signal=43%	TANK/AKAP12/IL1R1/RORA/EGR1/CCL2/HIF1A/CHI3L1
GO:0046209	nitric oxide metabolic process	17	-0.503151	-1.7513	0.0169178	0.0169178	0.134871	307	tags=53%, list=20%, signal=43%	RORA/SMAD3/ASS1/ATP2B4/CAV1/HSP90AB1/PTX3/CLU/CYP1B1
GO:2001057	reactive nitrogen species metabolic process	17	-0.503151	-1.7513	0.0169178	0.0169178	0.134871	307	tags=53%, list=20%, signal=43%	RORA/SMAD3/ASS1/ATP2B4/CAV1/HSP90AB1/PTX3/CLU/CYP1B1
GO:0061041	regulation of wound healing	24	-0.501979	-1.95103	0.00323102	0.00323102	0.058596	337	tags=58%, list=22%, signal=46%	SERPING1/HMGB1/SMAD3/ANXA1/CD9/CAV1/PRDX2/MYLK/PTK2/PLAU/ITGB1/SERPINE1/PRKG1/FAP
GO:0030278	regulation of ossification	17	-0.501433	-1.74531	0.0174865	0.0174865	0.135477	360	tags=53%, list=23%, signal=41%	CHSY1/GPM6B/SMAD3/ATP2B1/DKK1/PTN/HIF1A/CCN1/MGP
GO:0006909	phagocytosis	24	-0.500837	-1.9466	0.00336564	0.00336564	0.059699	315	tags=50%, list=20%, signal=40%	CAMK1D/HMGB1/TGM2/ANXA1/CCL2/CDC42/PTK2/ITGB1/CALR/PTX3/SPON2/CYBA
GO:0030509	BMP signaling pathway	20	-0.499712	-1.83951	0.0102069	0.0102069	0.107778	326	tags=55%, list=21%, signal=44%	HTRA1/CRIM1/SMAD3/DDX5/SMURF2/EGR1/TGFBR3/HIPK2/CCN1/FBN1/HES1
GO:0070167	regulation of biomineral tissue development	15	-0.498029	-1.66552	0.0304781	0.0304781	0.177507	302	tags=47%, list=19%, signal=38%	GPM6B/SMAD3/ATP2B1/PTN/HIF1A/CCN1/MGP
GO:0110149	regulation of biomineralization	15	-0.498029	-1.66552	0.0304781	0.0304781	0.177507	302	tags=47%, list=19%, signal=38%	GPM6B/SMAD3/ATP2B1/PTN/HIF1A/CCN1/MGP
GO:0002706	regulation of lymphocyte mediated immunity	15	-0.495563	-1.65727	0.0310559	0.0310559	0.178833	589	tags=73%, list=38%, signal=46%	MALT1/HSPD1/CD46/NSD2/IL1R1/HMGB1/B2M/AHR/IL7R/HLA-A/HLA-B
GO:0006942	regulation of striated muscle contraction	13	-0.494771	-1.5779	0.0489922	0.0489922	0.228773	490	tags=77%, list=32%, signal=53%	DSP/CALM2/ANK2/CALM3/CAMK2D/FGF13/CAV1/CCN2/CALM1/DLG1
GO:0055117	regulation of cardiac muscle contraction	13	-0.494771	-1.5779	0.0489922	0.0489922	0.228773	490	tags=77%, list=32%, signal=53%	DSP/CALM2/ANK2/CALM3/CAMK2D/FGF13/CAV1/CCN2/CALM1/DLG1
GO:0035150	regulation of tube size	18	-0.493836	-1.7555	0.0162406	0.0162406	0.131889	183	tags=33%, list=12%, signal=30%	ATP2B1/CAV1/SOD2/ADM/PRKG1/SOD3
GO:0035296	regulation of tube diameter	18	-0.493836	-1.7555	0.0162406	0.0162406	0.131889	183	tags=33%, list=12%, signal=30%	ATP2B1/CAV1/SOD2/ADM/PRKG1/SOD3
GO:0097746	blood vessel diameter maintenance	18	-0.493836	-1.7555	0.0162406	0.0162406	0.131889	183	tags=33%, list=12%, signal=30%	ATP2B1/CAV1/SOD2/ADM/PRKG1/SOD3
GO:2001257	regulation of cation channel activity	23	-0.49306	-1.89131	0.00515744	0.00515744	0.077251	490	tags=70%, list=32%, signal=48%	CALM2/AHNAK/RRAD/ANK2/CALM3/GEM/KIF5B/APP/CAMK2D/FGF13/CACNA2D1/CAV1/CCL2/CALM1/ITGB1/DLG1
GO:0032102	negative regulation of response to external stimulus	43	-0.492033	-2.24173	0.000251099	0.000251099	0.0184604	196	tags=40%, list=13%, signal=36%	NRP1/CD9/MIF/CCL2/PRDX2/NT5E/PLK2/DUSP1/PLAU/SERPINE1/PRKG1/FAP/SEMA3A/NUCB2/ROBO2/HLA-A/HLA-B
GO:0002449	lymphocyte mediated immunity	23	-0.491675	-1.886	0.0055646	0.0055646	0.080661	589	tags=74%, list=38%, signal=47%	MALT1/HSPD1/C1R/CD46/NSD2/TUBB4B/IL1R1/SERPING1/KIF5B/RFTN1/HMGB1/B2M/AHR/IL7R/CLU/HLA-A/HLA-B
GO:0042445	hormone metabolic process	22	-0.491224	-1.85861	0.00750546	0.00750546	0.0914267	278	tags=45%, list=18%, signal=38%	CTSL/TIPARP/CPQ/DKK3/EGR1/ADM/HIF1A/CTSK/CYP1B1/CTSB
GO:0070252	actin-mediated cell contraction	14	-0.490697	-1.60117	0.0419153	0.0419153	0.209882	444	tags=79%, list=29%, signal=57%	MYL6/DSP/ANK2/EPDR1/NEDD4L/CAMK2D/FGF13/CACNA2D1/CAV1/PDPN/DLG1
GO:0002822	regulation of adaptive immune response based on somatic recombination of immune receptors built from immunoglobulin superfamily domains	19	-0.490365	-1.77367	0.0148418	0.0148418	0.12964	589	tags=74%, list=38%, signal=46%	MALT1/HSPD1/CD46/NSD2/LOXL3/NFKBIZ/IL1R1/HMGB1/B2M/AHR/ANXA1/IL7R/HLA-A/HLA-B
GO:0060048	cardiac muscle contraction	16	-0.490258	-1.67345	0.0289191	0.0289191	0.173192	490	tags=69%, list=32%, signal=48%	CALM2/ANK2/CALM3/NEDD4L/CAMK2D/FGF13/CACNA2D1/CAV1/CCN2/CALM1/DLG1
GO:1900024	regulation of substrate adhesion-dependent cell spreading	17	-0.489638	-1.70426	0.0224623	0.0224623	0.150153	260	tags=47%, list=17%, signal=40%	MYADM/NRP1/EFNA5/CDC42/PTK2/S100A10/PDPN/CALR
GO:0003231	cardiac ventricle development	16	-0.489034	-1.66928	0.0296349	0.0296349	0.175857	180	tags=38%, list=12%, signal=33%	HEG1/TGFBR3/HIF1A/CCN1/HES1/ROBO2
GO:0050878	regulation of body fluid levels	54	-0.488204	-2.34623	0.00012273	0.00012273	0.0184604	216	tags=43%, list=14%, signal=38%	JMJD1C/PRKCA/UGCG/HEG1/CD9/CAV1/CD59/TLN1/PRDX2/ADM/HIF1A/STMN1/LMAN1/PDPN/MYL9/PLAU/SERPINE1/PRKG1/FAP/COL3A1/VCL/CYBA/PAM
GO:0060249	anatomical structure homeostasis	26	-0.487686	-1.94282	0.00385638	0.00385638	0.0636572	249	tags=42%, list=16%, signal=36%	MBP/B2M/PRKCA/ATP2B1/WWTR1/CCN2/HIF1A/ITGB1/CTSK/VCL/TNFRSF11B
GO:0006959	humoral immune response	17	-0.487331	-1.69623	0.023031	0.023031	0.152295	156	tags=35%, list=10%, signal=32%	CCL2/CD59/CLU/SPON2/HLA-A/SLPI
GO:0030193	regulation of blood coagulation	16	-0.48621	-1.65964	0.0312097	0.0312097	0.178833	176	tags=44%, list=11%, signal=39%	CD9/CAV1/PRDX2/PLAU/SERPINE1/PRKG1/FAP
GO:1900046	regulation of hemostasis	16	-0.48621	-1.65964	0.0312097	0.0312097	0.178833	176	tags=44%, list=11%, signal=39%	CD9/CAV1/PRDX2/PLAU/SERPINE1/PRKG1/FAP
GO:0042180	cellular ketone metabolic process	15	-0.485261	-1.62281	0.0359671	0.0359671	0.191141	221	tags=47%, list=14%, signal=40%	DKK3/EGR1/ANXA1/ATP2B4/CAV1/TPI1/ADM
GO:0030510	regulation of BMP signaling pathway	14	-0.482818	-1.57546	0.0496289	0.0496289	0.229539	458	tags=64%, list=30%, signal=46%	ITGA3/SPART/HTRA1/CRIM1/SMURF2/HIPK2/CCN1/FBN1/HES1
GO:0030048	actin filament-based movement	18	-0.482359	-1.7147	0.0213247	0.0213247	0.146877	610	tags=78%, list=39%, signal=48%	MYL6/MYO1D/DSP/MYH9/ANK2/EPDR1/NEDD4L/CAMK2D/FGF13/CACNA2D1/CAV1/MYO1E/PDPN/DLG1
GO:0002688	regulation of leukocyte chemotaxis	19	-0.479468	-1.73425	0.0194623	0.0194623	0.141819	315	tags=47%, list=20%, signal=38%	CAMK1D/HMGB1/MIF/CCL2/PTK2/PTN/DUSP1/SERPINE1/CALR
GO:0002761	regulation of myeloid leukocyte differentiation	15	-0.477638	-1.59732	0.0418894	0.0418894	0.209882	338	tags=47%, list=22%, signal=37%	INHBA/RUNX1/JUN/PRKCA/PRXL2A/FBN1/FOS
GO:0003002	regionalization	22	-0.476659	-1.8035	0.00982533	0.00982533	0.107394	365	tags=50%, list=24%, signal=39%	SEMA3C/CHSY1/PBX3/SMAD3/SIX1/NRP1/DKK1/HIPK2/SEMA3A/HES1/ROBO2
GO:0019079	viral genome replication	23	-0.476193	-1.82661	0.00882193	0.00882193	0.102004	403	tags=57%, list=26%, signal=42%	DEK/PPIA/DDX3X/PPIB/DDX5/EEA1/NUCKS1/TOP2A/CCL2/IFITM2/CDC42/IFITM3/SLPI
GO:0003205	cardiac chamber development	20	-0.476151	-1.75278	0.017931	0.017931	0.137865	209	tags=40%, list=13%, signal=35%	ADAMTS1/NRP1/HEG1/TGFBR3/HIF1A/CCN1/HES1/ROBO2
GO:1903034	regulation of response to wounding	28	-0.474173	-1.92466	0.00345102	0.00345102	0.0598998	190	tags=54%, list=12%, signal=48%	SERPING1/HMGB1/SMAD3/ANXA1/CD9/CAV1/PRDX2/MYLK/PTK2/PTN/PLAU/ITGB1/SERPINE1/PRKG1/FAP
GO:0045807	positive regulation of endocytosis	17	-0.472928	-1.6461	0.032414	0.032414	0.182068	378	tags=53%, list=24%, signal=40%	PPP3CA/MAGI2/NEDD4L/B2M/CD63/DAB2/CDC42/SERPINE1/CLU
GO:0002443	leukocyte mediated immunity	29	-0.472398	-1.93722	0.0031746	0.0031746	0.058358	554	tags=72%, list=36%, signal=47%	MALT1/HSPD1/C1R/CD46/NSD2/TUBB4B/KMT2E/IL1R1/FER/SERPING1/KIF5B/RFTN1/HMGB1/B2M/AHR/PTGDS/IL7R/CLU/SPON2/HLA-A/HLA-B
GO:0072073	kidney epithelium development	19	-0.469435	-1.69796	0.0224027	0.0224027	0.150002	318	tags=47%, list=20%, signal=38%	IQGAP1/MAGI2/SMAD3/SIX1/WWTR1/MYO1E/DLG1/HES1/ROBO2
GO:0060560	developmental growth involved in morphogenesis	34	-0.467778	-2.01199	0.00141844	0.00141844	0.036538	365	tags=53%, list=24%, signal=41%	SEMA3C/DPYSL2/RAPH1/IQGAP1/APP/MAGI2/NEDD4L/FGF13/SIX1/AUTS2/GOLGA4/NRP1/SPAG9/MACF1/HSP90AB1/ITGB1/SEMA3A/VCL
GO:0022612	gland morphogenesis	17	-0.467148	-1.62598	0.0368212	0.0368212	0.193896	412	tags=53%, list=27%, signal=39%	MSN/SEMA3C/TGM2/NRP1/CAV1/CDC42/PTN/SEMA3A/IGFBP5
GO:0030168	platelet activation	21	-0.466375	-1.74031	0.0177393	0.0177393	0.13665	483	tags=71%, list=31%, signal=50%	ACTG1/MYH9/IL6ST/HSPB1/PDGFRA/PPIA/MYL12A/PRKCA/CD9/TLN1/PDPN/MYL9/PRKG1/COL3A1/VCL
GO:0045639	positive regulation of myeloid cell differentiation	17	-0.465962	-1.62185	0.0376742	0.0376742	0.197357	338	tags=47%, list=22%, signal=37%	INHBA/HMGB2/HMGB1/RUNX1/JUN/PRKCA/HIF1A/FOS
GO:0050817	coagulation	40	-0.46537	-2.08577	0.000886637	0.000886637	0.0293914	555	tags=72%, list=36%, signal=48%	C1QTNF1/GNA12/VKORC1/AP3B1/ACTG1/MYH9/IL6ST/HS3ST5/HSPB1/PDGFRA/PPIA/SERPING1/MYL12A/JMJD1C/PRKCA/CD9/CAV1/CD59/TLN1/PRDX2/LMAN1/PDPN/MYL9/PLAU/SERPINE1/PRKG1/FAP/COL3A1/VCL
GO:0070527	platelet aggregation	19	-0.465315	-1.68306	0.025203	0.025203	0.158496	483	tags=74%, list=31%, signal=51%	ACTG1/MYH9/IL6ST/HSPB1/PDGFRA/PPIA/MYL12A/PRKCA/CD9/TLN1/PDPN/MYL9/PRKG1/VCL
GO:0007599	hemostasis	40	-0.464991	-2.08408	0.000886637	0.000886637	0.0293914	555	tags=72%, list=36%, signal=48%	C1QTNF1/GPI/GNA12/VKORC1/AP3B1/ACTG1/MYH9/IL6ST/HSPB1/PDGFRA/PPIA/SERPING1/MYL12A/JMJD1C/PRKCA/CD9/CAV1/CD59/TLN1/PRDX2/LMAN1/PDPN/MYL9/PLAU/SERPINE1/PRKG1/FAP/COL3A1/VCL
GO:0014910	regulation of smooth muscle cell migration	20	-0.464969	-1.71161	0.022069	0.022069	0.149495	209	tags=40%, list=13%, signal=35%	ADAMTS1/PDGFD/NRP1/IGFBP3/PLAU/SERPINE1/PRKG1/IGFBP5
GO:0002819	regulation of adaptive immune response	22	-0.464389	-1.75707	0.0141921	0.0141921	0.126977	605	tags=73%, list=39%, signal=45%	EIF2AK4/MALT1/HSPD1/CD46/NSD2/LOXL3/NFKBIZ/IL6ST/IL1R1/HMGB1/B2M/AHR/ANXA1/IL7R/HLA-A/HLA-B
GO:0034446	substrate adhesion-dependent cell spreading	21	-0.463701	-1.73033	0.019527	0.019527	0.142034	344	tags=52%, list=22%, signal=41%	PEAK1/FER/ATRNL1/MYADM/NRP1/EFNA5/CDC42/PTK2/S100A10/PDPN/CALR
GO:0036293	response to decreased oxygen levels	63	-0.462691	-2.29839	0.000120555	0.000120555	0.0184604	255	tags=38%, list=16%, signal=33%	SMAD3/CAPN2/LOXL2/EGR1/TGFBR3/CAV1/BNIP3/CCN2/ENO1/SOD2/HIPK2/NDRG1/ADM/PTN/HIF1A/PGK1/PLAU/PLOD2/LDHA/CYBA/PAM/HSP90B1/MALAT1/SOD3
GO:0072593	reactive oxygen species metabolic process	36	-0.462413	-2.01571	0.00141352	0.00141352	0.036538	145	tags=31%, list=9%, signal=28%	BNIP3/CCN2/PRDX2/SOD2/GPX3/SLC5A3/HIF1A/CCN1/CYP1B1/CYBA/SOD3
GO:0051384	response to glucocorticoid	25	-0.461948	-1.8177	0.0101713	0.0101713	0.107683	243	tags=40%, list=16%, signal=34%	ASS1/ANXA1/HNRNPU/ATP2B1/FOSB/CALM1/ADM/DUSP1/PAM/FOS
GO:0051591	response to cAMP	19	-0.461685	-1.66993	0.0274433	0.0274433	0.166897	243	tags=53%, list=16%, signal=45%	APP/ASS1/HSPA5/JUN/AHR/FOSB/DUSP1/LDHA/IGFBP5/FOS
GO:0010721	negative regulation of cell development	21	-0.461628	-1.72259	0.020352	0.020352	0.144908	432	tags=62%, list=28%, signal=45%	SPART/PCM1/PPP3CA/SEMA3C/FGF13/B2M/NRP1/THY1/EFNA5/PTN/FBN1/SEMA3A/HES1
GO:0003007	heart morphogenesis	26	-0.461605	-1.83892	0.00797872	0.00797872	0.0957497	255	tags=46%, list=16%, signal=39%	SMAD3/SIX1/ADAMTS1/NRP1/HEG1/TGFBR3/DKK1/PTK2/HIF1A/CCN1/HES1/ROBO2
GO:0007596	blood coagulation	39	-0.461402	-2.05488	0.00139878	0.00139878	0.0364965	555	tags=72%, list=36%, signal=47%	C1QTNF1/GNA12/VKORC1/AP3B1/ACTG1/MYH9/IL6ST/HSPB1/PDGFRA/PPIA/SERPING1/MYL12A/JMJD1C/PRKCA/CD9/CAV1/CD59/TLN1/PRDX2/LMAN1/PDPN/MYL9/PLAU/SERPINE1/PRKG1/FAP/COL3A1/VCL
GO:0001666	response to hypoxia	61	-0.460415	-2.27087	0.000121109	0.000121109	0.0184604	255	tags=38%, list=16%, signal=33%	SMAD3/CAPN2/LOXL2/EGR1/TGFBR3/CAV1/BNIP3/ENO1/SOD2/HIPK2/NDRG1/ADM/PTN/HIF1A/PGK1/PLAU/PLOD2/LDHA/CYBA/PAM/HSP90B1/MALAT1/SOD3
GO:0050920	regulation of chemotaxis	34	-0.460264	-1.97968	0.00180529	0.00180529	0.0421856	408	tags=53%, list=26%, signal=40%	HSPB1/PDGFRA/SEMA3C/CAMK1D/HMGB1/SMAD3/PDGFD/NRP1/MIF/CCL2/CDH13/PTK2/PTN/DUSP1/SERPINE1/CALR/SEMA3A/ROBO2
GO:0044706	multi-multicellular organism process	32	-0.459897	-1.9433	0.00274438	0.00274438	0.0526012	274	tags=44%, list=18%, signal=37%	PSG4/CAPN2/STS/SMURF2/JUNB/FOSB/TIMP1/ADM/PTN/CALR/CTSB/IGFBP5/PAM/FOS
GO:0001894	tissue homeostasis	23	-0.459032	-1.76078	0.0143865	0.0143865	0.127035	249	tags=39%, list=16%, signal=33%	MBP/B2M/PRKCA/WWTR1/CCN2/ITGB1/CTSK/VCL/TNFRSF11B
GO:0030323	respiratory tube development	29	-0.458647	-1.88083	0.00595238	0.00595238	0.0841702	180	tags=31%, list=12%, signal=28%	HEG1/CCN2/YWHAZ/CDC42/PTN/PDPN/HES1/IGFBP5/CHI3L1
GO:0030324	lung development	29	-0.458647	-1.88083	0.00595238	0.00595238	0.0841702	180	tags=31%, list=12%, signal=28%	HEG1/CCN2/YWHAZ/CDC42/PTN/PDPN/HES1/IGFBP5/CHI3L1
GO:0014074	response to purine-containing compound	23	-0.457343	-1.7543	0.0154723	0.0154723	0.131231	243	tags=43%, list=16%, signal=37%	ASS1/HSPA5/JUN/AHR/FOSB/DUSP1/LDHA/IGFBP5/HSP90B1/FOS
GO:0007266	Rho protein signal transduction	27	-0.45687	-1.83748	0.00811494	0.00811494	0.0970962	205	tags=41%, list=13%, signal=36%	CTNNAL1/NRP1/HEG1/STARD13/CDH13/CDC42/STMN1/PDPN/ITGB1/COL3A1/ARHGAP29
GO:0046683	response to organophosphorus	23	-0.456725	-1.75193	0.015608	0.015608	0.131231	243	tags=43%, list=16%, signal=37%	ASS1/HSPA5/JUN/AHR/FOSB/DUSP1/LDHA/IGFBP5/HSP90B1/FOS
GO:0002250	adaptive immune response	33	-0.451777	-1.92396	0.00364536	0.00364536	0.0614462	605	tags=70%, list=39%, signal=43%	EIF2AK4/MALT1/HSPD1/C1R/CD46/NSD2/LOXL3/NFKBIZ/IL6ST/IL1R1/SERPING1/RFTN1/HMGB1/RORA/CTSL/B2M/AHR/ANXA1/IL7R/CLU/HLA-A/HLA-C/HLA-B
GO:0016358	dendrite development	32	-0.450954	-1.90552	0.0033978	0.0033978	0.0597454	378	tags=53%, list=24%, signal=41%	PPP3CA/SDC2/FARP1/PAK2/IQGAP1/CAMK1D/APP/NEDD4L/ASAP1/NRP1/KLF7/PLK2/CDC42/PTN/ITGB1/PRKG1/SEMA3A
GO:0046578	regulation of Ras protein signal transduction	24	-0.45026	-1.75002	0.015482	0.015482	0.131231	208	tags=38%, list=13%, signal=33%	AUTS2/NRP1/HEG1/STARD13/STMN1/MAP4K4/ITGB1/COL3A1/PSD3
GO:0050921	positive regulation of chemotaxis	22	-0.449872	-1.70215	0.0212882	0.0212882	0.146877	315	tags=45%, list=20%, signal=37%	CAMK1D/HMGB1/SMAD3/PDGFD/NRP1/CDH13/PTK2/PTN/SERPINE1/CALR
GO:0002460	adaptive immune response based on somatic recombination of immune receptors built from immunoglobulin superfamily domains	28	-0.449555	-1.82473	0.00889302	0.00889302	0.102174	589	tags=68%, list=38%, signal=43%	MALT1/HSPD1/C1R/CD46/NSD2/LOXL3/NFKBIZ/IL1R1/SERPING1/RFTN1/HMGB1/RORA/B2M/AHR/ANXA1/IL7R/CLU/HLA-A/HLA-B
GO:0051783	regulation of nuclear division	18	-0.448752	-1.59524	0.0449089	0.0449089	0.220667	397	tags=50%, list=26%, signal=38%	TPR/RPS6KA2/NUSAP1/MKI67/CDC42/CENPF/CDCA2/DUSP1/CALR
GO:0050818	regulation of coagulation	18	-0.446584	-1.58753	0.0460387	0.0460387	0.222558	176	tags=39%, list=11%, signal=35%	CD9/CAV1/PRDX2/PLAU/SERPINE1/PRKG1/FAP
GO:0007229	integrin-mediated signaling pathway	32	-0.445276	-1.88152	0.00418191	0.00418191	0.0673806	223	tags=41%, list=14%, signal=36%	CD63/ADAMTS1/NRP1/THY1/TLN1/CCN2/DST/TIMP1/CDC42/PTK2/PTN/ITGB1/COL3A1
GO:0030336	negative regulation of cell migration	51	-0.445177	-2.10728	0.000868486	0.000868486	0.0292695	188	tags=33%, list=12%, signal=30%	THY1/ATP2B4/MIF/CCL2/IGFBP3/STARD13/TIMP1/PTN/DUSP1/SERPINE1/PRKG1/CALR/COL3A1/SEMA3A/VCL/CYP1B1/IGFBP5
GO:0040013	negative regulation of locomotion	56	-0.444824	-2.15462	0.000122654	0.000122654	0.0184604	196	tags=34%, list=13%, signal=31%	NRP1/THY1/ATP2B4/MIF/CCL2/IGFBP3/STARD13/TIMP1/PTN/DUSP1/SERPINE1/PRKG1/CALR/COL3A1/SEMA3A/VCL/CYP1B1/IGFBP5/ROBO2
GO:0019216	regulation of lipid metabolic process	27	-0.444516	-1.78779	0.0119729	0.0119729	0.116677	400	tags=52%, list=26%, signal=39%	PDGFRA/ZBTB20/RORA/CAPN2/GOLM1/DKK3/EGR1/ANXA1/CAV1/CDC42/PTK2/NPC2/ADM/CCN1
GO:0009135	purine nucleoside diphosphate metabolic process	20	-0.443874	-1.63396	0.0329655	0.0329655	0.183889	419	tags=60%, list=27%, signal=44%	HK1/ZBTB20/DLG2/APP/PKM/ENO1/TPI1/NT5E/HIF1A/PGK1/DLG1/LDHA
GO:0009179	purine ribonucleoside diphosphate metabolic process	20	-0.443874	-1.63396	0.0329655	0.0329655	0.183889	419	tags=60%, list=27%, signal=44%	HK1/ZBTB20/DLG2/APP/PKM/ENO1/TPI1/NT5E/HIF1A/PGK1/DLG1/LDHA
GO:0009185	ribonucleoside diphosphate metabolic process	20	-0.443874	-1.63396	0.0329655	0.0329655	0.183889	419	tags=60%, list=27%, signal=44%	HK1/ZBTB20/DLG2/APP/PKM/ENO1/TPI1/NT5E/HIF1A/PGK1/DLG1/LDHA
GO:0043524	negative regulation of neuron apoptotic process	21	-0.443252	-1.65402	0.0298405	0.0298405	0.175912	222	tags=38%, list=14%, signal=33%	SIX1/NRP1/CCL2/SOD2/HIPK2/HSP90AB1/HIF1A/GBE1
GO:0051271	negative regulation of cellular component movement	56	-0.44292	-2.14539	0.000245308	0.000245308	0.0184604	188	tags=34%, list=12%, signal=31%	THY1/ATP2B4/TGFBR3/CD9/MIF/CCL2/IGFBP3/STARD13/TIMP1/PTN/DUSP1/SERPINE1/PRKG1/CALR/COL3A1/SEMA3A/VCL/CYP1B1/IGFBP5
GO:0034109	homotypic cell-cell adhesion	24	-0.441292	-1.71516	0.0191169	0.0191169	0.14098	580	tags=79%, list=37%, signal=50%	DSP/C1QTNF1/RDX/LGALS1/CD99/ACTG1/MYH9/IL6ST/HSPB1/PDGFRA/PPIA/MYL12A/PRKCA/CD9/TLN1/PDPN/MYL9/PRKG1/VCL
GO:0034766	negative regulation of ion transmembrane transport	20	-0.44121	-1.62415	0.0351724	0.0351724	0.189155	490	tags=65%, list=32%, signal=45%	CALM2/RRAD/CALM3/GEM/NEDD4L/YWHAQ/VDAC1/CAMK2D/C4orf3/RGS4/CAV1/CALM1/ARL6IP5
GO:0001935	endothelial cell proliferation	23	-0.440646	-1.69026	0.02443	0.02443	0.156825	332	tags=48%, list=21%, signal=38%	HMGB2/HMGB1/LOXL2/PRKCA/NRP1/CAV1/CCL2/CDH13/HIF1A/DLG1/CYBA
GO:0010977	negative regulation of neuron projection development	20	-0.439416	-1.61755	0.0364138	0.0364138	0.192665	568	tags=70%, list=37%, signal=45%	LPAR1/LRP1/LGALS1/CIB1/SPART/NR2F1/SEMA3C/FGF13/B2M/NRP1/THY1/ITM2C/MAP4K4/SEMA3A
GO:0010769	regulation of cell morphogenesis involved in differentiation	20	-0.435531	-1.60325	0.0398621	0.0398621	0.204582	260	tags=40%, list=17%, signal=34%	MYADM/NRP1/EFNA5/CDC42/PTK2/S100A10/PDPN/CALR
GO:0007612	learning	20	-0.434545	-1.59962	0.0411034	0.0411034	0.208049	300	tags=40%, list=19%, signal=33%	APP/VDAC1/FGF13/JUN/PTN/HIF1A/ITGB1/FOS
GO:0045766	positive regulation of angiogenesis	32	-0.432924	-1.82933	0.00731835	0.00731835	0.0902346	312	tags=41%, list=20%, signal=33%	HMGB1/PKM/RUNX1/PRKCA/NRP1/HIPK2/ADM/ADAM12/HIF1A/ITGB1/SERPINE1/CYP1B1/CHI3L1
GO:1904018	positive regulation of vasculature development	32	-0.432924	-1.82933	0.00731835	0.00731835	0.0902346	312	tags=41%, list=20%, signal=33%	HMGB1/PKM/RUNX1/PRKCA/NRP1/HIPK2/ADM/ADAM12/HIF1A/ITGB1/SERPINE1/CYP1B1/CHI3L1
GO:0010038	response to metal ion	58	-0.432895	-2.1112	0.000976443	0.000976443	0.0309033	381	tags=48%, list=25%, signal=38%	TXNIP/PPP3CA/FUS/DLG2/IQGAP1/APP/NEDD4L/CAMK2D/ASS1/HSPA5/LOXL2/B2M/JUN/JUNB/CAV1/CPNE3/FOSB/BNIP3/CALM1/SOD2/NDRG1/HIF1A/DUSP1/CALR/TNFRSF11B/PAM/FOS/SOD3
GO:1903522	regulation of blood circulation	28	-0.431886	-1.75301	0.0149987	0.0149987	0.129888	267	tags=43%, list=17%, signal=36%	CAMK2D/FGF13/CACNA2D1/RGS4/ATP2B4/ATP2B1/CAV1/CCN2/CALM1/ADM/DLG1/SEMA3A
GO:0032872	regulation of stress-activated MAPK cascade	26	-0.429466	-1.71088	0.0203457	0.0203457	0.144908	140	tags=50%, list=9%, signal=46%	SASH1/PPIA/DNAJA1/HMGB1/APP/CCN2/CDC42/HIPK2/ARL6IP5/DUSP1/MAP4K4/DLG1/SEMA3A
GO:0070482	response to oxygen levels	67	-0.42844	-2.15436	0.000239464	0.000239464	0.0184604	255	tags=37%, list=16%, signal=33%	SMAD3/CAPN2/LOXL2/EGR1/TGFBR3/CAV1/BNIP3/CCN2/ENO1/SOD2/HIPK2/NDRG1/ADM/PTN/HIF1A/PGK1/PDPN/PLAU/PLOD2/LDHA/CYBA/PAM/HSP90B1/MALAT1/SOD3
GO:2000146	negative regulation of cell motility	53	-0.428255	-2.05039	0.000981957	0.000981957	0.0309033	188	tags=32%, list=12%, signal=29%	THY1/ATP2B4/MIF/CCL2/IGFBP3/STARD13/TIMP1/PTN/DUSP1/SERPINE1/PRKG1/CALR/COL3A1/SEMA3A/VCL/CYP1B1/IGFBP5
GO:0002831	regulation of response to biotic stimulus	30	-0.428235	-1.77393	0.0114338	0.0114338	0.115623	337	tags=43%, list=22%, signal=35%	SERPING1/HMGB2/PAK2/HTRA1/HMGB1/PRKCA/OPTN/AHR/PRDX2/HSP90AB1/CYBA/HLA-A/HLA-B
GO:0014909	smooth muscle cell migration	22	-0.426137	-1.61234	0.0364356	0.0364356	0.192665	209	tags=36%, list=13%, signal=32%	ADAMTS1/PDGFD/NRP1/IGFBP3/PLAU/SERPINE1/PRKG1/IGFBP5
GO:0060541	respiratory system development	33	-0.424398	-1.80736	0.00885301	0.00885301	0.102004	243	tags=33%, list=16%, signal=29%	ASS1/SIX1/HEG1/CCN2/YWHAZ/CDC42/PTN/PDPN/HES1/IGFBP5/CHI3L1
GO:0009749	response to glucose	26	-0.421326	-1.67846	0.0255319	0.0255319	0.159593	391	tags=50%, list=25%, signal=38%	ZBTB20/TXNIP/PPP3CA/KIF5B/EGR1/KLF7/EFNA5/CCN2/COL6A2/HIF1A/MAP4K4/LDHA/CYBA
GO:0014812	muscle cell migration	26	-0.420731	-1.67609	0.0259309	0.0259309	0.161338	222	tags=38%, list=14%, signal=34%	SIX1/ADAMTS1/PDGFD/NRP1/ANXA1/IGFBP3/PLAU/SERPINE1/PRKG1/IGFBP5
GO:0006937	regulation of muscle contraction	23	-0.419393	-1.60873	0.0371878	0.0371878	0.195319	267	tags=43%, list=17%, signal=37%	CAMK2D/FGF13/ATP2B1/CAV1/CCN2/ENO1/CALM1/MYL9/PRKG1/DLG1
GO:0051896	regulation of protein kinase B signaling	29	-0.419035	-1.71839	0.0190476	0.0190476	0.14098	103	tags=21%, list=7%, signal=20%	PTK2/HSP90AB1/ITGB1/DLG1/IGFBP5/CHI3L1
GO:0007411	axon guidance	22	-0.418633	-1.58395	0.0438046	0.0438046	0.217635	365	tags=50%, list=24%, signal=39%	SEMA3C/DPYSL2/KIF5B/APP/NRP1/KLF7/EFNA5/PTK2/TRIO/SEMA3A/ROBO2
GO:0097485	neuron projection guidance	22	-0.418633	-1.58395	0.0438046	0.0438046	0.217635	365	tags=50%, list=24%, signal=39%	SEMA3C/DPYSL2/KIF5B/APP/NRP1/KLF7/EFNA5/PTK2/TRIO/SEMA3A/ROBO2
GO:0045165	cell fate commitment	28	-0.416181	-1.68927	0.0233608	0.0233608	0.153869	559	tags=64%, list=36%, signal=42%	RAB10/MCL1/NRG1/GAS1/LOXL3/SOX5/PITX1/WNT5B/CTSL/FGF13/ZNF521/SIX1/NRP1/DKK1/CDC42/PDPN/ITGB1/HES1
GO:0070302	regulation of stress-activated protein kinase signaling cascade	27	-0.414748	-1.66807	0.0274045	0.0274045	0.166897	140	tags=48%, list=9%, signal=45%	SASH1/PPIA/DNAJA1/HMGB1/APP/CCN2/CDC42/HIPK2/ARL6IP5/DUSP1/MAP4K4/DLG1/SEMA3A
GO:0051056	regulation of small GTPase mediated signal transduction	37	-0.412556	-1.81227	0.00817369	0.00817369	0.0972239	208	tags=38%, list=13%, signal=34%	AKAP13/TGM2/AUTS2/NRP1/HEG1/STARD13/SIPA1L2/STMN1/MAP4K4/ITGB1/TRIO/COL3A1/PSD3/ARHGAP29
GO:0051592	response to calcium ion	28	-0.412395	-1.6739	0.0249535	0.0249535	0.15793	381	tags=46%, list=25%, signal=36%	TXNIP/PPP3CA/FUS/IQGAP1/CAMK2D/HSPA5/JUNB/CAV1/CPNE3/FOSB/CALM1/DUSP1/FOS
GO:0009617	response to bacterium	63	-0.410835	-2.0408	0.00120555	0.00120555	0.0340235	254	tags=33%, list=16%, signal=29%	CAPN2/ASS1/B2M/JUN/PRKCA/OPTN/CAV1/CCL2/BNIP3/PRDX2/CCDC80/SOD2/ADM/IL7R/SERPINE1/SPON2/CYBA/HLA-A/SLPI/HLA-B/FOS
GO:0034284	response to monosaccharide	29	-0.410041	-1.68151	0.0234127	0.0234127	0.153961	200	tags=48%, list=13%, signal=43%	ZBTB20/TXNIP/PPP3CA/KIF5B/EGR1/KLF7/EFNA5/CCN2/SOD2/COL6A2/HIF1A/MAP4K4/LDHA/CYBA
GO:0031960	response to corticosteroid	31	-0.40979	-1.71544	0.018732	0.018732	0.14098	190	tags=35%, list=12%, signal=32%	ANXA1/HNRNPU/ATP2B1/FOSB/CCN2/CALM1/ADM/DUSP1/CYBA/PAM/FOS
GO:0048588	developmental cell growth	37	-0.409432	-1.79854	0.00906769	0.00906769	0.103592	365	tags=49%, list=24%, signal=38%	SEMA3C/DPYSL2/RAPH1/IQGAP1/APP/NEDD4L/AKAP13/FGF13/AUTS2/RGS4/GOLGA4/NRP1/SPAG9/MACF1/HSP90AB1/ITGB1/SEMA3A/VCL
GO:0034614	cellular response to reactive oxygen species	30	-0.409357	-1.69573	0.0216848	0.0216848	0.148207	212	tags=30%, list=14%, signal=26%	JUN/PDGFD/ANXA1/BNIP3/PRDX2/SOD2/CYP1B1/FOS/SOD3
GO:0007160	cell-matrix adhesion	51	-0.408725	-1.93474	0.00235732	0.00235732	0.0467328	344	tags=43%, list=22%, signal=35%	PEAK1/IQGAP1/ITGA11/GPM6B/UTRN/SMAD3/CD63/NRP1/THY1/EFNA5/CCN2/CDH13/PTK2/MACF1/S100A10/CD44/MAP4K4/PLAU/ITGB1/SERPINE1/COL3A1/VCL
GO:0002685	regulation of leukocyte migration	32	-0.40848	-1.72604	0.016597	0.016597	0.133668	315	tags=44%, list=20%, signal=36%	CAMK1D/HMGB1/APP/PDGFD/ANXA1/THY1/CD9/MIF/CCL2/PTK2/PTN/DUSP1/SERPINE1/CALR
GO:0060401	cytosolic calcium ion transport	24	-0.407123	-1.58236	0.0434841	0.0434841	0.216575	493	tags=58%, list=32%, signal=40%	TMBIM6/CALM2/ANK2/CALM3/VDAC1/CAMK2D/CACNA2D1/THY1/ATP2B4/ATP2B1/CAV1/CCN2/CALM1/CYBA
GO:0009746	response to hexose	27	-0.406404	-1.63451	0.0331249	0.0331249	0.184524	391	tags=48%, list=25%, signal=37%	ZBTB20/TXNIP/PPP3CA/KIF5B/EGR1/KLF7/EFNA5/CCN2/COL6A2/HIF1A/MAP4K4/LDHA/CYBA
GO:0002237	response to molecule of bacterial origin	41	-0.405982	-1.82998	0.00695059	0.00695059	0.0902346	411	tags=46%, list=26%, signal=35%	NFKBIA/SASH1/AKAP12/FER/HMGB2/HMGB1/CAPN2/ASS1/B2M/JUN/PRKCA/CCL2/PRDX2/SOD2/ADM/SERPINE1/SPON2/SLPI/FOS
GO:1903039	positive regulation of leukocyte cell-cell adhesion	32	-0.4013	-1.6957	0.0199948	0.0199948	0.144016	604	tags=69%, list=39%, signal=43%	MAP3K8/MALT1/HSPD1/MDK/ETS1/CD46/NFAT5/LGALS1/AP3B1/NFKBIZ/IL6ST/HMGB1/RUNX1/B2M/ANXA1/THY1/CAV1/CCL2/CD44/IL7R/HES1/HLA-A
GO:0070372	regulation of ERK1 and ERK2 cascade	42	-0.401202	-1.81983	0.00667338	0.00667338	0.0879065	206	tags=31%, list=13%, signal=28%	PRKCA/PDGFD/NRP1/MIF/CCL2/CCN2/YWHAZ/CCN1/DUSP1/CD44/DLG1/NEK10/CHI3L1
GO:0007179	transforming growth factor beta receptor signaling pathway	36	-0.400666	-1.74655	0.0132357	0.0132357	0.122492	255	tags=39%, list=16%, signal=33%	SMAD3/HSPA5/DKK3/JUN/SMURF2/DAB2/TGFBR3/CAV1/HIPK2/PTK2/HSP90AB1/FBN1/COL3A1/FOS
GO:0071248	cellular response to metal ion	29	-0.399253	-1.63727	0.0320106	0.0320106	0.180807	368	tags=48%, list=24%, signal=38%	FUS/DLG2/IQGAP1/APP/CAMK2D/HSPA5/B2M/JUN/JUNB/CPNE3/FOSB/BNIP3/CALR/FOS
GO:0001822	kidney development	45	-0.398254	-1.83414	0.0059955	0.0059955	0.0844846	327	tags=44%, list=21%, signal=36%	GCNT1/IQGAP1/MAGI2/TIPARP/SMAD3/ASS1/SIX1/ADAMTS1/PDGFD/EGR1/NRP1/WWTR1/ARID5B/MYO1E/CENPF/DLG1/FBN1/BICC1/HES1/ROBO2
GO:0007389	pattern specification process	32	-0.397362	-1.67906	0.0227392	0.0227392	0.151005	365	tags=41%, list=24%, signal=32%	SEMA3C/CHSY1/PBX3/SMAD3/SIX1/NRP1/DKK1/HIPK2/HIF1A/BICC1/SEMA3A/HES1/ROBO2
GO:0043087	regulation of GTPase activity	44	-0.396899	-1.81848	0.00652201	0.00652201	0.0878664	372	tags=45%, list=24%, signal=36%	SNX9/ARHGAP22/IQGAP1/TGM2/RASAL2/ASAP1/SBF2/RGS4/THY1/TBC1D8/CCL2/EFNA5/PTK2/SIPA1L2/S100A10/STMN1/MAP4K4/ITGB1/PRKG1/ARHGAP29
GO:0032496	response to lipopolysaccharide	40	-0.396654	-1.77779	0.010893	0.010893	0.111721	411	tags=45%, list=26%, signal=34%	NFKBIA/SASH1/AKAP12/FER/HMGB2/HMGB1/CAPN2/ASS1/JUN/PRKCA/CCL2/PRDX2/SOD2/ADM/SERPINE1/SPON2/SLPI/FOS
GO:0002697	regulation of immune effector process	34	-0.39561	-1.70159	0.0192134	0.0192134	0.141022	554	tags=62%, list=36%, signal=41%	HSPD1/GPI/CD46/NSD2/LOXL3/TMBIM6/NFKBIZ/HK1/IL1R1/FER/SERPING1/HMGB1/CFH/B2M/AHR/ANXA1/CD59/IL7R/SPON2/HLA-A/HLA-B
GO:0043491	protein kinase B signaling	31	-0.394863	-1.65295	0.0289494	0.0289494	0.173192	156	tags=23%, list=10%, signal=21%	CCL2/PTK2/HSP90AB1/ITGB1/DLG1/IGFBP5/CHI3L1
GO:0048729	tissue morphogenesis	78	-0.39463	-2.04792	0.000234962	0.000234962	0.0184604	338	tags=40%, list=22%, signal=33%	INHBA/WNT5B/GCNT1/MAGI2/TGM2/SMAD3/SPINT2/SIX1/SMURF2/DAB2/NRP1/HEG1/TGFBR3/FAT1/DKK1/STARD13/MYLK/CDC42/ADM/HIF1A/CCN1/GPC6/CD44/PDPN/ITGB1/DLG1/SEMA3A/VCL/HES1/IGFBP5/ROBO2
GO:0007178	transmembrane receptor protein serine/threonine kinase signaling pathway	54	-0.394218	-1.89455	0.00270005	0.00270005	0.0519979	338	tags=46%, list=22%, signal=38%	NCEH1/INHBA/HTRA1/CRIM1/MAGI2/SMAD3/DDX5/HSPA5/DKK3/JUN/SMURF2/EGR1/DAB2/WWTR1/TGFBR3/CAV1/DKK1/HIPK2/PTK2/HSP90AB1/CCN1/FBN1/COL3A1/HES1/FOS
GO:0001952	regulation of cell-matrix adhesion	38	-0.392606	-1.73799	0.0143766	0.0143766	0.127035	344	tags=42%, list=22%, signal=34%	PEAK1/IQGAP1/GPM6B/UTRN/SMAD3/NRP1/THY1/EFNA5/CDH13/PTK2/MACF1/S100A10/MAP4K4/PLAU/SERPINE1/VCL
GO:0048871	multicellular organismal homeostasis	40	-0.391726	-1.7557	0.0127929	0.0127929	0.121449	249	tags=35%, list=16%, signal=30%	MBP/B2M/PRKCA/EGR1/UGCG/WWTR1/CAV1/CCN2/STMN1/ITGB1/CTSK/LAMA4/VCL/TNFRSF11B
GO:0072001	renal system development	46	-0.391608	-1.81148	0.00735019	0.00735019	0.0903518	327	tags=43%, list=21%, signal=35%	GCNT1/IQGAP1/MAGI2/TIPARP/SMAD3/ASS1/SIX1/ADAMTS1/PDGFD/EGR1/NRP1/WWTR1/ARID5B/MYO1E/CENPF/DLG1/FBN1/BICC1/HES1/ROBO2
GO:0070374	positive regulation of ERK1 and ERK2 cascade	27	-0.391586	-1.57491	0.046029	0.046029	0.222558	505	tags=56%, list=33%, signal=38%	NRG1/RAP1B/CIB1/PDGFRA/AKAP12/HMGB1/APP/PRKCA/PDGFD/NRP1/MIF/CCL2/CCN2/CD44/CHI3L1
GO:0048608	reproductive structure development	57	-0.389635	-1.89498	0.00305288	0.00305288	0.0566352	258	tags=37%, list=17%, signal=32%	TIPARP/FNDC3A/SPINT2/HSPA5/PHLDA2/ADAMTS1/JUNB/ANXA1/ARID5B/PTK2/ADM/HSP90AB1/PTN/HIF1A/CCN1/PTX3/DLG1/SEMA3A/HES1/CTSB/ROBO2
GO:0001655	urogenital system development	49	-0.388822	-1.82287	0.0054856	0.0054856	0.0798019	327	tags=43%, list=21%, signal=35%	GCNT1/IQGAP1/MAGI2/TIPARP/SMAD3/ASS1/SIX1/ADAMTS1/PDGFD/EGR1/NRP1/ANXA1/WWTR1/ARID5B/MYO1E/CENPF/DLG1/FBN1/BICC1/HES1/ROBO2
GO:0042391	regulation of membrane potential	42	-0.388437	-1.76193	0.0104508	0.0104508	0.109344	444	tags=52%, list=29%, signal=38%	ANK2/CALM3/SPART/ATP1B3/PPP3CA/KIF5B/BNIP3L/APP/NEDD4L/CAMK2D/FGF13/CACNA2D1/JUN/RGS4/CAV1/BNIP3/PIEZO2/CALM1/SOD2/PTN/ARL6IP5/DLG1
GO:0009612	response to mechanical stimulus	36	-0.38816	-1.69203	0.0192753	0.0192753	0.14122	150	tags=25%, list=10%, signal=23%	FOSB/BNIP3/PIEZO2/PTK2/PTN/COL3A1/CYBA/FOS/CHI3L1
GO:0045087	innate immune response	69	-0.388006	-1.9649	0.00107476	0.00107476	0.0321987	352	tags=38%, list=23%, signal=30%	DDX3X/FER/SERPING1/HMGB2/PAK2/KIF5B/HMGB1/CFH/ASS1/OPTN/ANXA1/MIF/CCL2/IFITM2/CDC42/PTK2/HSP90AB1/IFITM3/PTX3/CLU/SPON2/CYBA/HLA-A/HLA-C/SLPI/HLA-B
GO:0002009	morphogenesis of an epithelium	65	-0.386564	-1.93053	0.00216972	0.00216972	0.044999	296	tags=35%, list=19%, signal=30%	MAGI2/TGM2/SMAD3/SPINT2/SIX1/SMURF2/DAB2/NRP1/FAT1/DKK1/STARD13/CDC42/ADM/HIF1A/CCN1/GPC6/CD44/PDPN/DLG1/SEMA3A/VCL/HES1/IGFBP5
GO:0090092	regulation of transmembrane receptor protein serine/threonine kinase signaling pathway	39	-0.384541	-1.71258	0.0171668	0.0171668	0.134871	338	tags=44%, list=22%, signal=35%	INHBA/HTRA1/CRIM1/MAGI2/SMAD3/HSPA5/DKK3/SMURF2/DAB2/TGFBR3/CAV1/DKK1/HIPK2/HSP90AB1/CCN1/FBN1/HES1
GO:0061458	reproductive system development	58	-0.383916	-1.87233	0.00366166	0.00366166	0.0614462	258	tags=36%, list=17%, signal=31%	TIPARP/FNDC3A/SPINT2/HSPA5/PHLDA2/ADAMTS1/JUNB/ANXA1/ARID5B/PTK2/ADM/HSP90AB1/PTN/HIF1A/CCN1/PTX3/DLG1/SEMA3A/HES1/CTSB/ROBO2
GO:0070371	ERK1 and ERK2 cascade	44	-0.38298	-1.75471	0.0109118	0.0109118	0.111721	206	tags=30%, list=13%, signal=26%	PRKCA/PDGFD/NRP1/MIF/CCL2/CCN2/YWHAZ/CCN1/DUSP1/CD44/DLG1/NEK10/CHI3L1
GO:0090257	regulation of muscle system process	38	-0.381014	-1.68667	0.0211196	0.0211196	0.146877	267	tags=39%, list=17%, signal=34%	CAMK2D/FGF13/SMAD3/PRKCA/RGS4/ATP2B4/ATP2B1/CAV1/CCN2/ENO1/CALM1/MYL9/PRKG1/DLG1/IGFBP5
GO:0051216	cartilage development	35	-0.380428	-1.65074	0.0262009	0.0262009	0.162154	140	tags=26%, list=9%, signal=24%	CCN2/TIMP1/HIF1A/CCN1/CD44/CTSK/MGP/LUM/CHI3L1
GO:0048514	blood vessel morphogenesis	112	-0.376922	-2.09484	0.00011241	0.00011241	0.0184604	230	tags=33%, list=15%, signal=30%	LOXL2/SIX1/JUN/ADAMTS1/PRKCA/NRP1/JUNB/ANXA1/THY1/ATP2B4/HEG1/TGFBR3/CAV1/NCL/CCL2/CCN2/STARD13/CDH13/YWHAZ/MYLK/PLK2/CDC42/HIPK2/MYO1E/PTK2/ADM/PTN/ADAM12/HIF1A/CCN1/PGK1/ITGB1/SERPINE1/FAP/HES1/CYP1B1/CHI3L1
GO:0042060	wound healing	75	-0.376879	-1.94025	0.00118217	0.00118217	0.0337712	216	tags=35%, list=14%, signal=31%	JMJD1C/PRKCA/ANXA1/CD9/CAV1/CD59/TLN1/PRDX2/DST/MYLK/TIMP1/PTK2/MACF1/HIF1A/CCN1/LMAN1/CD44/PDPN/MYL9/PLAU/ITGB1/SERPINE1/PRKG1/FAP/COL3A1/VCL
GO:0043542	endothelial cell migration	48	-0.375762	-1.75475	0.0104634	0.0104634	0.109344	230	tags=33%, list=15%, signal=29%	LOXL2/PRKCA/NRP1/ANXA1/ATP2B4/STARD13/CDH13/PLK2/PTK2/S100A2/PTN/HIF1A/ITGB1/CALR/FAP/CYP1B1
GO:1901888	regulation of cell junction assembly	42	-0.375564	-1.70354	0.0169982	0.0169982	0.134871	348	tags=43%, list=22%, signal=34%	FARP1/PEAK1/IQGAP1/GPM6B/APP/SMAD3/SIX1/NRP1/THY1/CAV1/EFNA5/PTK2/MACF1/S100A10/GPC6/MAP4K4/VCL/ROBO2
GO:0150115	cell-substrate junction organization	35	-0.374571	-1.62532	0.0314667	0.0314667	0.179196	355	tags=43%, list=23%, signal=34%	RAB8B/PEAK1/IQGAP1/GPM6B/SMAD3/NRP1/THY1/EFNA5/TLN1/DST/PTK2/MACF1/S100A10/MAP4K4/VCL
GO:0043547	positive regulation of GTPase activity	31	-0.372594	-1.55974	0.0488604	0.0488604	0.228773	220	tags=42%, list=14%, signal=37%	SNX9/ARHGAP22/TGM2/ASAP1/RGS4/THY1/TBC1D8/CCL2/SIPA1L2/S100A10/MAP4K4/ITGB1/ARHGAP29
GO:0002683	negative regulation of immune system process	52	-0.372283	-1.77362	0.00788955	0.00788955	0.0955299	341	tags=40%, list=22%, signal=33%	FER/INHBA/SERPING1/HTRA1/HMGB1/RUNX1/AHR/ANXA1/THY1/MIF/CCL2/CD59/PRDX2/PLK2/DUSP1/IL7R/DLG1/FBN1/COL3A1/HLA-A/HLA-B
GO:0006898	receptor-mediated endocytosis	34	-0.371486	-1.59783	0.0397163	0.0397163	0.204582	296	tags=38%, list=19%, signal=32%	MAGI2/CTSL/B2M/CD63/DAB2/CD9/CAV1/SCARB2/DKK1/ADM/ITGB1/SERPINE1/CLU
GO:0007610	behavior	64	-0.371192	-1.84953	0.0040954	0.0040954	0.0662506	323	tags=38%, list=21%, signal=31%	RCAN1/FOXP2/MBD5/APP/PBX3/VDAC1/FGF13/CAPN2/B2M/JUN/EGR1/SELENOP/DKK1/NAV2/CSTB/PLK2/HIPK2/PTGDS/PTN/HIF1A/ARL6IP5/ITGB1/GLS/FOS
GO:0010811	positive regulation of cell-substrate adhesion	35	-0.371149	-1.61047	0.0333933	0.0333933	0.184999	318	tags=40%, list=20%, signal=33%	IQGAP1/UTRN/MYADM/SMAD3/NRP1/THY1/CDH13/CCDC80/CDC42/S100A10/PTN/CCN1/MAP4K4/CALR
GO:0007409	axonogenesis	53	-0.371005	-1.77629	0.00822389	0.00822389	0.0975341	365	tags=42%, list=24%, signal=33%	SEMA3C/DPYSL2/RAPH1/PAK2/KIF5B/APP/FGF13/AUTS2/GOLGA4/NRP1/THY1/KLF7/EFNA5/PTK2/MACF1/HSP90AB1/STMN1/ITGB1/TRIO/SEMA3A/VCL/ROBO2
GO:0006874	cellular calcium ion homeostasis	47	-0.370152	-1.7172	0.0136182	0.0136182	0.123938	312	tags=38%, list=20%, signal=32%	HMGB1/APP/TGM2/CAMK2D/SMAD3/CACNA2D1/THY1/ATP2B4/ATP2B1/CAV1/BNIP3/TMEM165/CALM1/ADM/ATP13A3/CALR/CYBA/HSP90B1
GO:0007044	cell-substrate junction assembly	34	-0.370078	-1.59177	0.0413926	0.0413926	0.208509	344	tags=41%, list=22%, signal=33%	PEAK1/IQGAP1/GPM6B/SMAD3/NRP1/THY1/EFNA5/TLN1/DST/PTK2/MACF1/S100A10/MAP4K4/VCL
GO:0061564	axon development	56	-0.369923	-1.79181	0.0072366	0.0072366	0.0902346	365	tags=41%, list=24%, signal=33%	SEMA3C/DPYSL2/RAPH1/PAK2/KIF5B/APP/FGF13/AUTS2/GOLGA4/NRP1/THY1/KLF7/EFNA5/PTK2/MACF1/HSP90AB1/PTN/STMN1/ITGB1/TRIO/SEMA3A/VCL/ROBO2
GO:0031589	cell-substrate adhesion	72	-0.369915	-1.89162	0.00213422	0.00213422	0.0447214	344	tags=43%, list=22%, signal=35%	PEAK1/FER/IQGAP1/ITGA11/GPM6B/ATRNL1/UTRN/MYADM/SMAD3/CD63/NRP1/THY1/EFNA5/CCN2/CDH13/CCDC80/CDC42/PTK2/MACF1/S100A10/PTN/CCN1/CD44/PDPN/MAP4K4/PLAU/ITGB1/SERPINE1/CALR/COL3A1/VCL
GO:0061448	connective tissue development	45	-0.369903	-1.70357	0.0153635	0.0153635	0.130807	275	tags=36%, list=18%, signal=30%	RUNX1/SMAD3/LOXL2/PDGFD/EGR1/KLF7/ARID5B/CCN2/TIMP1/HIF1A/CCN1/CD44/CTSK/MGP/LUM/CHI3L1
GO:0001819	positive regulation of cytokine production	61	-0.369618	-1.82304	0.00508659	0.00508659	0.077251	419	tags=44%, list=27%, signal=34%	HK1/HSPB1/AKAP12/IL1R1/DDX3X/HMGB2/RFTN1/HMGB1/RORA/APP/RUNX1/SMAD3/MBP/B2M/EGR1/ANXA1/HEG1/MIF/HIF1A/SERPINE1/CLU/LUM/SPON2/CYP1B1/CYBA/HLA-A/CHI3L1
GO:0019058	viral life cycle	48	-0.369151	-1.72388	0.0132038	0.0132038	0.122492	240	tags=35%, list=15%, signal=31%	PPIB/DDX5/EEA1/NRP1/NUCKS1/CAV1/SCARB2/TOP2A/CCL2/IFITM2/CDC42/HSP90AB1/IFITM3/ITGB1/PTX3/CTSB/SLPI
GO:0098542	defense response to other organism	83	-0.368278	-1.93824	0.000812725	0.000812725	0.0280636	352	tags=37%, list=23%, signal=31%	DDX3X/FER/SERPING1/HMGB2/PAK2/HTRA1/KIF5B/BNIP3L/HMGB1/CFH/ASS1/OPTN/ANXA1/MIF/CCL2/BNIP3/IFITM2/CDC42/PTK2/HSP90AB1/IFITM3/IL7R/SERPINE1/PTX3/CLU/SPON2/CYBA/HLA-A/HLA-C/SLPI/HLA-B
GO:0002252	immune effector process	61	-0.368031	-1.81521	0.00544992	0.00544992	0.079652	565	tags=59%, list=36%, signal=39%	LRP1/HSPD1/MDK/GPI/C1R/CD46/NSD2/LGALS1/LOXL3/TMBIM6/NFKBIZ/TUBB4B/HK1/KMT2E/IL1R1/FER/SERPING1/KIF5B/RFTN1/HMGB1/RORA/APP/CFH/B2M/AHR/ANXA1/CD59/PRDX2/PTK2/PTGDS/IL7R/PTX3/CLU/SPON2/HLA-A/HLA-B
GO:0009611	response to wounding	91	-0.367841	-1.96484	0.000462642	0.000462642	0.0205607	216	tags=34%, list=14%, signal=31%	JMJD1C/PRKCA/NRP1/ANXA1/CD9/CAV1/CD59/TLN1/BNIP3/CCN2/PRDX2/DST/MYLK/TIMP1/PTK2/MACF1/ADM/PTN/HIF1A/CCN1/LMAN1/CD44/PDPN/MYL9/PLAU/ITGB1/SERPINE1/PRKG1/FAP/COL3A1/VCL
GO:0022409	positive regulation of cell-cell adhesion	38	-0.367248	-1.62574	0.0305344	0.0305344	0.177507	604	tags=63%, list=39%, signal=40%	MAP3K8/MALT1/HSPD1/MDK/ETS1/CD46/NFAT5/LGALS1/AP3B1/NFKBIZ/IL6ST/MYO10/HMGB1/RUNX1/B2M/ANXA1/THY1/CAV1/CCL2/CD44/PDPN/IL7R/HES1/HLA-A
GO:0022604	regulation of cell morphogenesis	53	-0.366504	-1.75474	0.00932859	0.00932859	0.104241	196	tags=38%, list=13%, signal=34%	MYL12A/NEDD4L/PALMD/MYADM/NRP1/SPAG9/ANXA1/CCL2/EFNA5/SEPTIN7/CDC42/PTK2/MACF1/S100A10/PTN/CD44/PDPN/CALR/RND3/DLG1
GO:0032412	regulation of ion transmembrane transporter activity	37	-0.366363	-1.60935	0.0333333	0.0333333	0.184999	490	tags=54%, list=32%, signal=38%	CALM2/AHNAK/RRAD/ANK2/CALM3/ATP1B3/GEM/KIF5B/APP/NEDD4L/UTRN/CAMK2D/FGF13/CACNA2D1/C4orf3/CAV1/CCL2/CALM1/ITGB1/DLG1
GO:0050678	regulation of epithelial cell proliferation	43	-0.36635	-1.66911	0.020339	0.020339	0.144908	332	tags=42%, list=21%, signal=34%	HMGB2/HTRA1/HMGB1/SMAD3/B2M/SIX1/PRKCA/NRP1/TGFBR3/CAV1/CCL2/CDH13/CDC42/PTN/HIF1A/DLG1/HES1/CYBA
GO:0071453	cellular response to oxygen levels	34	-0.365914	-1.57386	0.0461638	0.0461638	0.222558	200	tags=29%, list=13%, signal=26%	EGR1/CAV1/BNIP3/ENO1/HIPK2/NDRG1/PTN/HIF1A/PGK1/MALAT1
GO:0045765	regulation of angiogenesis	54	-0.365227	-1.75522	0.00994109	0.00994109	0.10762	209	tags=28%, list=13%, signal=25%	ADAMTS1/PRKCA/NRP1/ATP2B4/PLK2/HIPK2/ADM/PTN/ADAM12/HIF1A/PGK1/ITGB1/SERPINE1/CYP1B1/CHI3L1
GO:0007611	learning or memory	36	-0.36401	-1.58676	0.039707	0.039707	0.204582	323	tags=36%, list=21%, signal=29%	RCAN1/APP/VDAC1/FGF13/B2M/JUN/DKK1/PLK2/PTN/HIF1A/ARL6IP5/ITGB1/FOS
GO:0050890	cognition	36	-0.36401	-1.58676	0.039707	0.039707	0.204582	323	tags=36%, list=21%, signal=29%	RCAN1/APP/VDAC1/FGF13/B2M/JUN/DKK1/PLK2/PTN/HIF1A/ARL6IP5/ITGB1/FOS
GO:0055074	calcium ion homeostasis	48	-0.363975	-1.69971	0.0155705	0.0155705	0.131231	312	tags=38%, list=20%, signal=31%	HMGB1/APP/TGM2/CAMK2D/SMAD3/CACNA2D1/THY1/ATP2B4/ATP2B1/CAV1/BNIP3/TMEM165/CALM1/ADM/ATP13A3/CALR/CYBA/HSP90B1
GO:0051924	regulation of calcium ion transport	34	-0.362898	-1.56089	0.0483559	0.0483559	0.228572	493	tags=56%, list=32%, signal=39%	TMBIM6/CALM2/AHNAK/RRAD/ANK2/CALM3/GEM/VDAC1/CAMK2D/CACNA2D1/C4orf3/RGS4/THY1/ATP2B1/CAV1/CCL2/MYLK/CALM1/CYBA
GO:0007265	Ras protein signal transduction	53	-0.36164	-1.73145	0.0111698	0.0111698	0.113786	212	tags=30%, list=14%, signal=27%	JUN/AUTS2/CTNNAL1/NRP1/HEG1/STARD13/CDH13/PLK2/CDC42/STMN1/PDPN/MAP4K4/ITGB1/COL3A1/PSD3/ARHGAP29
GO:0001944	vasculature development	132	-0.360263	-2.05887	0.000221214	0.000221214	0.0184604	230	tags=33%, list=15%, signal=30%	LOXL2/SIX1/JUN/ADAMTS1/PRKCA/PDGFD/EGR1/NRP1/JUNB/AHR/ANXA1/THY1/ATP2B4/HEG1/TGFBR3/CAV1/NCL/CCL2/CCN2/STARD13/CDH13/YWHAZ/MYLK/PLK2/CDC42/SOD2/HIPK2/MYO1E/PTK2/ADM/PTN/ADAM12/HIF1A/CCN1/PGK1/PDPN/ITGB1/SERPINE1/FAP/HES1/CYP1B1/ROBO2/CHI3L1
GO:0060485	mesenchyme development	40	-0.359462	-1.6111	0.0312856	0.0312856	0.178833	255	tags=38%, list=16%, signal=32%	SMAD3/DDX5/LOXL2/BNC2/S100A4/SIX1/DAB2/NRP1/WWTR1/TGFBR3/HIF1A/PDPN/SEMA3A/HES1/ROBO2
GO:0001568	blood vessel development	125	-0.359445	-2.03196	0.000111744	0.000111744	0.0184604	230	tags=33%, list=15%, signal=30%	LOXL2/SIX1/JUN/ADAMTS1/PRKCA/PDGFD/EGR1/NRP1/JUNB/AHR/ANXA1/THY1/ATP2B4/HEG1/TGFBR3/CAV1/NCL/CCL2/CCN2/STARD13/CDH13/YWHAZ/MYLK/PLK2/CDC42/HIPK2/MYO1E/PTK2/ADM/PTN/ADAM12/HIF1A/CCN1/PGK1/ITGB1/SERPINE1/FAP/HES1/CYP1B1/ROBO2/CHI3L1
GO:0001525	angiogenesis	95	-0.358875	-1.93558	0.000688389	0.000688389	0.0255412	212	tags=31%, list=14%, signal=28%	JUN/ADAMTS1/PRKCA/NRP1/ANXA1/THY1/ATP2B4/CAV1/NCL/CCL2/CCN2/STARD13/CDH13/YWHAZ/PLK2/CDC42/HIPK2/PTK2/ADM/PTN/ADAM12/HIF1A/CCN1/PGK1/ITGB1/SERPINE1/FAP/CYP1B1/CHI3L1
GO:0006936	muscle contraction	43	-0.358254	-1.63222	0.0276208	0.0276208	0.167473	366	tags=47%, list=24%, signal=37%	TPM2/CALD1/ASPH/NEDD4L/UTRN/CAMK2D/FGF13/CACNA2D1/ATP2B4/ATP2B1/CAV1/CCN2/ENO1/TPM3/MYLK/CALM1/MYL9/PRKG1/TPM4/DLG1
GO:0045785	positive regulation of cell adhesion	74	-0.357883	-1.83712	0.00319905	0.00319905	0.0585414	554	tags=57%, list=36%, signal=38%	HSPD1/MDK/ETS1/CD46/NFAT5/FMN1/LGALS1/AP3B1/NFKBIZ/CIB1/EDIL3/ITGA3/IL6ST/MYO10/PPP3CA/IQGAP1/HMGB1/UTRN/TGM2/RUNX1/MYADM/SMAD3/B2M/PRKCA/NRP1/ANXA1/THY1/CAV1/CCL2/CDH13/CCDC80/CDC42/S100A10/PTN/CCN1/CD44/PDPN/MAP4K4/IL7R/CALR/HES1/HLA-A
GO:0032409	regulation of transporter activity	40	-0.357512	-1.60236	0.0344522	0.0344522	0.187293	490	tags=52%, list=32%, signal=37%	CALM2/AHNAK/RRAD/ANK2/CALM3/ATP1B3/GEM/KIF5B/APP/NEDD4L/UTRN/CAMK2D/FGF13/CACNA2D1/C4orf3/CAV1/CCL2/CALM1/SLC5A3/ITGB1/DLG1
GO:0044057	regulation of system process	62	-0.357127	-1.76697	0.00714026	0.00714026	0.0902346	444	tags=48%, list=29%, signal=36%	ANK2/IL6ST/PARD3/CALM3/PPP3CA/RAB8B/INHBA/APP/PBX3/CAMK2D/FGF13/SMAD3/CACNA2D1/MGLL/PRKCA/RGS4/ATP2B4/ATP2B1/CAV1/CCN2/ENO1/CALM1/ADM/MYL9/PRKG1/DLG1/GLS/SEMA3A/IGFBP5/CYBA
GO:0030198	extracellular matrix organization	57	-0.356753	-1.73506	0.0107461	0.0107461	0.110584	302	tags=39%, list=19%, signal=32%	GPM6B/APP/RUNX1/SMAD3/SPINT2/LOXL2/ADAMTS1/CAV1/CCN2/CCDC80/MYO1E/CCN1/PDPN/ITGB1/CTSK/FAP/P4HA1/PTX3/COL3A1/LUM/TNFRSF11B/CYP1B1
GO:0043062	extracellular structure organization	57	-0.356753	-1.73506	0.0107461	0.0107461	0.110584	302	tags=39%, list=19%, signal=32%	GPM6B/APP/RUNX1/SMAD3/SPINT2/LOXL2/ADAMTS1/CAV1/CCN2/CCDC80/MYO1E/CCN1/PDPN/ITGB1/CTSK/FAP/P4HA1/PTX3/COL3A1/LUM/TNFRSF11B/CYP1B1
GO:0045229	external encapsulating structure organization	57	-0.356753	-1.73506	0.0107461	0.0107461	0.110584	302	tags=39%, list=19%, signal=32%	GPM6B/APP/RUNX1/SMAD3/SPINT2/LOXL2/ADAMTS1/CAV1/CCN2/CCDC80/MYO1E/CCN1/PDPN/ITGB1/CTSK/FAP/P4HA1/PTX3/COL3A1/LUM/TNFRSF11B/CYP1B1
GO:0022610	biological adhesion	214	-0.356105	-2.17018	0.000105831	0.000105831	0.0184604	344	tags=39%, list=22%, signal=35%	PEAK1/FER/CNN3/LMO7/GCNT1/DLG2/MYL12A/IQGAP1/HMGB1/ITGA11/GPM6B/APP/ATRNL1/LPP/UTRN/TGM2/RUNX1/MYADM/SMAD3/MBP/FNDC3A/ASS1/SPINT2/PARD3B/LOXL2/B2M/PPFIBP1/CD63/PRKCA/CTNNAL1/COL6A1/NRP1/ANXA1/THY1/CD9/CAV1/FAT1/CCL2/EFNA5/TLN1/LSAMP/CCN2/CDH13/PRDX2/CCDC80/DST/NT5E/CDC42/COL6A2/PTK2/MACF1/S100A10/HSP90AB1/PTN/ADAM12/CCN1/GPC6/DUSP1/CD44/PDPN/MAP4K4/MYL9/PLAU/ITGB1/IL7R/SERPINE1/PRKG1/CALR/FAP/RND…
GO:0010631	epithelial cell migration	63	-0.35609	-1.76886	0.00711272	0.00711272	0.0902346	230	tags=30%, list=15%, signal=27%	LOXL2/PRKCA/NRP1/ANXA1/ATP2B4/STARD13/CDH13/PLK2/PTK2/MACF1/S100A2/PTN/HIF1A/MAP4K4/ITGB1/CALR/FAP/SEMA3A/CYP1B1
GO:0090130	tissue migration	63	-0.35609	-1.76886	0.00711272	0.00711272	0.0902346	230	tags=30%, list=15%, signal=27%	LOXL2/PRKCA/NRP1/ANXA1/ATP2B4/STARD13/CDH13/PLK2/PTK2/MACF1/S100A2/PTN/HIF1A/MAP4K4/ITGB1/CALR/FAP/SEMA3A/CYP1B1
GO:0090132	epithelium migration	63	-0.35609	-1.76886	0.00711272	0.00711272	0.0902346	230	tags=30%, list=15%, signal=27%	LOXL2/PRKCA/NRP1/ANXA1/ATP2B4/STARD13/CDH13/PLK2/PTK2/MACF1/S100A2/PTN/HIF1A/MAP4K4/ITGB1/CALR/FAP/SEMA3A/CYP1B1
GO:0007163	establishment or maintenance of cell polarity	43	-0.355819	-1.62113	0.0297552	0.0297552	0.175857	266	tags=33%, list=17%, signal=28%	FGF13/SPINT2/PARD3B/MAP4/FAT1/FRMD4B/DST/CDC42/PTK2/HSP90AB1/ITGB1/RND3/DLG1/HES1
GO:0007159	leukocyte cell-cell adhesion	48	-0.355802	-1.66154	0.0206776	0.0206776	0.146453	609	tags=65%, list=39%, signal=40%	EZR/MAP3K8/MALT1/HSPD1/MDK/ETS1/CD46/NFAT5/LGALS1/AP3B1/LOXL3/NFKBIZ/IL6ST/MSN/GCNT1/HMGB1/RUNX1/ASS1/B2M/ANXA1/THY1/CAV1/CCL2/PRDX2/NT5E/CD44/ITGB1/IL7R/DLG1/HES1/HLA-A
GO:0048880	sensory system development	43	-0.355594	-1.62011	0.0301318	0.0301318	0.176864	338	tags=40%, list=22%, signal=32%	INHBA/WNT5B/HMGB1/PBX3/SMAD3/NRP1/THY1/ATP2B4/ATP2B1/FAT1/HIPK2/PTN/HIF1A/DLG1/FBN1/SEMA3A/CYP1B1
GO:0043410	positive regulation of MAPK cascade	57	-0.355156	-1.72729	0.0116009	0.0116009	0.115623	206	tags=28%, list=13%, signal=25%	PRKCA/PDGFD/NRP1/SPAG9/MIF/CCL2/DKK1/CCN2/PRDX2/CDC42/HIPK2/ARL6IP5/CD44/SEMA3A/NEK10/CHI3L1
GO:0043010	camera-type eye development	37	-0.353933	-1.55475	0.0469987	0.0469987	0.223694	196	tags=30%, list=13%, signal=27%	NRP1/THY1/ATP2B4/ATP2B1/FAT1/HIPK2/PTN/HIF1A/DLG1/FBN1/CYP1B1
GO:0007568	aging	51	-0.353758	-1.67454	0.0186104	0.0186104	0.14098	243	tags=33%, list=16%, signal=29%	ASS1/LOXL2/B2M/JUN/ATP2B1/MIF/SMC5/DKK1/CCN2/TIMP1/PLK2/SOD2/ADM/SERPINE1/CALR/IGFBP5/FOS
GO:0048667	cell morphogenesis involved in neuron differentiation	71	-0.352861	-1.79872	0.00474721	0.00474721	0.0732776	378	tags=41%, list=24%, signal=32%	PPP3CA/SDC2/SEMA3C/DPYSL2/FARP1/RAPH1/PAK2/KIF5B/APP/NEDD4L/FGF13/AUTS2/GOLGA4/NRP1/THY1/KLF7/EFNA5/CDC42/PTK2/MACF1/HSP90AB1/PTN/STMN1/ITGB1/TRIO/SEMA3A/VCL/HES1/ROBO2
GO:0022603	regulation of anatomical structure morphogenesis	146	-0.352402	-2.04282	0.000219419	0.000219419	0.0184604	329	tags=36%, list=21%, signal=31%	PAK2/WNT5B/MYL12A/HMGB1/MAGI2/NEDD4L/PKM/RUNX1/PALMD/FGF13/MYADM/SIX1/SMURF2/ADAMTS1/PRKCA/GOLGA4/DAB2/NRP1/SPAG9/ANXA1/THY1/ATP2B4/CCL2/EFNA5/DKK1/BNIP3/SEPTIN7/PLK2/CDC42/HIPK2/PTK2/MACF1/ADM/S100A10/PTN/ADAM12/HIF1A/GPC6/PGK1/CD44/PDPN/ITGB1/SERPINE1/CALR/RND3/DLG1/SEMA3A/HES1/TNFRSF11B/CYP1B1/ROBO2/CHI3L1
GO:0007155	cell adhesion	213	-0.352117	-2.14408	0.000105921	0.000105921	0.0184604	344	tags=38%, list=22%, signal=35%	PEAK1/FER/CNN3/LMO7/GCNT1/DLG2/MYL12A/IQGAP1/HMGB1/ITGA11/GPM6B/APP/ATRNL1/LPP/UTRN/TGM2/RUNX1/MYADM/SMAD3/MBP/FNDC3A/ASS1/SPINT2/PARD3B/LOXL2/B2M/PPFIBP1/CD63/PRKCA/CTNNAL1/COL6A1/NRP1/ANXA1/THY1/CD9/CAV1/FAT1/CCL2/EFNA5/TLN1/LSAMP/CCN2/CDH13/PRDX2/CCDC80/DST/NT5E/CDC42/COL6A2/PTK2/MACF1/S100A10/PTN/ADAM12/CCN1/GPC6/DUSP1/CD44/PDPN/MAP4K4/MYL9/PLAU/ITGB1/IL7R/SERPINE1/PRKG1/CALR/FAP/RND3/DLG1/CC…
GO:0050673	epithelial cell proliferation	54	-0.351415	-1.68885	0.0153412	0.0153412	0.130807	332	tags=39%, list=21%, signal=32%	HMGB2/HTRA1/HMGB1/SMAD3/LOXL2/B2M/SIX1/PRKCA/NRP1/TGFBR3/CAV1/CCL2/CDH13/CDC42/PTN/HIF1A/FAP/DLG1/HES1/IGFBP5/CYBA
GO:0050900	leukocyte migration	48	-0.350851	-1.63842	0.0244145	0.0244145	0.156825	412	tags=46%, list=27%, signal=35%	MSN/PPIA/IL1R1/FER/GCNT1/CAMK1D/HMGB1/APP/PPIB/PDGFD/ANXA1/THY1/CD9/MIF/CCL2/CDC42/PTK2/PTN/DUSP1/ITGB1/SERPINE1/CALR
GO:0035239	tube morphogenesis	129	-0.350353	-1.99406	0.000221976	0.000221976	0.0184604	312	tags=36%, list=20%, signal=31%	HMGB1/RORA/PKM/TGM2/RUNX1/TIPARP/SMAD3/SPINT2/LOXL2/SIX1/JUN/ADAMTS1/PRKCA/NRP1/JUNB/ANXA1/THY1/ATP2B4/HEG1/TGFBR3/CAV1/NCL/CCL2/CCN2/STARD13/CDH13/YWHAZ/MYLK/PLK2/CDC42/HIPK2/MYO1E/PTK2/ADM/PTN/ADAM12/HIF1A/CCN1/PGK1/ITGB1/SERPINE1/FAP/DLG1/HES1/CYP1B1/CHI3L1
GO:0030900	forebrain development	44	-0.350295	-1.60495	0.0304779	0.0304779	0.177507	395	tags=41%, list=25%, signal=31%	PCM1/PITX1/INHBA/KIF5B/FOXP2/APP/FGF13/B2M/NRP1/ATP2B4/BNIP3/PTN/HIF1A/PRKG1/COL3A1/SEMA3A/HES1/ROBO2
GO:0003012	muscle system process	60	-0.34997	-1.71891	0.0116646	0.0116646	0.115623	378	tags=45%, list=24%, signal=35%	PPP3CA/TPM2/CALD1/ASPH/NEDD4L/AKAP13/UTRN/CAMK2D/FGF13/SMAD3/CACNA2D1/PRKCA/RGS4/ATP2B4/ATP2B1/CAV1/CCN2/ENO1/TPM3/MYLK/CALM1/MYL9/PRKG1/TPM4/DLG1/IGFBP5/CYBA
GO:0072503	cellular divalent inorganic cation homeostasis	50	-0.349878	-1.64746	0.0217824	0.0217824	0.148554	568	tags=58%, list=37%, signal=38%	LPAR1/LRP1/C1QTNF1/ABL2/AP3B1/SLC39A7/TMBIM6/CALM2/ANK2/CALM3/PDGFRA/HMGB1/APP/TGM2/CAMK2D/SMAD3/CACNA2D1/THY1/ATP2B4/ATP2B1/CAV1/BNIP3/TMEM165/CALM1/ADM/ATP13A3/CALR/CYBA/HSP90B1
GO:1901342	regulation of vasculature development	56	-0.349042	-1.69067	0.0158224	0.0158224	0.131889	209	tags=27%, list=13%, signal=24%	ADAMTS1/PRKCA/NRP1/ATP2B4/PLK2/HIPK2/ADM/PTN/ADAM12/HIF1A/PGK1/ITGB1/SERPINE1/CYP1B1/CHI3L1
GO:0006954	inflammatory response	76	-0.34853	-1.80019	0.00365049	0.00365049	0.0614462	332	tags=34%, list=21%, signal=28%	HMGB2/CAMK1D/HMGB1/RORA/APP/TGM2/SMAD3/ASS1/MGLL/ANXA1/MIF/CCL2/PRDX2/TIMP1/NT5E/PLK2/ADM/PTN/HIF1A/CD44/ITGB1/SERPINE1/PTX3/CYBA/FOS/CHI3L1
GO:0003013	circulatory system process	72	-0.348279	-1.78098	0.00580982	0.00580982	0.0833196	293	tags=35%, list=19%, signal=30%	NEDD4L/AKAP13/CAMK2D/FGF13/SMAD3/CACNA2D1/RGS4/ATP2B4/ATP2B1/WWTR1/HEG1/CAV1/TBC1D8/NAV2/CCN2/CALM1/CDC42/SOD2/ADM/SLC5A3/PRKG1/DLG1/SEMA3A/CYBA/SOD3
GO:0000904	cell morphogenesis involved in differentiation	95	-0.347926	-1.87653	0.00172097	0.00172097	0.040941	378	tags=41%, list=24%, signal=33%	PPP3CA/SDC2/SEMA3C/DPYSL2/FARP1/RAPH1/PEAK1/FER/PAK2/KIF5B/APP/ATRNL1/NEDD4L/FGF13/MYADM/SPINT2/AUTS2/GOLGA4/NRP1/THY1/HEG1/KLF7/FAT1/EFNA5/CDC42/PTK2/MACF1/S100A10/HSP90AB1/PTN/STMN1/PDPN/ITGB1/TRIO/CALR/SEMA3A/VCL/HES1/ROBO2
GO:0032101	regulation of response to external stimulus	107	-0.347224	-1.91668	0.000902833	0.000902833	0.0296849	411	tags=42%, list=26%, signal=33%	NFKBIA/HSPB1/SASH1/PDGFRA/IL1R1/SEMA3C/SERPING1/HMGB2/PAK2/HTRA1/CAMK1D/HMGB1/RORA/APP/TGM2/SMAD3/MGLL/PRKCA/PDGFD/OPTN/NRP1/ANXA1/CD9/MIF/CAV1/CCL2/CDH13/PRDX2/NT5E/PLK2/PTK2/HSP90AB1/PTN/DUSP1/PLAU/SERPINE1/PRKG1/CALR/FAP/SEMA3A/NUCB2/ROBO2/CYBA/HLA-A/HLA-B
GO:1901615	organic hydroxy compound metabolic process	42	-0.345605	-1.56764	0.0411735	0.0411735	0.208143	239	tags=29%, list=15%, signal=25%	CPQ/DKK3/SPTLC3/ATP8B1/TPI1/NPC2/SLC5A3/HIF1A/CTSK/LDHA/CYP1B1/CTSB
GO:0071560	cellular response to transforming growth factor beta stimulus	43	-0.344943	-1.57158	0.040678	0.040678	0.206984	255	tags=37%, list=16%, signal=32%	SMAD3/WWOX/HSPA5/DKK3/JUN/SMURF2/PDGFD/DAB2/TGFBR3/CAV1/HIPK2/PTK2/HSP90AB1/FBN1/COL3A1/FOS
GO:0030855	epithelial cell differentiation	80	-0.344252	-1.7941	0.00339698	0.00339698	0.0597454	333	tags=40%, list=21%, signal=33%	CNN3/WNT5B/IQGAP1/PLAAT4/ZEB1/MAGI2/VDAC1/MYADM/SMAD3/FNDC3A/SPINT2/SIX1/DAB2/NRP1/UGCG/ANXA1/WWTR1/HEG1/CAV1/KLF7/FAT1/CDC42/MYO1E/PTN/HIF1A/PGK1/PDPN/SERPINE1/VCL/HES1/SLC4A7/CTSB
GO:0060627	regulation of vesicle-mediated transport	64	-0.342721	-1.70767	0.0122862	0.0122862	0.117744	438	tags=45%, list=28%, signal=34%	CALM3/LRPAP1/MSN/PPP3CA/RAB8B/FER/KIF5B/CAMK1D/HMGB1/MAGI2/NEDD4L/TGM2/B2M/CD63/STXBP5/DAB2/NRP1/ANXA1/CAV1/CCL2/DKK1/CDH13/CALM1/CDC42/SERPINE1/CALR/PTX3/CLU/CYBA
GO:1903037	regulation of leukocyte cell-cell adhesion	41	-0.342057	-1.54184	0.0491596	0.0491596	0.228773	604	tags=63%, list=39%, signal=40%	MAP3K8/MALT1/HSPD1/MDK/ETS1/CD46/NFAT5/LGALS1/AP3B1/LOXL3/NFKBIZ/IL6ST/HMGB1/RUNX1/ASS1/B2M/ANXA1/THY1/CAV1/CCL2/PRDX2/CD44/IL7R/DLG1/HES1/HLA-A
GO:0009887	animal organ morphogenesis	117	-0.341972	-1.91162	0.00056205	0.00056205	0.0222848	338	tags=39%, list=22%, signal=33%	INHBA/LRIG3/GCNT1/HTRA1/ATRNL1/PBX3/MAGI2/TGM2/TIPARP/SMAD3/WWOX/SIX1/SMURF2/PHLDA2/ADAMTS1/DAB2/NRP1/THY1/WWTR1/HEG1/TGFBR3/CAV1/FAT1/CCL2/DKK1/ARID5B/CCN2/MYLK/CDC42/HIPK2/PTK2/ADM/PTN/HIF1A/CCN1/GPC6/SERPINE1/DLG1/FBN1/SEMA3A/MGP/HES1/TNFRSF11B/IGFBP5/ROBO2/PAM
GO:0040017	positive regulation of locomotion	97	-0.340701	-1.84547	0.00194709	0.00194709	0.042879	408	tags=45%, list=26%, signal=36%	HSPB1/SASH1/PDGFRA/AKAP12/PPP3CA/IL1R1/SEMA3C/FER/WNT5B/IQGAP1/CAMK1D/HMGB1/APP/MYADM/SMAD3/HSPA5/SMURF2/ADAMTS1/PRKCA/PDGFD/DAB2/NRP1/SPAG9/ANXA1/THY1/CAV1/CPNE3/CDH13/MYLK/PLK2/SOD2/PTK2/PTN/HIF1A/CCN1/PDPN/MAP4K4/PLAU/ITGB1/SERPINE1/CALR/SEMA3A/IGFBP5/MALAT1
GO:2000147	positive regulation of cell motility	97	-0.340701	-1.84547	0.00194709	0.00194709	0.042879	408	tags=45%, list=26%, signal=36%	HSPB1/SASH1/PDGFRA/AKAP12/PPP3CA/IL1R1/SEMA3C/FER/WNT5B/IQGAP1/CAMK1D/HMGB1/APP/MYADM/SMAD3/HSPA5/SMURF2/ADAMTS1/PRKCA/PDGFD/DAB2/NRP1/SPAG9/ANXA1/THY1/CAV1/CPNE3/CDH13/MYLK/PLK2/SOD2/PTK2/PTN/HIF1A/CCN1/PDPN/MAP4K4/PLAU/ITGB1/SERPINE1/CALR/SEMA3A/IGFBP5/MALAT1
GO:0008015	blood circulation	64	-0.340631	-1.69726	0.0133703	0.0133703	0.122891	267	tags=31%, list=17%, signal=27%	CAMK2D/FGF13/SMAD3/CACNA2D1/RGS4/ATP2B4/ATP2B1/CAV1/TBC1D8/NAV2/CCN2/CALM1/CDC42/SOD2/ADM/PRKG1/DLG1/SEMA3A/CYBA/SOD3
GO:1903706	regulation of hemopoiesis	49	-0.340521	-1.59643	0.0321656	0.0321656	0.181429	561	tags=53%, list=36%, signal=35%	STAT1/MDK/ETS1/CD46/AP3B1/LOXL3/NFKBIZ/CIB1/MEIS2/NFKBIA/INHBA/HMGB2/HMGB1/RUNX1/B2M/JUN/PRKCA/ANXA1/PRXL2A/PRDX2/PTN/HIF1A/IL7R/FBN1/HLA-B/FOS
GO:0001667	ameboidal-type cell migration	74	-0.340045	-1.74555	0.00746445	0.00746445	0.0912019	230	tags=30%, list=15%, signal=27%	LOXL2/SMURF2/PRKCA/NRP1/ANXA1/ATP2B4/ARID5B/STARD13/CDH13/TIMP1/PLK2/PTK2/MACF1/S100A2/PTN/HIF1A/MAP4K4/ITGB1/CALR/FAP/SEMA3A/CYP1B1
GO:0051272	positive regulation of cellular component movement	100	-0.338805	-1.84506	0.00182544	0.00182544	0.0421856	408	tags=45%, list=26%, signal=35%	HSPB1/SASH1/PDGFRA/AKAP12/PPP3CA/IL1R1/SEMA3C/FER/WNT5B/IQGAP1/CAMK1D/HMGB1/APP/MYADM/SMAD3/HSPA5/SMURF2/ADAMTS1/PRKCA/PDGFD/DAB2/NRP1/SPAG9/ANXA1/THY1/CAV1/CPNE3/CDH13/MYLK/PLK2/SOD2/PTK2/PTN/HIF1A/STMN1/CCN1/PDPN/MAP4K4/PLAU/ITGB1/SERPINE1/CALR/SEMA3A/IGFBP5/MALAT1
GO:0001501	skeletal system development	74	-0.337694	-1.73348	0.00793839	0.00793839	0.0955557	291	tags=34%, list=19%, signal=29%	AKAP13/TGM2/RUNX1/PAPSS2/TIPARP/SMAD3/PPIB/WWOX/LOXL2/SIX1/ARID5B/CCN2/TIMP1/HIF1A/CCN1/CD44/CTSK/DLG1/FBN1/COL3A1/MGP/LUM/TNFRSF11B/VCAN/CHI3L1
GO:0010810	regulation of cell-substrate adhesion	58	-0.336902	-1.64305	0.0230685	0.0230685	0.152295	318	tags=38%, list=20%, signal=31%	IQGAP1/GPM6B/UTRN/MYADM/SMAD3/NRP1/THY1/EFNA5/CDH13/CCDC80/CDC42/PTK2/MACF1/S100A10/PTN/CCN1/PDPN/MAP4K4/PLAU/SERPINE1/CALR/VCL
GO:0098609	cell-cell adhesion	117	-0.336829	-1.88287	0.00101169	0.00101169	0.0312327	589	tags=59%, list=38%, signal=40%	EZR/MAP3K8/MALT1/VMP1/DSP/RAB10/C1QTNF1/HSPD1/MDK/ETS1/RDX/CD46/NFAT5/S100A11/LGALS1/CD99/AP3B1/LOXL3/NFKBIZ/ACTG1/TENM2/MYH9/IL6ST/MYO10/MSN/HSPB1/PDGFRA/PPIA/FER/CNN3/GCNT1/DLG2/MYL12A/HMGB1/LPP/RUNX1/MYADM/MBP/FNDC3A/ASS1/SPINT2/B2M/PRKCA/ANXA1/THY1/CD9/CAV1/FAT1/CCL2/EFNA5/TLN1/CDH13/PRDX2/NT5E/PTK2/CCN1/GPC6/CD44/PDPN/MYL9/ITGB1/IL7R/PRKG1/DLG1/VCL/HES1/CYP1B1/ROBO2/HLA-A
GO:0034329	cell junction assembly	70	-0.336204	-1.7079	0.0112038	0.0112038	0.113846	348	tags=39%, list=22%, signal=31%	FARP1/PEAK1/PAK2/IQGAP1/GPM6B/APP/FGF13/SMAD3/SIX1/PRKCA/NRP1/THY1/HEG1/CD9/CAV1/EFNA5/TLN1/DST/CDC42/PTK2/MACF1/S100A10/GPC6/MAP4K4/DLG1/VCL/ROBO2
GO:0048589	developmental growth	94	-0.336136	-1.8076	0.00322247	0.00322247	0.058596	378	tags=41%, list=24%, signal=33%	PPP3CA/SEMA3C/DUSP6/DPYSL2/RAPH1/SOCS2/IQGAP1/MBD5/APP/MAGI2/NEDD4L/AKAP13/RUNX1/FGF13/SMAD3/PPIB/CPQ/BNC2/SIX1/PHLDA2/AUTS2/RGS4/GOLGA4/NRP1/SPAG9/ANXA1/WWTR1/HEG1/TGFBR3/CD9/ARID5B/MACF1/ADM/HSP90AB1/PTN/ITGB1/PTX3/SEMA3A/VCL
GO:0040012	regulation of locomotion	153	-0.335203	-1.95186	0.000219202	0.000219202	0.0184604	211	tags=29%, list=14%, signal=28%	SMURF2/PHLDA2/ADAMTS1/PRKCA/PDGFD/DAB2/NRP1/SPAG9/ANXA1/THY1/ATP2B4/CD9/MIF/CAV1/CPNE3/CCL2/IGFBP3/STARD13/CDH13/MYLK/TIMP1/PLK2/SOD2/PTK2/MACF1/PTN/HIF1A/CCN1/DUSP1/PDPN/MAP4K4/PLAU/ITGB1/SERPINE1/PRKG1/CALR/LAMA4/COL3A1/SEMA3A/VCL/CYP1B1/IGFBP5/ROBO2/MALAT1
GO:0090287	regulation of cellular response to growth factor stimulus	46	-0.335137	-1.55026	0.0443503	0.0443503	0.219375	255	tags=37%, list=16%, signal=32%	HTRA1/CRIM1/SMAD3/HSPA5/CD63/DKK3/SMURF2/DAB2/ATP2B4/TGFBR3/CAV1/HIPK2/HSP90AB1/HIF1A/CCN1/FBN1/HES1
GO:0010959	regulation of metal ion transport	54	-0.334505	-1.60758	0.0293324	0.0293324	0.174707	493	tags=54%, list=32%, signal=38%	TMBIM6/CALM2/AHNAK/RRAD/ANK2/CALM3/ATP1B3/GEM/KIF5B/NEDD4L/UTRN/VDAC1/CAMK2D/FGF13/CACNA2D1/B2M/CD63/C4orf3/RGS4/THY1/ATP2B4/ATP2B1/CAV1/CCL2/MYLK/CALM1/ITGB1/DLG1/CYBA
GO:0009628	response to abiotic stimulus	156	-0.333904	-1.95105	0.000218079	0.000218079	0.0184604	257	tags=28%, list=17%, signal=26%	IKBIP/SMAD3/CAPN2/HSPA5/LOXL2/JUN/EGR1/ANXA1/ATP2B4/NUCKS1/ATP2B1/TGFBR3/CD9/CAV1/FOSB/BNIP3/PIEZO2/CCN2/ENO1/MYLK/TIMP1/SOD2/HIPK2/NDRG1/PTK2/ADM/HSP90AB1/PTN/HIF1A/PGK1/DUSP1/PDPN/PLAU/ITGB1/COL3A1/PLOD2/LDHA/CYBA/PAM/HSP90B1/MALAT1/FOS/SOD3/CHI3L1
GO:0030335	positive regulation of cell migration	95	-0.333548	-1.79898	0.00344195	0.00344195	0.0598998	408	tags=45%, list=26%, signal=36%	HSPB1/SASH1/PDGFRA/AKAP12/PPP3CA/IL1R1/SEMA3C/FER/WNT5B/IQGAP1/CAMK1D/HMGB1/APP/MYADM/SMAD3/HSPA5/SMURF2/ADAMTS1/PRKCA/PDGFD/DAB2/NRP1/SPAG9/ANXA1/THY1/CAV1/CPNE3/CDH13/MYLK/PLK2/SOD2/PTK2/PTN/HIF1A/CCN1/PDPN/MAP4K4/PLAU/ITGB1/SERPINE1/CALR/SEMA3A/IGFBP5
GO:0051094	positive regulation of developmental process	162	-0.333343	-1.95863	0.000217108	0.000217108	0.0184604	338	tags=36%, list=22%, signal=32%	INHBA/HMGB2/SOCS2/WNT5B/IQGAP1/PLAAT4/HMGB1/ZEB1/GPM6B/NEDD4L/PKM/TGM2/RUNX1/MYADM/SMAD3/CAPN2/PPIB/LOXL2/B2M/SIX1/JUN/SMURF2/PRKCA/GOLGA4/DAB2/NRP1/SPAG9/JUNB/ANXA1/HNRNPU/ATP2B1/WWTR1/TGFBR3/DKK1/IGFBP3/BNIP3/CCN2/CDC42/SOD2/HIPK2/MACF1/ADM/S100A10/HSP90AB1/PTN/ADAM12/HIF1A/CCN1/PDPN/ITGB1/IL7R/SERPINE1/CALR/SEMA3A/HES1/CYP1B1/ROBO2/FOS/CHI3L1
GO:0072507	divalent inorganic cation homeostasis	52	-0.33287	-1.58585	0.0340237	0.0340237	0.186391	568	tags=56%, list=37%, signal=37%	LPAR1/LRP1/C1QTNF1/ABL2/AP3B1/SLC39A7/TMBIM6/CALM2/ANK2/CALM3/PDGFRA/HMGB1/APP/TGM2/CAMK2D/SMAD3/CACNA2D1/THY1/ATP2B4/ATP2B1/CAV1/BNIP3/TMEM165/CALM1/ADM/ATP13A3/CALR/CYBA/HSP90B1
GO:0120039	plasma membrane bounded cell projection morphogenesis	85	-0.332691	-1.75682	0.00441655	0.00441655	0.0703207	378	tags=39%, list=24%, signal=31%	PPP3CA/SDC2/SEMA3C/DPYSL2/FARP1/RAPH1/PAK2/KIF5B/IQGAP1/APP/NEDD4L/FGF13/AUTS2/GOLGA4/NRP1/SPAG9/THY1/KLF7/EFNA5/CDC42/PTK2/MACF1/HSP90AB1/PTN/STMN1/CD44/PDPN/MAP4K4/ITGB1/TRIO/SEMA3A/VCL/ROBO2
GO:0006952	defense response	150	-0.332341	-1.93189	0.000219178	0.000219178	0.0184604	341	tags=33%, list=22%, signal=28%	FER/INHBA/SERPING1/HMGB2/PAK2/HTRA1/KIF5B/BNIP3L/CAMK1D/HMGB1/RORA/APP/TGM2/VDAC1/CFH/SMAD3/ASS1/MGLL/OPTN/ANXA1/MIF/CCL2/BNIP3/IFITM2/PRDX2/TIMP1/NT5E/PLK2/CDC42/PTK2/ADM/HSP90AB1/PTN/HIF1A/IFITM3/CD44/ITGB1/IL7R/SERPINE1/PTX3/CLU/SPON2/CYBA/HLA-A/HLA-C/SLPI/HLA-B/FOS/CHI3L1
GO:0010942	positive regulation of cell death	104	-0.331585	-1.81881	0.00227169	0.00227169	0.0458789	387	tags=42%, list=25%, signal=34%	AKAP12/TXNIP/RPS6KA2/DNAJA1/DUSP6/DDX3X/INHBA/PAK2/BNIP3L/CAMK1D/HMGB1/TGM2/CAMK2D/CAPN2/CTSD/WWOX/JUN/PHLDA2/EGR1/ANXA1/CAV1/PHLDA1/TOP2A/CCL2/DKK1/IGFBP3/BNIP3/STK17B/CCN2/CDC42/SOD2/ITM2C/ADM/PTN/CCN1/ARL6IP5/DUSP1/PDIA3/ITGB1/FAP/CLU/LDHA/CYP1B1/FOS
GO:0043408	regulation of MAPK cascade	84	-0.331581	-1.74767	0.00522527	0.00522527	0.0777465	206	tags=26%, list=13%, signal=24%	PRKCA/PDGFD/NRP1/SPAG9/MIF/CAV1/CCL2/DKK1/CCN2/PRDX2/YWHAZ/CDC42/HIPK2/CCN1/ARL6IP5/DUSP1/CD44/MAP4K4/DLG1/SEMA3A/NEK10/CHI3L1
GO:0007264	small GTPase mediated signal transduction	74	-0.331545	-1.70192	0.00995261	0.00995261	0.10762	212	tags=27%, list=14%, signal=25%	JUN/AUTS2/CTNNAL1/NRP1/HEG1/STARD13/CDH13/PLK2/CDC42/SIPA1L2/STMN1/PDPN/MAP4K4/ITGB1/TRIO/RND3/COL3A1/PSD3/NUCB2/ARHGAP29
GO:0030155	regulation of cell adhesion	123	-0.330978	-1.86516	0.000783436	0.000783436	0.0275511	578	tags=58%, list=37%, signal=39%	P4HB/CORO1C/LRP1/C1QTNF1/HSPD1/MDK/ETS1/RDX/CD46/FAF1/NFAT5/FMN1/PPP1R12A/LGALS1/ABL2/AP3B1/LOXL3/NFKBIZ/CIB1/ACTG1/EDIL3/ITGA3/IL6ST/MYO10/PPP3CA/PEAK1/LMO7/IQGAP1/HMGB1/GPM6B/UTRN/TGM2/RUNX1/MYADM/SMAD3/MBP/ASS1/SPINT2/B2M/PRKCA/NRP1/ANXA1/THY1/CD9/CAV1/CCL2/EFNA5/CDH13/PRDX2/CCDC80/CDC42/PTK2/MACF1/S100A10/PTN/CCN1/DUSP1/CD44/PDPN/MAP4K4/PLAU/IL7R/SERPINE1/PRKG1/CALR/DLG1/LAMA4/VCL/HES1/CYP1B1…
GO:0002521	leukocyte differentiation	61	-0.330625	-1.63072	0.0220419	0.0220419	0.149495	312	tags=33%, list=20%, signal=27%	HMGB1/RORA/APP/CTSL/RUNX1/B2M/JUN/PRKCA/EGR1/JUNB/ANXA1/PRXL2A/PRDX2/CDC42/KLF6/ITGB1/IL7R/FBN1/HLA-B/FOS
GO:0008284	positive regulation of cell population proliferation	112	-0.330312	-1.8358	0.0011241	0.0011241	0.0329428	222	tags=29%, list=14%, signal=26%	SIX1/JUN/ADAMTS1/PRKCA/PDGFD/EGR1/NRP1/ANXA1/HNRNPU/WWTR1/TGFBR3/MIF/TBC1D8/CCN2/CDH13/TIMP1/CDC42/HIPK2/PTK2/ADM/PTN/HIF1A/CCN1/ITGB1/IL7R/CALR/DLG1/HES1/IGFBP5/CYBA/HLA-A/MALAT1
GO:0007423	sensory organ development	61	-0.330242	-1.62883	0.0222841	0.0222841	0.149495	338	tags=36%, list=22%, signal=29%	INHBA/LRIG3/WNT5B/HMGB1/PBX3/SMAD3/BNC2/SIX1/NRP1/THY1/ATP2B4/ATP2B1/FAT1/ATP8B1/HIPK2/PTN/HIF1A/DLG1/FBN1/HES1/SLC4A7/CYP1B1
GO:0010632	regulation of epithelial cell migration	47	-0.330069	-1.53124	0.0491004	0.0491004	0.228773	206	tags=28%, list=13%, signal=25%	PRKCA/NRP1/ANXA1/ATP2B4/STARD13/PLK2/PTK2/MACF1/PTN/HIF1A/MAP4K4/CALR/SEMA3A
GO:0060537	muscle tissue development	63	-0.329188	-1.63522	0.0206148	0.0206148	0.146264	437	tags=46%, list=28%, signal=34%	VAMP5/SGCB/PDGFRA/PITX1/PPP3CA/SEMA3C/RCAN1/AKAP13/RUNX1/SAP30/TIPARP/SMAD3/DDX5/SIX1/RGS4/EGR1/HNRNPU/HEG1/TGFBR3/CAV1/DKK1/MYLK/CDC42/CENPF/ITGB1/CALR/DLG1/IGFBP5/FOS
GO:0030334	regulation of cell migration	144	-0.329175	-1.90465	0.000219611	0.000219611	0.0184604	211	tags=29%, list=14%, signal=28%	SMURF2/PHLDA2/ADAMTS1/PRKCA/PDGFD/DAB2/NRP1/SPAG9/ANXA1/THY1/ATP2B4/CD9/MIF/CAV1/CPNE3/CCL2/IGFBP3/STARD13/CDH13/MYLK/TIMP1/PLK2/SOD2/PTK2/MACF1/PTN/HIF1A/CCN1/DUSP1/PDPN/MAP4K4/PLAU/ITGB1/SERPINE1/PRKG1/CALR/LAMA4/COL3A1/SEMA3A/VCL/CYP1B1/IGFBP5
GO:0001817	regulation of cytokine production	81	-0.328464	-1.71635	0.00713117	0.00713117	0.0902346	352	tags=35%, list=23%, signal=28%	DDX3X/INHBA/HMGB2/RFTN1/HMGB1/RORA/APP/RUNX1/SMAD3/CAPN2/MBP/B2M/EGR1/ANXA1/ATP2B1/HEG1/MIF/HSP90AB1/HIF1A/SERPINE1/CLU/LUM/SPON2/CYP1B1/CYBA/HLA-A/HLA-B/CHI3L1
GO:0022407	regulation of cell-cell adhesion	65	-0.32787	-1.63741	0.0191659	0.0191659	0.14098	275	tags=34%, list=18%, signal=29%	RUNX1/MYADM/MBP/ASS1/SPINT2/B2M/PRKCA/ANXA1/THY1/CD9/CAV1/CCL2/EFNA5/PRDX2/PTK2/CD44/PDPN/IL7R/PRKG1/DLG1/HES1/HLA-A
GO:0051270	regulation of cellular component movement	163	-0.327595	-1.92596	0.000325591	0.000325591	0.0184604	267	tags=32%, list=17%, signal=30%	CAMK2D/FGF13/MYADM/SMAD3/SPINT2/HSPA5/SMURF2/PHLDA2/ADAMTS1/PRKCA/PDGFD/DAB2/NRP1/SPAG9/ANXA1/THY1/ATP2B4/TGFBR3/CD9/MIF/CAV1/CPNE3/CCL2/IGFBP3/STARD13/CDH13/MYLK/TIMP1/PLK2/SOD2/PTK2/MACF1/PTN/HIF1A/STMN1/CCN1/DUSP1/PDPN/MAP4K4/PLAU/ITGB1/SERPINE1/PRKG1/CALR/DLG1/LAMA4/COL3A1/SEMA3A/VCL/CYP1B1/IGFBP5/MALAT1
GO:0048858	cell projection morphogenesis	86	-0.327287	-1.73206	0.0054556	0.0054556	0.079652	378	tags=38%, list=24%, signal=31%	PPP3CA/SDC2/SEMA3C/DPYSL2/FARP1/RAPH1/PAK2/KIF5B/IQGAP1/APP/NEDD4L/FGF13/AUTS2/GOLGA4/NRP1/SPAG9/THY1/KLF7/EFNA5/CDC42/PTK2/MACF1/HSP90AB1/PTN/STMN1/CD44/PDPN/MAP4K4/ITGB1/TRIO/SEMA3A/VCL/ROBO2
GO:2000145	regulation of cell motility	151	-0.327017	-1.90246	0.000328767	0.000328767	0.0184604	211	tags=28%, list=14%, signal=27%	SMURF2/PHLDA2/ADAMTS1/PRKCA/PDGFD/DAB2/NRP1/SPAG9/ANXA1/THY1/ATP2B4/CD9/MIF/CAV1/CPNE3/CCL2/IGFBP3/STARD13/CDH13/MYLK/TIMP1/PLK2/SOD2/PTK2/MACF1/PTN/HIF1A/CCN1/DUSP1/PDPN/MAP4K4/PLAU/ITGB1/SERPINE1/PRKG1/CALR/LAMA4/COL3A1/SEMA3A/VCL/CYP1B1/IGFBP5/MALAT1
GO:0009607	response to biotic stimulus	144	-0.326384	-1.88851	0.000219611	0.000219611	0.0184604	341	tags=33%, list=22%, signal=29%	FER/SERPING1/HMGB2/PAK2/HTRA1/KIF5B/BNIP3L/HMGB1/CFH/SMAD3/CAPN2/ASS1/HSPA5/B2M/JUN/PRKCA/OPTN/AHR/ANXA1/MIF/CAV1/CCL2/BNIP3/IFITM2/PRDX2/ENO1/CCDC80/CDC42/SOD2/PTK2/NPC2/ADM/HSP90AB1/HIF1A/STMN1/IFITM3/IL7R/SERPINE1/FAP/PTX3/CLU/SPON2/CYBA/HLA-A/HLA-C/SLPI/HLA-B/FOS
GO:1904062	regulation of cation transmembrane transport	52	-0.326194	-1.55404	0.0421598	0.0421598	0.210758	490	tags=50%, list=32%, signal=35%	CALM2/AHNAK/RRAD/ANK2/CALM3/ATP1B3/GEM/KIF5B/APP/NEDD4L/UTRN/VDAC1/CAMK2D/FGF13/CACNA2D1/CD63/C4orf3/RGS4/THY1/ATP2B4/CAV1/CCL2/CALM1/ITGB1/DLG1/CYBA
GO:0002684	positive regulation of immune system process	94	-0.324409	-1.74454	0.00529405	0.00529405	0.0781396	341	tags=34%, list=22%, signal=28%	FER/SERPING1/HMGB2/PAK2/CAMK1D/RFTN1/HMGB1/APP/RUNX1/CFH/B2M/JUN/PRKCA/PDGFD/ANXA1/THY1/MIF/CAV1/CCL2/CD59/PTK2/PTN/IL7R/SERPINE1/CALR/CLU/HES1/SPON2/CYBA/HLA-A/HLA-B/FOS
GO:0043207	response to external biotic stimulus	136	-0.324347	-1.86234	0.000993377	0.000993377	0.0309033	341	tags=33%, list=22%, signal=28%	FER/SERPING1/HMGB2/PAK2/HTRA1/KIF5B/BNIP3L/HMGB1/CFH/SMAD3/CAPN2/ASS1/B2M/JUN/PRKCA/OPTN/ANXA1/MIF/CAV1/CCL2/BNIP3/IFITM2/PRDX2/ENO1/CCDC80/CDC42/SOD2/PTK2/NPC2/ADM/HSP90AB1/HIF1A/STMN1/IFITM3/IL7R/SERPINE1/PTX3/CLU/SPON2/CYBA/HLA-A/HLA-C/SLPI/HLA-B/FOS
GO:0051707	response to other organism	136	-0.324347	-1.86234	0.000993377	0.000993377	0.0309033	341	tags=33%, list=22%, signal=28%	FER/SERPING1/HMGB2/PAK2/HTRA1/KIF5B/BNIP3L/HMGB1/CFH/SMAD3/CAPN2/ASS1/B2M/JUN/PRKCA/OPTN/ANXA1/MIF/CAV1/CCL2/BNIP3/IFITM2/PRDX2/ENO1/CCDC80/CDC42/SOD2/PTK2/NPC2/ADM/HSP90AB1/HIF1A/STMN1/IFITM3/IL7R/SERPINE1/PTX3/CLU/SPON2/CYBA/HLA-A/HLA-C/SLPI/HLA-B/FOS
GO:0007167	enzyme linked receptor protein signaling pathway	120	-0.324216	-1.82191	0.00134198	0.00134198	0.0359421	341	tags=38%, list=22%, signal=32%	FER/INHBA/SOCS2/PAK2/HTRA1/IQGAP1/MBD5/CRIM1/MAGI2/TIPARP/SMAD3/DDX5/HSPA5/CD63/DKK3/JUN/SMURF2/PDGFD/EGR1/DAB2/NRP1/NUCKS1/WWTR1/TGFBR3/CAV1/CPNE3/EFNA5/DKK1/IGFBP3/ARID5B/CCN2/CDH13/HIPK2/MYO1E/PTK2/HSP90AB1/PTN/HIF1A/STMN1/CCN1/TRIO/FBN1/COL3A1/HES1/IGFBP5/FOS
GO:0051336	regulation of hydrolase activity	149	-0.323106	-1.87804	0.000328623	0.000328623	0.0184604	372	tags=39%, list=24%, signal=33%	SNX9/TPM2/ARHGAP22/DDX3X/CAST/SERPING1/CNN3/HMGB2/PAK2/RCAN1/IQGAP1/ASPH/HMGB1/CRIM1/APP/MAGI2/TGM2/PCOLCE2/CAMK2D/SMAD3/MBP/RASAL2/CTSD/SPINT2/ASAP1/SBF2/ITIH5/RGS4/ANXA1/THY1/APLP2/CAV1/TBC1D8/SCARB2/CCL2/EFNA5/CCN2/CSTB/TIMP1/CALM1/PTK2/SIPA1L2/S100A10/HSP90AB1/STMN1/CCN1/ARL6IP5/UACA/CD44/MAP4K4/ITGB1/SERPINE1/PRKG1/PTX3/ARHGAP29/COL6A3/HSP90B1/SLPI
GO:0010035	response to inorganic substance	93	-0.32301	-1.73439	0.00564126	0.00564126	0.0814802	324	tags=35%, list=21%, signal=30%	DLG2/IQGAP1/APP/NEDD4L/CAMK2D/CAPN2/ASS1/HSPA5/LOXL2/B2M/JUN/PDGFD/JUNB/ANXA1/ATP2B4/CD9/CAV1/CPNE3/FOSB/BNIP3/PRDX2/CALM1/SOD2/NDRG1/HIF1A/DUSP1/CALR/TNFRSF11B/LDHA/CYP1B1/PAM/FOS/SOD3
GO:2000026	regulation of multicellular organismal development	178	-0.322237	-1.91491	0.00032359	0.00032359	0.0184604	230	tags=26%, list=15%, signal=25%	LOXL2/B2M/SIX1/JUN/PHLDA2/ADAMTS1/PRKCA/RGS4/GOLGA4/NRP1/ANXA1/THY1/ATP2B4/ATP2B1/WWTR1/TGFBR3/CAV1/KLF7/PRXL2A/CCN2/SEPTIN7/PRDX2/PLK2/HIPK2/MACF1/ADM/PTN/ADAM12/HIF1A/CCN1/PGK1/ITGB1/IL7R/SERPINE1/CTSK/DLG1/FBN1/LAMA4/SEMA3A/MGP/VCL/HES1/CYP1B1/ROBO2/HLA-B/FOS/CHI3L1
GO:0051093	negative regulation of developmental process	127	-0.320596	-1.81841	0.00144831	0.00144831	0.0366079	312	tags=34%, list=20%, signal=29%	HMGB1/RORA/ZEB1/CRIM1/APP/RUNX1/FGF13/SMAD3/LOXL2/B2M/ASAP1/ADAMTS1/RGS4/NRP1/SPAG9/ANXA1/THY1/ATP2B4/HNRNPU/WWTR1/MIF/CAV1/KLF7/EFNA5/DKK1/BNIP3/PRDX2/PLK2/PTN/HIF1A/PGK1/MAP4K4/ITGB1/TRIO/SERPINE1/CTSK/CALR/FBN1/SEMA3A/HES1/TNFRSF11B/IGFBP5/ROBO2
GO:0001816	cytokine production	83	-0.320197	-1.6852	0.00952049	0.00952049	0.105777	352	tags=34%, list=23%, signal=28%	DDX3X/INHBA/HMGB2/RFTN1/HMGB1/RORA/APP/RUNX1/SMAD3/CAPN2/MBP/B2M/EGR1/ANXA1/ATP2B1/HEG1/MIF/HSP90AB1/HIF1A/SERPINE1/CLU/LUM/SPON2/CYP1B1/CYBA/HLA-A/HLA-B/CHI3L1
GO:0051239	regulation of multicellular organismal process	310	-0.319284	-2.01749	0.00010305	0.00010305	0.0184604	317	tags=31%, list=20%, signal=31%	PLAAT4/RFTN1/HMGB1/RORA/ZEB1/MBD5/GPM6B/APP/PBX3/PKM/TGM2/RUNX1/CAMK2D/FGF13/SMAD3/CAPN2/CACNA2D1/MBP/PPIB/MGLL/LOXL2/B2M/SIX1/JUN/SMURF2/PHLDA2/ADAMTS1/PRKCA/RGS4/GOLGA4/EGR1/DAB2/NRP1/ANXA1/THY1/ATP2B4/ATP2B1/WWTR1/HEG1/TGFBR3/CD9/MIF/CAV1/KLF7/PRXL2A/DKK1/CCN2/STARD13/SEPTIN7/PRDX2/ENO1/TIMP1/CALM1/PLK2/HIPK2/PTK2/MACF1/ADM/SLC5A3/PTGDS/HSP90AB1/PTN/ADAM12/HIF1A/CCN1/PGK1/PDPN/MAP4K4/MYL9/PLAU…
GO:0006928	movement of cell or subcellular component	274	-0.318314	-1.99176	0.000103745	0.000103745	0.0184604	412	tags=39%, list=27%, signal=35%	MSN/HSPB1/SASH1/CDC42BPB/PDGFRA/PCM1/PPIA/OSBPL8/AKAP12/PPP3CA/DNAJA1/IL1R1/SDC2/SEMA3C/DPYSL2/PEAK1/FER/HMGB2/WNT5B/GCNT1/KIF5B/DLG2/IQGAP1/CAMK1D/HMGB1/ITGA11/APP/ATRNL1/MAGI2/NEDD4L/CAMK2D/FGF13/MYADM/SMAD3/CACNA2D1/PPIB/SPINT2/HSPA5/LOXL2/CD63/SIX1/SMURF2/PHLDA2/ADAMTS1/AUTS2/MAP4/PRKCA/PDGFD/DAB2/NRP1/SPAG9/ANXA1/THY1/ATP2B4/HNRNPU/TGFBR3/CD9/MIF/CAV1/KLF7/FAT1/CPNE3/CCL2/EFNA5/IGFBP3/ARID5B…
GO:0072359	circulatory system development	177	-0.318057	-1.88865	0.00032359	0.00032359	0.0184604	230	tags=29%, list=15%, signal=28%	LOXL2/SIX1/JUN/ADAMTS1/PRKCA/RGS4/PDGFD/EGR1/NRP1/JUNB/AHR/ANXA1/THY1/ATP2B4/HNRNPU/HEG1/TGFBR3/CAV1/NCL/CCL2/DKK1/CCN2/STARD13/CDH13/YWHAZ/MYLK/PLK2/CDC42/SOD2/HIPK2/MYO1E/PTK2/ADM/PTN/ADAM12/HIF1A/CCN1/PGK1/PDPN/ITGB1/SERPINE1/CALR/FAP/FBN1/COL3A1/BICC1/HES1/CYP1B1/ROBO2/PAM/CHI3L1
GO:0007507	heart development	78	-0.317867	-1.64956	0.0143327	0.0143327	0.127035	222	tags=28%, list=14%, signal=25%	SIX1/ADAMTS1/RGS4/NRP1/HNRNPU/HEG1/TGFBR3/DKK1/CDC42/PTK2/ADM/PTN/HIF1A/CCN1/ITGB1/CALR/FBN1/COL3A1/BICC1/HES1/ROBO2/PAM
GO:0051240	positive regulation of multicellular organismal process	172	-0.317272	-1.87699	0.000324219	0.000324219	0.0184604	317	tags=33%, list=20%, signal=30%	PLAAT4/RFTN1/HMGB1/RORA/GPM6B/APP/PKM/TGM2/RUNX1/CAMK2D/SMAD3/MBP/PPIB/LOXL2/B2M/SIX1/JUN/SMURF2/PRKCA/RGS4/GOLGA4/EGR1/DAB2/NRP1/ANXA1/ATP2B1/WWTR1/HEG1/TGFBR3/MIF/CAV1/DKK1/CCN2/PRDX2/ENO1/HIPK2/MACF1/ADM/PTN/ADAM12/HIF1A/CCN1/PDPN/ITGB1/IL7R/SERPINE1/SEMA3A/CLU/HES1/LUM/SPON2/CYP1B1/ROBO2/CYBA/HLA-A/FOS/CHI3L1
GO:0070997	neuron death	58	-0.316441	-1.54326	0.0410106	0.0410106	0.207839	254	tags=31%, list=16%, signal=27%	CAPN2/HSPA5/SIX1/JUN/EGR1/NRP1/CCL2/DKK1/BNIP3/CDC42/SOD2/HIPK2/HSP90AB1/HIF1A/ARL6IP5/CLU/GBE1/FOS
GO:0048812	neuron projection morphogenesis	82	-0.316192	-1.65656	0.0117908	0.0117908	0.116413	378	tags=38%, list=24%, signal=30%	PPP3CA/SDC2/SEMA3C/DPYSL2/FARP1/RAPH1/PAK2/KIF5B/IQGAP1/APP/NEDD4L/FGF13/AUTS2/GOLGA4/NRP1/SPAG9/THY1/KLF7/EFNA5/CDC42/PTK2/MACF1/HSP90AB1/PTN/STMN1/MAP4K4/ITGB1/TRIO/SEMA3A/VCL/ROBO2
GO:0040011	locomotion	249	-0.316183	-1.95969	0.000104406	0.000104406	0.0184604	412	tags=40%, list=27%, signal=35%	MSN/HSPB1/SASH1/CDC42BPB/PDGFRA/PCM1/PPIA/OSBPL8/AKAP12/PPP3CA/DNAJA1/IL1R1/SDC2/SEMA3C/DPYSL2/PEAK1/FER/HMGB2/WNT5B/GCNT1/KIF5B/RCAN1/IQGAP1/CAMK1D/HMGB1/ITGA11/APP/ATRNL1/MAGI2/FGF13/MYADM/SMAD3/PPIB/SPINT2/HSPA5/LOXL2/CD63/SIX1/SMURF2/PHLDA2/ADAMTS1/AUTS2/PRKCA/PDGFD/DAB2/NRP1/SPAG9/ANXA1/THY1/ATP2B4/TGFBR3/CD9/MIF/CAV1/KLF7/FAT1/CPNE3/CCL2/EFNA5/IGFBP3/ARID5B/CCN2/STARD13/CDH13/DST/MYLK/TIMP1…
GO:0051241	negative regulation of multicellular organismal process	130	-0.315456	-1.79942	0.00155125	0.00155125	0.0375663	230	tags=27%, list=15%, signal=25%	LOXL2/B2M/ADAMTS1/RGS4/NRP1/ANXA1/THY1/ATP2B4/ATP2B1/CD9/KLF7/DKK1/STARD13/PRDX2/TIMP1/PLK2/ADM/HSP90AB1/PTN/HIF1A/PGK1/PLAU/SERPINE1/PRKG1/CTSK/CALR/FAP/FBN1/LAMA4/SEMA3A/HES1/TNFRSF11B/IGFBP5/ROBO2/CYBA
GO:0043065	positive regulation of apoptotic process	96	-0.31434	-1.70029	0.00697861	0.00697861	0.0902346	387	tags=42%, list=25%, signal=33%	AKAP12/TXNIP/RPS6KA2/DNAJA1/DUSP6/DDX3X/INHBA/PAK2/BNIP3L/CAMK1D/HMGB1/TGM2/CAMK2D/CAPN2/CTSD/WWOX/JUN/PHLDA2/ANXA1/CAV1/PHLDA1/TOP2A/CCL2/IGFBP3/BNIP3/STK17B/CDC42/SOD2/ITM2C/ADM/PTN/CCN1/ARL6IP5/DUSP1/PDIA3/ITGB1/FAP/CLU/LDHA/CYP1B1
GO:0045597	positive regulation of cell differentiation	113	-0.314269	-1.74923	0.00393258	0.00393258	0.0646512	338	tags=35%, list=22%, signal=30%	INHBA/HMGB2/SOCS2/PLAAT4/HMGB1/ZEB1/TGM2/RUNX1/MYADM/SMAD3/LOXL2/SIX1/JUN/PRKCA/GOLGA4/DAB2/NRP1/SPAG9/JUNB/ANXA1/HNRNPU/WWTR1/IGFBP3/CCN2/CDC42/SOD2/MACF1/ADM/S100A10/HSP90AB1/PTN/HIF1A/CCN1/PDPN/IL7R/SERPINE1/CALR/HES1/ROBO2/FOS
GO:0044419	biological process involved in interspecies interaction between organisms	159	-0.313934	-1.83831	0.000326229	0.000326229	0.0184604	358	tags=35%, list=23%, signal=30%	ANPEP/DDX3X/FER/SERPING1/HMGB2/PAK2/HTRA1/KIF5B/BNIP3L/HMGB1/CTSL/SAP30/CFH/SMAD3/CAPN2/ASS1/PPIB/B2M/JUN/PRKCA/OPTN/NRP1/ANXA1/NUCKS1/MIF/CAV1/SCARB2/CCL2/BNIP3/IFITM2/PRDX2/ENO1/CCDC80/CDC42/SOD2/PTK2/NPC2/ADM/HSP90AB1/HIF1A/STMN1/IFITM3/ITGB1/IL7R/SERPINE1/PTX3/CLU/SPON2/CTSB/CYBA/HLA-A/HLA-C/SLPI/HLA-B/FOS
GO:0048870	cell motility	230	-0.312893	-1.92014	0.000104998	0.000104998	0.0184604	412	tags=40%, list=27%, signal=34%	MSN/HSPB1/SASH1/CDC42BPB/PDGFRA/PCM1/PPIA/OSBPL8/AKAP12/PPP3CA/DNAJA1/IL1R1/SDC2/SEMA3C/PEAK1/FER/HMGB2/WNT5B/GCNT1/IQGAP1/CAMK1D/HMGB1/ITGA11/APP/ATRNL1/MAGI2/FGF13/MYADM/SMAD3/PPIB/SPINT2/HSPA5/LOXL2/CD63/SIX1/SMURF2/PHLDA2/ADAMTS1/AUTS2/PRKCA/PDGFD/DAB2/NRP1/SPAG9/ANXA1/THY1/ATP2B4/TGFBR3/CD9/MIF/CAV1/FAT1/CPNE3/CCL2/IGFBP3/ARID5B/CCN2/STARD13/CDH13/DST/MYLK/TIMP1/PLK2/CDC42/SOD2/PTK2/MACF1/S1…
GO:0051674	localization of cell	230	-0.312893	-1.92014	0.000104998	0.000104998	0.0184604	412	tags=40%, list=27%, signal=34%	MSN/HSPB1/SASH1/CDC42BPB/PDGFRA/PCM1/PPIA/OSBPL8/AKAP12/PPP3CA/DNAJA1/IL1R1/SDC2/SEMA3C/PEAK1/FER/HMGB2/WNT5B/GCNT1/IQGAP1/CAMK1D/HMGB1/ITGA11/APP/ATRNL1/MAGI2/FGF13/MYADM/SMAD3/PPIB/SPINT2/HSPA5/LOXL2/CD63/SIX1/SMURF2/PHLDA2/ADAMTS1/AUTS2/PRKCA/PDGFD/DAB2/NRP1/SPAG9/ANXA1/THY1/ATP2B4/TGFBR3/CD9/MIF/CAV1/FAT1/CPNE3/CCL2/IGFBP3/ARID5B/CCN2/STARD13/CDH13/DST/MYLK/TIMP1/PLK2/CDC42/SOD2/PTK2/MACF1/S1…
GO:0006897	endocytosis	75	-0.312217	-1.60735	0.0222248	0.0222248	0.149495	508	tags=47%, list=33%, signal=33%	ABL2/LOXL3/CANX/ACTG1/MYH9/ANK2/CALM3/LRPAP1/PPP3CA/SNX9/DPYSL2/RABGEF1/APP/MAGI2/NEDD4L/CTSL/LOXL2/B2M/CD63/EEA1/DAB2/CD9/CAV1/SCARB2/DKK1/CDH13/CALM1/CDC42/MYO1E/ADM/ITGB1/SERPINE1/PTX3/CLU/SPON2
GO:0006935	chemotaxis	75	-0.312005	-1.60627	0.0225795	0.0225795	0.150243	408	tags=41%, list=26%, signal=32%	HSPB1/PDGFRA/PPIA/SEMA3C/DPYSL2/FER/HMGB2/KIF5B/CAMK1D/HMGB1/APP/SMAD3/PPIB/PDGFD/NRP1/ANXA1/MIF/KLF7/CCL2/EFNA5/CDH13/PTK2/PTN/CCN1/DUSP1/PLAU/TRIO/SERPINE1/CALR/SEMA3A/ROBO2
GO:0042330	taxis	75	-0.312005	-1.60627	0.0225795	0.0225795	0.150243	408	tags=41%, list=26%, signal=32%	HSPB1/PDGFRA/PPIA/SEMA3C/DPYSL2/FER/HMGB2/KIF5B/CAMK1D/HMGB1/APP/SMAD3/PPIB/PDGFD/NRP1/ANXA1/MIF/KLF7/CCL2/EFNA5/CDH13/PTK2/PTN/CCN1/DUSP1/PLAU/TRIO/SERPINE1/CALR/SEMA3A/ROBO2
GO:0000003	reproduction	148	-0.311941	-1.81104	0.000767965	0.000767965	0.027244	281	tags=29%, list=18%, signal=26%	SMC4/PSG4/SMARCA2/TIPARP/CAPN2/FNDC3A/STS/SPINT2/HSPA5/SMURF2/PHLDA2/ADAMTS1/EGR1/JUNB/ANXA1/ATP2B4/CD9/TOP2A/SELENOP/MYBL1/FOSB/ARID5B/SEPTIN7/TIMP1/PTK2/ADM/HSP90AB1/PTN/HIF1A/CCN1/DUSP1/ITGB1/CALR/PTX3/DLG1/SEMA3A/HERC4/HES1/CTSB/IGFBP5/ROBO2/PAM/FOS
GO:0022414	reproductive process	148	-0.311941	-1.81104	0.000767965	0.000767965	0.027244	281	tags=29%, list=18%, signal=26%	SMC4/PSG4/SMARCA2/TIPARP/CAPN2/FNDC3A/STS/SPINT2/HSPA5/SMURF2/PHLDA2/ADAMTS1/EGR1/JUNB/ANXA1/ATP2B4/CD9/TOP2A/SELENOP/MYBL1/FOSB/ARID5B/SEPTIN7/TIMP1/PTK2/ADM/HSP90AB1/PTN/HIF1A/CCN1/DUSP1/ITGB1/CALR/PTX3/DLG1/SEMA3A/HERC4/HES1/CTSB/IGFBP5/ROBO2/PAM/FOS
GO:0016477	cell migration	215	-0.3116	-1.89961	0.000211618	0.000211618	0.0184604	412	tags=40%, list=27%, signal=35%	MSN/HSPB1/SASH1/CDC42BPB/PDGFRA/PCM1/PPIA/OSBPL8/AKAP12/PPP3CA/IL1R1/SDC2/SEMA3C/PEAK1/FER/HMGB2/WNT5B/GCNT1/IQGAP1/CAMK1D/HMGB1/ITGA11/APP/ATRNL1/MAGI2/FGF13/MYADM/SMAD3/PPIB/HSPA5/LOXL2/CD63/SIX1/SMURF2/PHLDA2/ADAMTS1/AUTS2/PRKCA/PDGFD/DAB2/NRP1/SPAG9/ANXA1/THY1/ATP2B4/TGFBR3/CD9/MIF/CAV1/FAT1/CPNE3/CCL2/IGFBP3/ARID5B/CCN2/STARD13/CDH13/MYLK/TIMP1/PLK2/CDC42/SOD2/PTK2/MACF1/S100A2/PTN/HIF1A/CCN…
GO:0048585	negative regulation of response to stimulus	215	-0.310986	-1.89587	0.000211618	0.000211618	0.0184604	211	tags=25%, list=14%, signal=25%	SMURF2/RGS4/EGR1/DAB2/OPTN/NRP1/AHR/ANXA1/THY1/ATP2B4/WWTR1/HEG1/TGFBR3/CD9/MIF/CAV1/KLF7/CCL2/CD59/DKK1/IGFBP3/PRDX2/ENO1/NT5E/PLK2/SOD2/HIPK2/ADM/HIF1A/STMN1/UACA/DUSP1/CD44/MAP4K4/PLAU/ITGB1/IL7R/SERPINE1/PRKG1/CALR/FAP/DLG1/FBN1/COL3A1/BICC1/SEMA3A/HERC4/NUCB2/CLU/IGFBP5/ROBO2/HLA-A/HLA-B
GO:0032501	multicellular organismal process	719	-0.310775	-2.04184	0.000100503	0.000100503	0.0184604	381	tags=33%, list=25%, signal=46%	TXNIP/PITX1/PPP3CA/SMARCE1/RPS6KA2/DNAJA1/IL1R1/SDC2/TPM2/SEMA3C/SEC24D/NCEH1/DUSP6/CHSY1/ANPEP/ARHGAP22/PTPN14/RAB8B/DPYSL2/DDX3X/FARP1/RAPH1/CALD1/INHBA/SERPING1/LRIG3/HMGB2/SOCS2/PAK2/WNT5B/GCNT1/HTRA1/KIF5B/DLG2/RCAN1/FOXP2/MYL12A/IQGAP1/PLAAT4/CAMK1D/ASPH/RFTN1/HMGB1/RORA/ZEB1/ITGA11/MBD5/GPM6B/CRIM1/APP/ATRNL1/PBX3/MAGI2/CLMP/NEDD4L/AKAP13/PKM/YWHAQ/EML1/UTRN/TGM2/CTSL/VDAC1/RUNX1/PSG4/SMAR…
GO:0035295	tube development	160	-0.309171	-1.81166	0.000435066	0.000435066	0.0205607	312	tags=32%, list=20%, signal=29%	HMGB1/RORA/CLMP/PKM/TGM2/RUNX1/TIPARP/SMAD3/ASS1/SPINT2/LOXL2/SIX1/JUN/ADAMTS1/PRKCA/NRP1/JUNB/ANXA1/THY1/ATP2B4/WWTR1/HEG1/TGFBR3/CAV1/NCL/CCL2/CCN2/STARD13/CDH13/YWHAZ/MYLK/PLK2/CDC42/HIPK2/MYO1E/PTK2/ADM/PTN/ADAM12/HIF1A/CCN1/PGK1/PDPN/ITGB1/SERPINE1/FAP/DLG1/HES1/CYP1B1/IGFBP5/ROBO2/CHI3L1
GO:0000902	cell morphogenesis	142	-0.308927	-1.78401	0.00154015	0.00154015	0.0375223	378	tags=37%, list=24%, signal=30%	PPP3CA/SDC2/SEMA3C/DPYSL2/FARP1/RAPH1/PEAK1/FER/PAK2/KIF5B/MYL12A/IQGAP1/APP/ATRNL1/NEDD4L/PALMD/FGF13/MYADM/SPINT2/AUTS2/GOLGA4/NRP1/SPAG9/ANXA1/THY1/HEG1/KLF7/FAT1/CCL2/EFNA5/SEPTIN7/CDC42/PTK2/MACF1/S100A10/HSP90AB1/PTN/STMN1/CD44/PDPN/MAP4K4/ITGB1/TRIO/IL7R/CALR/RND3/DLG1/SEMA3A/CLU/VCL/HES1/ROBO2
GO:0009653	anatomical structure morphogenesis	342	-0.30862	-1.96589	0.000102459	0.000102459	0.0184604	360	tags=35%, list=23%, signal=34%	CHSY1/ANPEP/ARHGAP22/PTPN14/DPYSL2/FARP1/RAPH1/PEAK1/FER/CALD1/INHBA/LRIG3/PAK2/WNT5B/GCNT1/HTRA1/KIF5B/MYL12A/IQGAP1/HMGB1/RORA/APP/ATRNL1/PBX3/MAGI2/NEDD4L/AKAP13/PKM/TGM2/RUNX1/PALMD/FGF13/MYADM/TIPARP/SMAD3/CAPN2/MBP/WWOX/SPINT2/HSPA5/LOXL2/SIX1/DKK3/JUN/SMURF2/PHLDA2/ADAMTS1/AUTS2/PRKCA/COL6A1/GOLGA4/DAB2/NRP1/SPAG9/JUNB/ANXA1/THY1/ATP2B4/WWTR1/HEG1/TGFBR3/CD9/CAV1/KLF7/FAT1/NCL/CCL2/EFNA5/D…
GO:0030182	neuron differentiation	166	-0.308619	-1.82052	0.000540249	0.000540249	0.0218488	369	tags=37%, list=24%, signal=32%	SDC2/SEMA3C/DPYSL2/FARP1/RAPH1/INHBA/SOCS2/PAK2/WNT5B/KIF5B/IQGAP1/CAMK1D/HMGB1/RORA/ZEB1/GPM6B/APP/PBX3/MAGI2/NEDD4L/RUNX1/FGF13/ZNF521/HSPA5/B2M/SIX1/ASAP1/AUTS2/MAP4/GOLGA4/NRP1/SPAG9/UGCG/THY1/KLF7/SCARB2/EFNA5/DKK1/YWHAZ/ATP8B1/PLK2/CDC42/HIPK2/PTK2/ITM2C/MACF1/ADM/HSP90AB1/PTN/HIF1A/STMN1/MAP4K4/ITGB1/TRIO/PRKG1/CALR/IER2/SEMA3A/VCL/HES1/SLC4A7/ROBO2
GO:0048545	response to steroid hormone	61	-0.308368	-1.52094	0.045416	0.045416	0.221479	243	tags=28%, list=16%, signal=24%	ASS1/DDX5/DAB2/ANXA1/HNRNPU/ATP2B1/CAV1/FOSB/CCN2/CALM1/ADM/PTN/DUSP1/CALR/CYBA/PAM/FOS
GO:0016032	viral process	60	-0.308105	-1.51328	0.0494532	0.0494532	0.229357	240	tags=30%, list=15%, signal=26%	PPIB/DDX5/EEA1/JUN/NRP1/NUCKS1/CAV1/SCARB2/TOP2A/CCL2/IFITM2/CDC42/HSP90AB1/IFITM3/ITGB1/PTX3/CTSB/SLPI
GO:0043068	positive regulation of programmed cell death	97	-0.307874	-1.66766	0.00962089	0.00962089	0.1066	387	tags=41%, list=25%, signal=33%	AKAP12/TXNIP/RPS6KA2/DNAJA1/DUSP6/DDX3X/INHBA/PAK2/BNIP3L/CAMK1D/HMGB1/TGM2/CAMK2D/CAPN2/CTSD/WWOX/JUN/PHLDA2/ANXA1/CAV1/PHLDA1/TOP2A/CCL2/IGFBP3/BNIP3/STK17B/CDC42/SOD2/ITM2C/ADM/PTN/CCN1/ARL6IP5/DUSP1/PDIA3/ITGB1/FAP/CLU/LDHA/CYP1B1
GO:0034765	regulation of ion transmembrane transport	60	-0.307648	-1.51104	0.0495747	0.0495747	0.229539	502	tags=48%, list=32%, signal=34%	ARL6IP1/CALM2/AHNAK/RRAD/ANK2/CALM3/ATP1B3/GEM/KIF5B/APP/NEDD4L/YWHAQ/UTRN/VDAC1/CAMK2D/FGF13/CACNA2D1/CD63/C4orf3/RGS4/THY1/ATP2B4/CAV1/CCL2/CALM1/ARL6IP5/ITGB1/DLG1/CYBA
GO:0050793	regulation of developmental process	314	-0.306801	-1.94099	0.000102965	0.000102965	0.0184604	332	tags=32%, list=21%, signal=32%	HMGB2/SOCS2/PAK2/WNT5B/MYL12A/IQGAP1/PLAAT4/CAMK1D/HMGB1/RORA/ZEB1/MBD5/GPM6B/CRIM1/APP/MAGI2/NEDD4L/PKM/TGM2/RUNX1/PALMD/FGF13/MYADM/SMAD3/CAPN2/PPIB/DDX5/LOXL2/B2M/SIX1/ASAP1/JUN/SMURF2/PHLDA2/ADAMTS1/PRKCA/RGS4/GOLGA4/DAB2/NRP1/SPAG9/JUNB/ANXA1/THY1/ATP2B4/HNRNPU/ATP2B1/WWTR1/TGFBR3/MIF/CAV1/KLF7/CCL2/EFNA5/PRXL2A/DKK1/IGFBP3/BNIP3/CCN2/SEPTIN7/PRDX2/YWHAZ/PLK2/CDC42/SOD2/HIPK2/PTK2/MACF1/ADM/…
GO:0032990	cell part morphogenesis	90	-0.306611	-1.63585	0.0128517	0.0128517	0.121571	378	tags=37%, list=24%, signal=29%	PPP3CA/SDC2/SEMA3C/DPYSL2/FARP1/RAPH1/PAK2/KIF5B/IQGAP1/APP/NEDD4L/FGF13/AUTS2/GOLGA4/NRP1/SPAG9/THY1/KLF7/EFNA5/CDC42/PTK2/MACF1/HSP90AB1/PTN/STMN1/CD44/PDPN/MAP4K4/ITGB1/TRIO/SEMA3A/VCL/ROBO2
GO:0030003	cellular cation homeostasis	67	-0.305795	-1.53766	0.0381944	0.0381944	0.199055	312	tags=34%, list=20%, signal=29%	HMGB1/SLC9A9/APP/NEDD4L/TGM2/CAMK2D/SMAD3/CACNA2D1/THY1/ATP2B4/ATP2B1/CAV1/BNIP3/TMEM165/CALM1/ADM/ATP13A3/HIF1A/CALR/SLC4A7/CP/CYBA/HSP90B1
GO:0043269	regulation of ion transport	71	-0.304293	-1.55115	0.034536	0.034536	0.187293	302	tags=49%, list=19%, signal=42%	ARL6IP1/TMBIM6/CALM2/AHNAK/RRAD/ANK2/CALM3/ATP1B3/GEM/KIF5B/GPM6B/APP/NEDD4L/YWHAQ/UTRN/VDAC1/CAMK2D/FGF13/CACNA2D1/B2M/CD63/C4orf3/RGS4/THY1/ATP2B4/ATP2B1/CAV1/CCL2/ATP8B1/MYLK/CALM1/ARL6IP5/ITGB1/DLG1/CYBA
GO:0048646	anatomical structure formation involved in morphogenesis	157	-0.303427	-1.77385	0.00109075	0.00109075	0.0321987	365	tags=36%, list=24%, signal=31%	SEMA3C/ANPEP/ARHGAP22/PTPN14/CALD1/INHBA/HTRA1/HMGB1/RORA/AKAP13/PKM/TGM2/RUNX1/SMAD3/CAPN2/SPINT2/LOXL2/SIX1/JUN/ADAMTS1/PRKCA/COL6A1/NRP1/JUNB/ANXA1/THY1/ATP2B4/TGFBR3/CD9/CAV1/NCL/CCL2/DKK1/CCN2/STARD13/CDH13/YWHAZ/ATP8B1/PLK2/CDC42/HIPK2/PTK2/ADM/PTN/ADAM12/HIF1A/CCN1/PGK1/DUSP1/PDPN/ITGB1/SERPINE1/FAP/HES1/CYP1B1/ROBO2/CHI3L1
GO:0060429	epithelium development	131	-0.301118	-1.71918	0.00343262	0.00343262	0.0598998	338	tags=34%, list=22%, signal=29%	INHBA/CNN3/WNT5B/IQGAP1/PLAAT4/ZEB1/MAGI2/TGM2/VDAC1/MYADM/SMAD3/FNDC3A/SPINT2/SIX1/SMURF2/DAB2/NRP1/UGCG/ANXA1/WWTR1/HEG1/CAV1/KLF7/FAT1/DKK1/STARD13/CDC42/MYO1E/ADM/PTN/HIF1A/CCN1/GPC6/PGK1/CD44/PDPN/SERPINE1/DLG1/SEMA3A/VCL/HES1/SLC4A7/CTSB/IGFBP5/ROBO2
GO:0034330	cell junction organization	103	-0.299868	-1.64157	0.0116001	0.0116001	0.115623	357	tags=36%, list=23%, signal=30%	ARHGAP22/RAB8B/CAST/FARP1/PEAK1/PAK2/IQGAP1/GPM6B/APP/FGF13/ERC1/SEPTIN11/SMAD3/PPFIBP1/SIX1/PRKCA/NRP1/THY1/HEG1/CD9/CAV1/EFNA5/TLN1/DKK1/YWHAZ/DST/CDC42/NDRG1/PTK2/MACF1/S100A10/PTN/GPC6/MAP4K4/DLG1/VCL/ROBO2
GO:0000165	MAPK cascade	95	-0.299234	-1.61391	0.0159477	0.0159477	0.131889	406	tags=38%, list=26%, signal=30%	SASH1/PDGFRA/PPIA/AKAP12/DNAJA1/DUSP6/PAK2/IQGAP1/HMGB1/APP/AKAP13/FGF13/SMAD3/MBP/PRKCA/PDGFD/NRP1/SPAG9/MIF/CAV1/CCL2/DKK1/CCN2/PRDX2/YWHAZ/CDC42/HIPK2/CCN1/ARL6IP5/DUSP1/CD44/MAP4K4/DLG1/SEMA3A/NEK10/CHI3L1
GO:0003008	system process	189	-0.298671	-1.79377	0.00042603	0.00042603	0.0205607	300	tags=31%, list=19%, signal=29%	APP/PBX3/NEDD4L/AKAP13/UTRN/VDAC1/CAMK2D/FGF13/SMAD3/CACNA2D1/MBP/MGLL/B2M/SIX1/JUN/PRKCA/RGS4/UGCG/ATP2B4/ATP2B1/WWTR1/HEG1/CAV1/TBC1D8/SCARB2/CCL2/DKK1/PIEZO2/NAV2/CCN2/YWHAZ/ENO1/ATP8B1/TPM3/MYLK/CALM1/PLK2/CDC42/SOD2/HIPK2/MYO1E/ADM/SLC5A3/PTN/HIF1A/ARL6IP5/MYL9/ITGB1/PRKG1/TPM4/DLG1/GLS/SEMA3A/LUM/NEK10/IGFBP5/CYBA/FOS/SOD3
GO:0033674	positive regulation of kinase activity	70	-0.298411	-1.51591	0.0442193	0.0442193	0.219375	406	tags=37%, list=26%, signal=29%	SASH1/PDGFRA/PPIA/OSBPL8/SNX9/DDX3X/PAK2/IQGAP1/HMGB1/AKAP13/TPX2/FGF13/PDGFD/EGR1/ATP2B4/EFNA5/DKK1/CALM1/CDC42/PTK2/HSP90AB1/CCN1/DLG1/CLU/NEK10/CHI3L1
GO:0043085	positive regulation of catalytic activity	153	-0.298258	-1.73674	0.00230162	0.00230162	0.046067	406	tags=37%, list=26%, signal=31%	SASH1/PDGFRA/PPIA/OSBPL8/DBI/HNRNPA2B1/SNX9/ARHGAP22/DDX3X/HMGB2/PAK2/IQGAP1/PLAAT4/ASPH/HMGB1/APP/MAGI2/AKAP13/TPX2/TGM2/PCOLCE2/FGF13/SMAD3/MBP/CTSD/ASAP1/RGS4/PDGFD/EGR1/THY1/ATP2B4/HNRNPU/CAV1/TBC1D8/CCL2/EFNA5/DKK1/CCN2/CALM1/CDC42/PTK2/SIPA1L2/SLC5A3/S100A10/HSP90AB1/HIF1A/CCN1/ARL6IP5/UACA/MAP4K4/ITGB1/DLG1/CLU/ARHGAP29/NEK10/CYBA/CHI3L1
GO:0048666	neuron development	139	-0.297764	-1.71557	0.00385208	0.00385208	0.0636572	378	tags=37%, list=24%, signal=30%	PPP3CA/SDC2/SEMA3C/DPYSL2/FARP1/RAPH1/PAK2/KIF5B/IQGAP1/CAMK1D/HMGB1/GPM6B/APP/PBX3/MAGI2/NEDD4L/RUNX1/FGF13/HSPA5/B2M/ASAP1/AUTS2/MAP4/GOLGA4/NRP1/SPAG9/UGCG/THY1/KLF7/SCARB2/EFNA5/YWHAZ/ATP8B1/PLK2/CDC42/PTK2/ITM2C/MACF1/ADM/HSP90AB1/PTN/STMN1/MAP4K4/ITGB1/TRIO/PRKG1/SEMA3A/VCL/HES1/SLC4A7/ROBO2
GO:0003006	developmental process involved in reproduction	95	-0.297642	-1.60533	0.0173245	0.0173245	0.134887	273	tags=28%, list=18%, signal=25%	SMARCA2/TIPARP/FNDC3A/SPINT2/HSPA5/PHLDA2/ADAMTS1/JUNB/ANXA1/ATP2B4/MYBL1/ARID5B/SEPTIN7/PTK2/ADM/HSP90AB1/PTN/HIF1A/CCN1/CALR/PTX3/DLG1/SEMA3A/HERC4/HES1/CTSB/ROBO2
GO:0022008	neurogenesis	202	-0.297434	-1.80104	0.000212044	0.000212044	0.0184604	398	tags=39%, list=26%, signal=33%	NR2F1/PCM1/PPIA/PPP3CA/SMARCE1/SDC2/SEMA3C/DPYSL2/FARP1/RAPH1/INHBA/HMGB2/SOCS2/PAK2/WNT5B/KIF5B/IQGAP1/CAMK1D/HMGB1/RORA/ZEB1/GPM6B/APP/PBX3/MAGI2/NEDD4L/EML1/TGM2/RUNX1/FGF13/ZNF521/HSPA5/B2M/SIX1/ASAP1/AUTS2/MAP4/GOLGA4/NRP1/SPAG9/UGCG/ANXA1/THY1/CD9/KLF7/SCARB2/CCL2/EFNA5/DKK1/BNIP3/NAV2/YWHAZ/ATP8B1/PLK2/CDC42/HIPK2/NDRG1/PTK2/ITM2C/MACF1/ADM/HSP90AB1/PTN/HIF1A/STMN1/MAP4K4/ITGB1/TRIO/PRKG1/…
GO:0055080	cation homeostasis	72	-0.297315	-1.52037	0.0431586	0.0431586	0.215485	312	tags=33%, list=20%, signal=28%	HMGB1/SLC9A9/APP/NEDD4L/TGM2/CAMK2D/SMAD3/CACNA2D1/B2M/THY1/ATP2B4/ATP2B1/CAV1/BNIP3/TMEM165/CALM1/ADM/ATP13A3/HIF1A/CALR/SLC4A7/CP/CYBA/HSP90B1
GO:0006873	cellular ion homeostasis	69	-0.297296	-1.50554	0.0471698	0.0471698	0.224165	312	tags=33%, list=20%, signal=28%	HMGB1/SLC9A9/APP/NEDD4L/TGM2/CAMK2D/SMAD3/CACNA2D1/THY1/ATP2B4/ATP2B1/CAV1/BNIP3/TMEM165/CALM1/ADM/ATP13A3/HIF1A/CALR/SLC4A7/CP/CYBA/HSP90B1
GO:0010562	positive regulation of phosphorus metabolic process	115	-0.296153	-1.65048	0.00979509	0.00979509	0.107394	406	tags=37%, list=26%, signal=30%	SASH1/PDGFRA/PPIA/OSBPL8/ZBTB20/SNX9/DDX3X/INHBA/PAK2/IQGAP1/HMGB1/APP/MAGI2/AKAP13/TPX2/FGF13/SMAD3/CAPN2/PDGFD/EGR1/DAB2/NRP1/ATP2B4/MIF/CAV1/EFNA5/DKK1/CCN2/ENO1/CALM1/CDC42/HIPK2/PTK2/CDCA2/HSP90AB1/HIF1A/CCN1/CD44/DLG1/CLU/HES1/NEK10/CHI3L1
GO:0045937	positive regulation of phosphate metabolic process	115	-0.296153	-1.65048	0.00979509	0.00979509	0.107394	406	tags=37%, list=26%, signal=30%	SASH1/PDGFRA/PPIA/OSBPL8/ZBTB20/SNX9/DDX3X/INHBA/PAK2/IQGAP1/HMGB1/APP/MAGI2/AKAP13/TPX2/FGF13/SMAD3/CAPN2/PDGFD/EGR1/DAB2/NRP1/ATP2B4/MIF/CAV1/EFNA5/DKK1/CCN2/ENO1/CALM1/CDC42/HIPK2/PTK2/CDCA2/HSP90AB1/HIF1A/CCN1/CD44/DLG1/CLU/HES1/NEK10/CHI3L1
GO:0048731	system development	539	-0.293967	-1.91681	0.000100867	0.000100867	0.0184604	361	tags=32%, list=23%, signal=38%	DUSP6/CHSY1/ANPEP/ARHGAP22/PTPN14/DPYSL2/FARP1/RAPH1/CALD1/INHBA/LRIG3/HMGB2/SOCS2/PAK2/WNT5B/GCNT1/HTRA1/KIF5B/RCAN1/FOXP2/IQGAP1/PLAAT4/CAMK1D/HMGB1/RORA/ZEB1/ITGA11/MBD5/GPM6B/CRIM1/APP/ATRNL1/PBX3/MAGI2/CLMP/NEDD4L/AKAP13/PKM/YWHAQ/EML1/UTRN/TGM2/CTSL/RUNX1/SMARCA2/SAP30/PAPSS2/FGF13/TIPARP/SMAD3/MBP/FNDC3A/ZNF521/ASS1/PPIB/WWOX/SPINT2/DDX5/HSPA5/LOXL2/B2M/BNC2/S100A4/SIX1/DKK3/ASAP1/SBF2/JUN…
GO:0032504	multicellular organism reproduction	76	-0.293837	-1.51769	0.0414508	0.0414508	0.208509	553	tags=49%, list=36%, signal=33%	MDK/ETS1/GGNBP2/BTG1/AP3B1/RAD23B/CIB1/ITGA3/AFF4/PTTG1/RAI14/PDGFRA/RPS6KA2/DNAJA1/DDX3X/INHBA/HMGB2/APP/SMARCA2/FNDC3A/HSPA5/ADAMTS1/EGR1/JUNB/ATP2B4/CD9/TOP2A/MYBL1/SEPTIN7/PTN/ITGB1/CALR/PTX3/HERC4/CTSB/ROBO2/PAM
GO:0051345	positive regulation of hydrolase activity	83	-0.293428	-1.54431	0.0311158	0.0311158	0.178833	515	tags=47%, list=33%, signal=33%	RGS7/PPP1R12A/ABL2/CALM2/PPP1R15A/TANK/CALM3/ATP1B3/PDGFRA/SNX9/ARHGAP22/DDX3X/HMGB2/ASPH/HMGB1/APP/MAGI2/TGM2/PCOLCE2/SMAD3/MBP/CTSD/ASAP1/RGS4/THY1/CAV1/TBC1D8/CCL2/CCN2/CALM1/SIPA1L2/S100A10/HSP90AB1/CCN1/ARL6IP5/UACA/MAP4K4/ITGB1/ARHGAP29
GO:0061061	muscle structure development	98	-0.292184	-1.5852	0.0202703	0.0202703	0.144908	328	tags=35%, list=21%, signal=29%	WNT5B/RCAN1/RORA/ITGA11/AKAP13/UTRN/SAP30/SMAD3/CAPN2/ASS1/DDX5/SIX1/RGS4/EGR1/SPAG9/HNRNPU/HEG1/TGFBR3/CD9/CAV1/DKK1/IGFBP3/ARID5B/MYLK/SOD2/ADM/CENPF/ADAM12/ITGB1/CALR/HES1/COL6A3/IGFBP5/FOS
GO:0007275	multicellular organism development	576	-0.290895	-1.90261	0.000100705	0.000100705	0.0184604	365	tags=32%, list=24%, signal=39%	SEMA3C/SEC24D/DUSP6/CHSY1/ANPEP/ARHGAP22/PTPN14/DPYSL2/FARP1/RAPH1/CALD1/INHBA/LRIG3/HMGB2/SOCS2/PAK2/WNT5B/GCNT1/HTRA1/KIF5B/DLG2/RCAN1/FOXP2/IQGAP1/PLAAT4/CAMK1D/HMGB1/RORA/ZEB1/ITGA11/MBD5/GPM6B/CRIM1/APP/ATRNL1/PBX3/MAGI2/CLMP/NEDD4L/AKAP13/PKM/YWHAQ/EML1/UTRN/TGM2/CTSL/RUNX1/SMARCA2/SAP30/PAPSS2/FGF13/ERC1/TOP1/MYADM/TIPARP/SMAD3/CAPN2/MBP/FNDC3A/ZNF521/ASS1/PPIB/WWOX/SPINT2/DDX5/HSPA5/LOXL2…
GO:0051704	multi-organism process	101	-0.290397	-1.58403	0.0191628	0.0191628	0.14098	278	tags=28%, list=18%, signal=24%	CTSL/PSG4/SMARCA2/CAPN2/FNDC3A/STS/SMURF2/ADAMTS1/JUNB/ATP2B4/CD9/CAV1/TOP2A/SELENOP/MYBL1/FOSB/SEPTIN7/TIMP1/ADM/PTN/ITGB1/CALR/PTX3/HERC4/CTSB/IGFBP5/PAM/FOS
GO:0048513	animal organ development	390	-0.289441	-1.85696	0.000102082	0.000102082	0.0184604	334	tags=32%, list=22%, signal=33%	LRIG3/HMGB2/SOCS2/WNT5B/GCNT1/HTRA1/KIF5B/RCAN1/FOXP2/IQGAP1/PLAAT4/HMGB1/RORA/ITGA11/GPM6B/APP/ATRNL1/PBX3/MAGI2/AKAP13/YWHAQ/EML1/UTRN/TGM2/CTSL/RUNX1/SAP30/FGF13/TIPARP/SMAD3/MBP/FNDC3A/ASS1/PPIB/WWOX/SPINT2/DDX5/HSPA5/LOXL2/B2M/BNC2/S100A4/SIX1/DKK3/JUN/SMURF2/PHLDA2/ADAMTS1/PRKCA/RGS4/PDGFD/EGR1/DAB2/NRP1/JUNB/UGCG/ANXA1/THY1/ATP2B4/HNRNPU/ATP2B1/WWTR1/HEG1/TGFBR3/CD9/CAV1/KLF7/FAT1/TOP2A/SE…
GO:0044093	positive regulation of molecular function	189	-0.289137	-1.73651	0.000745553	0.000745553	0.0269212	406	tags=37%, list=26%, signal=31%	SASH1/PDGFRA/PPIA/OSBPL8/DBI/PPP3CA/HNRNPA2B1/SNX9/ARHGAP22/DDX3X/FER/HMGB2/PAK2/KIF5B/IQGAP1/PLAAT4/CAMK1D/ASPH/HMGB1/APP/MAGI2/AKAP13/TPX2/TGM2/PCOLCE2/FGF13/ERC1/SMAD3/CACNA2D1/MBP/CTSD/B2M/ASAP1/RGS4/PDGFD/EGR1/NRP1/THY1/ATP2B4/HNRNPU/CAV1/TBC1D8/CCL2/EFNA5/DKK1/ARID5B/CCN2/CALM1/PLK2/CDC42/HIPK2/PTK2/SIPA1L2/SLC5A3/S100A10/HSP90AB1/HIF1A/STMN1/CCN1/ARL6IP5/UACA/MAP4K4/ITGB1/DLG1/CLU/ARHGAP29…
GO:0040007	growth	138	-0.288565	-1.66021	0.00617012	0.00617012	0.0860457	365	tags=37%, list=24%, signal=31%	SEMA3C/MEG3/DUSP6/DPYSL2/DDX3X/RAPH1/INHBA/SOCS2/PAK2/IQGAP1/RFTN1/MBD5/APP/MAGI2/NEDD4L/AKAP13/RUNX1/SMARCA2/CAMK2D/FGF13/SMAD3/PPIB/CPQ/BNC2/SIX1/PHLDA2/AUTS2/RGS4/GOLGA4/NRP1/SPAG9/ANXA1/WWTR1/HEG1/TGFBR3/CD9/SELENOP/ARID5B/ENO1/CDC42/MACF1/ADM/HSP90AB1/PTN/HIF1A/ITGB1/PTX3/SEMA3A/VCL/IGFBP5/CYBA
GO:0055082	cellular chemical homeostasis	85	-0.287992	-1.52078	0.0357973	0.0357973	0.190708	509	tags=48%, list=33%, signal=34%	LGALS1/ABL2/AP3B1/SLC39A7/TMBIM6/CALM2/ANK2/CALM3/ATP1B3/HK1/PDGFRA/ZBTB20/PPP3CA/KIF5B/HMGB1/SLC9A9/APP/NEDD4L/TGM2/CAMK2D/SMAD3/CACNA2D1/THY1/ATP2B4/NUCKS1/ATP2B1/CAV1/KLF7/EFNA5/BNIP3/TMEM165/CALM1/ADM/ATP13A3/HIF1A/MAP4K4/CALR/SLC4A7/CP/CYBA/HSP90B1
GO:0070848	response to growth factor	116	-0.286811	-1.60023	0.0136323	0.0136323	0.123938	236	tags=28%, list=15%, signal=26%	WWOX/SPINT2/DDX5/HSPA5/CD63/DKK3/JUN/SMURF2/PDGFD/EGR1/DAB2/NRP1/ANXA1/ATP2B4/TGFBR3/CAV1/CPNE3/NCL/CCL2/CCN2/HIPK2/PTK2/HSP90AB1/PTN/HIF1A/CCN1/CD44/IER2/FBN1/COL3A1/HES1/LUM/FOS
GO:0032989	cellular component morphogenesis	99	-0.286745	-1.55767	0.0245967	0.0245967	0.157583	378	tags=35%, list=24%, signal=29%	PPP3CA/SDC2/SEMA3C/DPYSL2/FARP1/RAPH1/PAK2/KIF5B/IQGAP1/APP/NEDD4L/AKAP13/FGF13/AUTS2/GOLGA4/NRP1/SPAG9/THY1/CD9/KLF7/EFNA5/CDC42/PTK2/MACF1/HSP90AB1/PTN/STMN1/CD44/PDPN/MAP4K4/ITGB1/TRIO/SEMA3A/VCL/ROBO2
GO:0048856	anatomical structure development	632	-0.286239	-1.8772	0.000100664	0.000100664	0.0184604	365	tags=31%, list=24%, signal=41%	SEMA3C/SEC24D/DUSP6/CHSY1/ANPEP/ARHGAP22/PTPN14/DPYSL2/EMP1/FARP1/RAPH1/PEAK1/FER/CALD1/INHBA/LRIG3/CNN3/HMGB2/SOCS2/PAK2/WNT5B/GCNT1/HTRA1/KIF5B/DLG2/RCAN1/FOXP2/MYL12A/IQGAP1/PLAAT4/CAMK1D/HMGB1/RORA/ZEB1/ITGA11/MBD5/GPM6B/CRIM1/APP/ATRNL1/PBX3/MAGI2/CLMP/NEDD4L/AKAP13/PKM/YWHAQ/EML1/UTRN/TGM2/CTSL/VDAC1/RUNX1/SMARCA2/SAP30/PALMD/PAPSS2/FGF13/ERC1/TOP1/MYADM/TIPARP/SMAD3/CAPN2/MBP/FNDC3A/ZNF521…
GO:0071363	cellular response to growth factor stimulus	107	-0.285904	-1.57819	0.0172667	0.0172667	0.134887	236	tags=29%, list=15%, signal=26%	WWOX/SPINT2/DDX5/HSPA5/CD63/DKK3/JUN/SMURF2/PDGFD/EGR1/DAB2/NRP1/ANXA1/ATP2B4/TGFBR3/CAV1/CPNE3/NCL/CCL2/CCN2/HIPK2/PTK2/HSP90AB1/PTN/HIF1A/CCN1/CD44/FBN1/COL3A1/HES1/FOS
GO:0061024	membrane organization	81	-0.285741	-1.4931	0.0467617	0.0467617	0.223276	502	tags=47%, list=32%, signal=33%	ARL6IP1/AP3B1/TRAM1/SPTBN1/MYH9/MESD/ANK2/CALM3/CEP55/OSBPL8/SNX9/SEC24D/RAB8B/SYNGR1/KIF5B/BNIP3L/RFTN1/CTSL/TMED9/MYADM/MBP/ASAP1/EEA1/PRKCA/UGCG/ANXA1/CD9/CAV1/BNIP3/ATP8B1/CALM1/CDC42/NDRG1/NPC2/S100A10/PTN/DLG1/CLU
GO:0042327	positive regulation of phosphorylation	105	-0.28559	-1.56906	0.0199773	0.0199773	0.144016	406	tags=36%, list=26%, signal=29%	SASH1/PDGFRA/PPIA/OSBPL8/ZBTB20/SNX9/DDX3X/INHBA/PAK2/IQGAP1/HMGB1/APP/AKAP13/TPX2/FGF13/PDGFD/EGR1/DAB2/NRP1/ATP2B4/MIF/CAV1/EFNA5/DKK1/CCN2/CALM1/CDC42/HIPK2/PTK2/HSP90AB1/HIF1A/CCN1/CD44/DLG1/CLU/HES1/NEK10/CHI3L1
GO:0007399	nervous system development	281	-0.285471	-1.78968	0.000310688	0.000310688	0.0184604	353	tags=33%, list=23%, signal=31%	DPYSL2/FARP1/RAPH1/INHBA/HMGB2/SOCS2/PAK2/WNT5B/KIF5B/FOXP2/IQGAP1/CAMK1D/HMGB1/RORA/ZEB1/MBD5/GPM6B/CRIM1/APP/PBX3/MAGI2/NEDD4L/YWHAQ/EML1/TGM2/RUNX1/SMARCA2/FGF13/MBP/ZNF521/SPINT2/HSPA5/B2M/SIX1/ASAP1/SBF2/AUTS2/MAP4/RGS4/GOLGA4/NRP1/SPAG9/UGCG/ANXA1/THY1/ATP2B4/ATP2B1/CD9/KLF7/SCARB2/SELENOP/CCL2/EFNA5/LSAMP/DKK1/BNIP3/NAV2/YWHAZ/ITM2B/ATP8B1/CALM1/PLK2/CDC42/HIPK2/NDRG1/PTK2/ITM2C/MACF1/ADM/…
GO:0009888	tissue development	247	-0.285007	-1.76442	0.000104406	0.000104406	0.0184604	338	tags=33%, list=22%, signal=31%	INHBA/CNN3/WNT5B/GCNT1/RCAN1/IQGAP1/PLAAT4/ZEB1/GPM6B/ATRNL1/MAGI2/AKAP13/TGM2/VDAC1/RUNX1/SAP30/MYADM/TIPARP/SMAD3/FNDC3A/STS/SPINT2/DDX5/LOXL2/BNC2/S100A4/SIX1/SMURF2/PHLDA2/COL6A1/RGS4/PDGFD/EGR1/DAB2/NRP1/JUNB/UGCG/ANXA1/HNRNPU/ATP2B1/WWTR1/HEG1/TGFBR3/CAV1/KLF7/FAT1/DKK1/ARID5B/CCN2/STARD13/MYLK/TIMP1/CDC42/MYO1E/ADM/CENPF/PTN/HIF1A/CCN1/GPC6/PGK1/DUSP1/CD44/PDPN/ITGB1/SERPINE1/CTSK/CALR/DLG…
GO:0051050	positive regulation of transport	99	-0.284915	-1.54773	0.0261984	0.0261984	0.162154	444	tags=40%, list=29%, signal=31%	ANK2/CALM3/ATP1B3/MSN/NFKBIA/TPR/PCM1/PPIA/OSBPL8/DBI/PPP3CA/RAB8B/INHBA/KIF5B/CAMK1D/MAGI2/NEDD4L/SMAD3/CACNA2D1/B2M/CD63/STXBP5/DAB2/ANXA1/THY1/ATP2B1/CAV1/CCL2/MYLK/CALM1/CDC42/HSP90AB1/HIF1A/ITGB1/SERPINE1/CALR/PTX3/DLG1/CLU/CYBA
GO:0048699	generation of neurons	187	-0.283918	-1.70175	0.00117471	0.00117471	0.0337712	398	tags=37%, list=26%, signal=32%	NR2F1/PCM1/PPIA/PPP3CA/SDC2/SEMA3C/DPYSL2/FARP1/RAPH1/INHBA/HMGB2/SOCS2/PAK2/WNT5B/KIF5B/IQGAP1/CAMK1D/HMGB1/RORA/ZEB1/GPM6B/APP/PBX3/MAGI2/NEDD4L/EML1/TGM2/RUNX1/FGF13/ZNF521/HSPA5/B2M/SIX1/ASAP1/AUTS2/MAP4/GOLGA4/NRP1/SPAG9/UGCG/THY1/KLF7/SCARB2/EFNA5/DKK1/YWHAZ/ATP8B1/PLK2/CDC42/HIPK2/PTK2/ITM2C/MACF1/ADM/HSP90AB1/PTN/HIF1A/STMN1/MAP4K4/ITGB1/TRIO/PRKG1/CALR/IER2/COL3A1/SEMA3A/VCL/HES1/SLC4A7/…
GO:0034097	response to cytokine	113	-0.283536	-1.57817	0.017191	0.017191	0.134871	341	tags=31%, list=22%, signal=26%	FER/HDGF/SYNGR1/KIF5B/HMGB1/RORA/APP/PCOLCE2/CAPN2/ASS1/HSPA5/JUN/PRKCA/EGR1/UGCG/ANXA1/HNRNPU/CAV1/NCL/CCL2/ARID5B/IFITM2/TIMP1/CDC42/HSP90AB1/HIF1A/DUSP1/IFITM3/CD44/PDIA3/IL7R/COL3A1/CYBA/FOS/CHI3L1
GO:0002682	regulation of immune system process	152	-0.28225	-1.64239	0.00625	0.00625	0.0865627	341	tags=31%, list=22%, signal=27%	FER/INHBA/SERPING1/HMGB2/PAK2/HTRA1/CAMK1D/RFTN1/HMGB1/RORA/APP/RUNX1/CFH/SMAD3/B2M/JUN/PRKCA/PDGFD/AHR/ANXA1/THY1/CD9/MIF/CAV1/CCL2/CD59/PRXL2A/PRDX2/PLK2/PTK2/HSP90AB1/PTN/HIF1A/DUSP1/IL7R/SERPINE1/CALR/DLG1/FBN1/COL3A1/CLU/HES1/SPON2/CYBA/HLA-A/HLA-B/FOS
GO:0044703	multi-organism reproductive process	98	-0.282056	-1.53025	0.0308062	0.0308062	0.178245	274	tags=27%, list=18%, signal=23%	PSG4/SMARCA2/CAPN2/FNDC3A/STS/SMURF2/ADAMTS1/JUNB/ATP2B4/CD9/TOP2A/SELENOP/MYBL1/FOSB/SEPTIN7/TIMP1/ADM/PTN/ITGB1/CALR/PTX3/HERC4/CTSB/IGFBP5/PAM/FOS
GO:0045595	regulation of cell differentiation	193	-0.28185	-1.6969	0.0013843	0.0013843	0.0364965	338	tags=32%, list=22%, signal=29%	INHBA/HMGB2/SOCS2/PLAAT4/HMGB1/RORA/ZEB1/CRIM1/APP/TGM2/RUNX1/FGF13/MYADM/SMAD3/DDX5/LOXL2/B2M/SIX1/JUN/PRKCA/RGS4/GOLGA4/DAB2/NRP1/SPAG9/JUNB/ANXA1/THY1/HNRNPU/WWTR1/CAV1/KLF7/EFNA5/PRXL2A/DKK1/IGFBP3/CCN2/PRDX2/CDC42/SOD2/PTK2/MACF1/ADM/S100A10/HSP90AB1/PTN/HIF1A/CCN1/PDPN/ITGB1/TRIO/IL7R/SERPINE1/CALR/FBN1/SEMA3A/VCL/HES1/IGFBP5/ROBO2/HLA-B/FOS
GO:0016192	vesicle-mediated transport	161	-0.280632	-1.64683	0.00511203	0.00511203	0.077251	516	tags=45%, list=33%, signal=33%	COPB2/ABL2/COPB1/AP3B1/RAP1B/GAS1/LOXL3/CANX/EXOC4/ACTG1/SPTBN1/MYH9/MESD/ANK2/CALM3/VAMP5/LRPAP1/MSN/EXOC6B/PPP3CA/SNX9/SEC24D/RAB8B/DPYSL2/FER/SYNGR1/KIF5B/CAMK1D/HMGB1/RABGEF1/FCGRT/APP/MAGI2/NEDD4L/TGM2/CTSL/ERC1/ARL4C/TMED9/LOXL2/B2M/CD63/STXBP5/EEA1/GOLGA4/DAB2/OPTN/NRP1/SPAG9/ANXA1/CD9/CAV1/SCARB2/CCL2/DKK1/CDH13/CALM1/CDC42/MYO1E/PTK2/MACF1/ADM/PTGDS/S100A10/LMAN1/ITGB1/SERPINE1/CALR/PTX3…
GO:0007166	cell surface receptor signaling pathway	268	-0.280037	-1.74915	0.000415326	0.000415326	0.0205607	370	tags=34%, list=24%, signal=32%	IL1R1/CDK14/SEMA3C/NCEH1/CHSY1/GEM/DDX3X/FER/INHBA/HMGB2/SOCS2/PAK2/WNT5B/HTRA1/IQGAP1/RFTN1/RORA/ITGA11/MBD5/CRIM1/APP/MAGI2/MAML2/TIPARP/SMAD3/TBL1XR1/WWOX/DDX5/HSPA5/CD63/DKK3/JUN/SMURF2/ADAMTS1/PRKCA/RGS4/PDGFD/EGR1/DAB2/NRP1/UGCG/ANXA1/THY1/NUCKS1/WWTR1/TGFBR3/MIF/CAV1/CPNE3/CCL2/EFNA5/CD59/TLN1/DKK1/IGFBP3/ARID5B/CCN2/IFITM2/CDH13/PRDX2/DST/TIMP1/CDC42/HIPK2/MYO1E/PTK2/ITM2C/MACF1/HSP90AB1/…
GO:0006955	immune response	153	-0.279693	-1.62863	0.00745287	0.00745287	0.0912019	370	tags=33%, list=24%, signal=28%	IL1R1/SEMA3C/GEM/DDX3X/FER/SERPING1/HMGB2/PAK2/HTRA1/KIF5B/BNIP3L/RFTN1/HMGB1/RORA/FCGRT/APP/CTSL/CFH/SMAD3/MBP/ASS1/B2M/OPTN/AHR/ANXA1/THY1/TGFBR3/MIF/CAV1/CCL2/CD59/BNIP3/IFITM2/PLK2/CDC42/PTK2/PTGDS/HSP90AB1/IFITM3/IL7R/SERPINE1/CTSK/PTX3/COL3A1/CLU/SPON2/CYBA/HLA-A/HLA-C/SLPI/HLA-B
GO:0009605	response to external stimulus	273	-0.278942	-1.745	0.000311107	0.000311107	0.0184604	243	tags=23%, list=16%, signal=24%	ASS1/PPIB/MGLL/HSPA5/B2M/CD63/JUN/PRKCA/PDGFD/OPTN/NRP1/ANXA1/ATP2B1/CD9/MIF/CAV1/KLF7/CCL2/EFNA5/FOSB/BNIP3/PIEZO2/IFITM2/CDH13/PRDX2/ENO1/CCDC80/NT5E/PLK2/CDC42/SOD2/PTK2/NPC2/ADM/HSP90AB1/PTN/HIF1A/STMN1/CCN1/DUSP1/IFITM3/PLAU/TRIO/IL7R/SERPINE1/PRKG1/CALR/FAP/PTX3/COL3A1/SEMA3A/NUCB2/CLU/TNFRSF11B/SPON2/LDHA/ROBO2/CYBA/HLA-A/HLA-C/SLPI/HLA-B/FOS/CHI3L1
GO:0001775	cell activation	119	-0.278666	-1.56319	0.0181533	0.0181533	0.138782	412	tags=38%, list=27%, signal=30%	MSN/HSPB1/PDGFRA/KMT2E/PPIA/AKAP12/PPP3CA/FER/INHBA/MYL12A/HMGB1/RORA/APP/CTSL/RUNX1/SMAD3/B2M/PRKCA/EGR1/AHR/ANXA1/THY1/CD9/MIF/CAV1/CCL2/TLN1/CCN2/PRDX2/TIMP1/NDRG1/KLF6/PTGDS/CD44/PDPN/MYL9/ITGB1/IL7R/PRKG1/DLG1/COL3A1/CLU/VCL/HES1/HLA-A
GO:0009967	positive regulation of signal transduction	189	-0.278508	-1.67268	0.00287571	0.00287571	0.0545571	236	tags=25%, list=15%, signal=24%	WWOX/DDX5/S100A4/CD63/SMURF2/AUTS2/PRKCA/RGS4/PDGFD/DAB2/NRP1/SPAG9/NUCKS1/TGFBR3/MIF/CAV1/CCL2/DKK1/CCN2/RPS20/CDH13/PRDX2/PLK2/CDC42/HIPK2/PTK2/ITM2C/MACF1/HSP90AB1/HIF1A/CCN1/ARL6IP5/CD44/PDIA3/MAP4K4/ITGB1/IL7R/CALR/COL3A1/SEMA3A/HES1/CYP1B1/NEK10/IGFBP5/ROBO2/CYBA/CHI3L1
GO:0048534	hematopoietic or lymphoid organ development	104	-0.278037	-1.52509	0.0293049	0.0293049	0.174707	338	tags=32%, list=22%, signal=27%	INHBA/HMGB2/HMGB1/RORA/APP/EML1/CTSL/RUNX1/TIPARP/B2M/SIX1/JUN/PRKCA/EGR1/JUNB/ANXA1/TGFBR3/TOP2A/PRXL2A/PRDX2/CDC42/HIPK2/MYO1E/KLF6/PTN/HIF1A/PDPN/ITGB1/IL7R/FBN1/HES1/HLA-B/FOS
GO:0043066	negative regulation of apoptotic process	131	-0.277268	-1.58302	0.0142841	0.0142841	0.126977	231	tags=25%, list=15%, signal=23%	HSPA5/SIX1/PRKCA/DAB2/NRP1/ANXA1/MIF/CAV1/CCL2/DKK1/BNIP3/PRDX2/YWHAZ/ENO1/TIMP1/PLK2/SOD2/HIPK2/PTK2/HSP90AB1/HIF1A/CCN1/DUSP1/CD44/PDPN/MAP4K4/ITGB1/IL7R/SERPINE1/CLU/IER3/GBE1/HSP90B1
GO:0080134	regulation of response to stress	164	-0.27687	-1.62899	0.00683223	0.00683223	0.0894206	238	tags=24%, list=15%, signal=23%	MGLL/DDX5/HSPA5/B2M/OPTN/ANXA1/THY1/ATP2B4/CD9/MIF/CAV1/CCN2/PRDX2/ENO1/MYLK/NT5E/PLK2/CDC42/SOD2/HIPK2/PTK2/HSP90AB1/PTN/HIF1A/ARL6IP5/DUSP1/CD44/MAP4K4/PLAU/ITGB1/SERPINE1/PRKG1/FAP/DLG1/SEMA3A/CLU/IER3/CYBA/HLA-A/HLA-B
GO:0031175	neuron projection development	129	-0.27452	-1.56245	0.0168701	0.0168701	0.134871	378	tags=35%, list=24%, signal=29%	PPP3CA/SDC2/SEMA3C/DPYSL2/FARP1/RAPH1/PAK2/KIF5B/IQGAP1/CAMK1D/HMGB1/GPM6B/APP/MAGI2/NEDD4L/FGF13/HSPA5/B2M/ASAP1/AUTS2/MAP4/GOLGA4/NRP1/SPAG9/THY1/KLF7/SCARB2/EFNA5/PLK2/CDC42/PTK2/ITM2C/MACF1/ADM/HSP90AB1/PTN/STMN1/MAP4K4/ITGB1/TRIO/PRKG1/SEMA3A/VCL/HES1/ROBO2
GO:0032502	developmental process	684	-0.274513	-1.8029	0.000100472	0.000100472	0.0184604	381	tags=32%, list=25%, signal=43%	TXNIP/PITX1/PPP3CA/SMARCE1/RPS6KA2/CEBPD/DNAJA1/SDC2/SEMA3C/SEC24D/DUSP6/CHSY1/ANPEP/ARHGAP22/PTPN14/DPYSL2/DDX3X/EMP1/FARP1/RAPH1/PEAK1/FER/CALD1/INHBA/SERPING1/LRIG3/CNN3/HMGB2/SOCS2/PAK2/WNT5B/GCNT1/HTRA1/KIF5B/DLG2/RCAN1/FOXP2/MYL12A/IQGAP1/PLAAT4/CAMK1D/HMGB1/RORA/ZEB1/ITGA11/MBD5/GPM6B/CRIM1/APP/ATRNL1/PBX3/MAGI2/CLMP/NEDD4L/AKAP13/PKM/YWHAQ/EML1/UTRN/TGM2/CTSL/VDAC1/RUNX1/SMARCA2/SAP30/PAL…
GO:0043069	negative regulation of programmed cell death	133	-0.272351	-1.55915	0.0174528	0.0174528	0.135475	231	tags=25%, list=15%, signal=23%	HSPA5/SIX1/PRKCA/DAB2/NRP1/ANXA1/MIF/CAV1/CCL2/DKK1/BNIP3/PRDX2/YWHAZ/ENO1/TIMP1/PLK2/SOD2/HIPK2/PTK2/HSP90AB1/HIF1A/CCN1/DUSP1/CD44/PDPN/MAP4K4/ITGB1/IL7R/SERPINE1/CLU/IER3/GBE1/HSP90B1
GO:0065008	regulation of biological quality	401	-0.272336	-1.75058	0.000203791	0.000203791	0.0184604	358	tags=31%, list=23%, signal=32%	ANPEP/ARHGAP22/RAB8B/DPYSL2/DDX3X/FARP1/FER/INHBA/SERPING1/SYNGR1/HMGB2/SOCS2/KIF5B/MYL12A/BNIP3L/HMGB1/SLC9A9/RORA/MBD5/GPM6B/APP/NEDD4L/TGM2/CTSL/PALMD/CAMK2D/FGF13/ERC1/MYADM/SEPTIN11/TIPARP/SMAD3/CACNA2D1/MBP/PPIB/CPQ/B2M/SIX1/DKK3/JMJD1C/STXBP5/JUN/PRKCA/RGS4/GOLGA4/EGR1/NRP1/UGCG/ANXA1/THY1/ATP2B4/HNRNPU/NUCKS1/ATP2B1/WWTR1/HEG1/TGFBR3/CD9/CAV1/KLF7/SAMD4A/CARHSP1/CCL2/EFNA5/CD59/TLN1/DKK1/…
GO:0030154	cell differentiation	457	-0.271532	-1.75812	0.000101461	0.000101461	0.0184604	400	tags=35%, list=26%, signal=36%	PDGFRA/KMT2E/NR2F1/PCM1/PPIA/OSBPL8/TXNIP/PITX1/PPP3CA/SMARCE1/RPS6KA2/CEBPD/SDC2/SEMA3C/DUSP6/CHSY1/ANPEP/ARHGAP22/DPYSL2/DDX3X/FARP1/RAPH1/PEAK1/FER/INHBA/CNN3/HMGB2/SOCS2/PAK2/WNT5B/HTRA1/KIF5B/RCAN1/IQGAP1/PLAAT4/CAMK1D/HMGB1/RORA/ZEB1/ITGA11/GPM6B/CRIM1/APP/ATRNL1/PBX3/MAGI2/NEDD4L/AKAP13/EML1/TGM2/CTSL/VDAC1/RUNX1/SMARCA2/SAP30/FGF13/MYADM/TIPARP/SMAD3/CAPN2/FNDC3A/ZNF521/WWOX/SPINT2/DDX5/H…
GO:0001934	positive regulation of protein phosphorylation	99	-0.271157	-1.47299	0.0449605	0.0449605	0.220667	202	tags=21%, list=13%, signal=20%	PDGFD/EGR1/DAB2/NRP1/ATP2B4/MIF/CAV1/EFNA5/DKK1/CCN2/CALM1/HIPK2/PTK2/HSP90AB1/CCN1/CD44/DLG1/CLU/HES1/NEK10/CHI3L1
GO:0032879	regulation of localization	321	-0.27099	-1.71726	0.000514562	0.000514562	0.0212872	584	tags=49%, list=38%, signal=38%	VMP1/CCDC88A/DSP/SSH1/CYP51A1/CORO1C/LRP1/RAB10/C1QTNF1/MDK/GPI/ETS1/RDX/TMED10/GNA12/ZIC1/NSD2/MCC/PPP1R12A/S100A11/ABL2/ASXL1/NRG1/CD99/ARL6IP1/RAP1B/GAS1/TMBIM6/CALM2/CIB1/ACTG1/NAV3/AHNAK/RRAD/DNAJC1/SPTBN1/ITGA3/MESD/ANK2/PARD3/CALM3/LRPAP1/ATP1B3/MSN/NFKBIA/HSPB1/SASH1/PDGFRA/TPR/PCM1/PPIA/OSBPL8/DBI/AKAP12/PPP3CA/DNAJA1/IL1R1/SEMA3C/PTPN14/RAB8B/GEM/FER/INHBA/WNT5B/KIF5B/IQGAP1/BNIP3L/CAMK…
GO:0050790	regulation of catalytic activity	297	-0.270242	-1.70164	0.000515836	0.000515836	0.0212872	408	tags=35%, list=26%, signal=32%	HSPB1/SASH1/PDGFRA/PPIA/OSBPL8/DBI/AGAP1/RGS3/TXNIP/HNRNPA2B1/DNAJA1/SNX9/TPM2/ARHGAP22/DDX3X/CAST/FARP1/SERPING1/CNN3/HMGB2/SOCS2/PAK2/RCAN1/IQGAP1/PLAAT4/ASPH/HMGB1/RABGEF1/CRIM1/APP/MAGI2/AKAP13/TPX2/TGM2/PCOLCE2/CAMK2D/FGF13/SMAD3/MBP/RASAL2/CTSD/SPINT2/ASAP1/SBF2/STXBP5/ITIH5/JUN/RGS4/PDGFD/EGR1/PHACTR2/NRP1/ANXA1/THY1/ATP2B4/HNRNPU/WWTR1/HEG1/APLP2/CAV1/TBC1D8/SCARB2/CCL2/EFNA5/DKK1/IGFBP3/…
GO:0006950	response to stress	417	-0.269881	-1.73791	0.000305281	0.000305281	0.0184604	206	tags=19%, list=13%, signal=23%	PRKCA/PDGFD/EGR1/OPTN/NRP1/ANXA1/THY1/ATP2B4/NUCKS1/ATP2B1/TGFBR3/CD9/MIF/CAV1/SMC5/TOP2A/SELENOP/CCL2/CD59/TLN1/BNIP3/CCN2/IFITM2/PRDX2/ENO1/DST/MYLK/TIMP1/NT5E/PLK2/CDC42/SOD2/HIPK2/NDRG1/GPX3/PTK2/MACF1/ADM/HSP90AB1/PTN/HIF1A/CCN1/PGK1/ARL6IP5/LMAN1/DUSP1/IFITM3/CD44/PDPN/PDIA3/MAP4K4/MYL9/PLAU/ITGB1/IL7R/SERPINE1/PRKG1/CALR/FAP/PTX3/DLG1/COL3A1/SEMA3A/PLOD2/CLU/VCL/SPON2/LDHA/IER3/CYP1B1/CYBA…
GO:1902533	positive regulation of intracellular signal transduction	125	-0.269815	-1.52528	0.0242485	0.0242485	0.156825	234	tags=24%, list=15%, signal=22%	DDX5/S100A4/AUTS2/PRKCA/PDGFD/NRP1/SPAG9/MIF/CAV1/CCL2/DKK1/CCN2/RPS20/CDH13/PRDX2/PLK2/CDC42/HIPK2/PTK2/HSP90AB1/ARL6IP5/CD44/MAP4K4/ITGB1/CALR/COL3A1/SEMA3A/NEK10/IGFBP5/CHI3L1
GO:0002376	immune system process	266	-0.269383	-1.68122	0.000727726	0.000727726	0.0265142	355	tags=31%, list=23%, signal=29%	RAB8B/GEM/DDX3X/FER/INHBA/SERPING1/HMGB2/PAK2/GCNT1/HTRA1/KIF5B/BNIP3L/CAMK1D/RFTN1/HMGB1/RORA/FCGRT/APP/EML1/CTSL/RUNX1/CFH/TIPARP/SMAD3/MBP/ASS1/PPIB/CTSD/B2M/SIX1/JUN/PRKCA/PDGFD/EGR1/OPTN/JUNB/AHR/ANXA1/THY1/TGFBR3/CD9/MIF/CAV1/TOP2A/CCL2/CD59/PRXL2A/BNIP3/IFITM2/PRDX2/PLK2/CDC42/HIPK2/MYO1E/NDRG1/PTK2/KLF6/PTGDS/HSP90AB1/PTN/HIF1A/DUSP1/IFITM3/CD44/PDPN/ITGB1/IL7R/SERPINE1/CTSK/CALR/PTX3/DLG…
GO:0042127	regulation of cell population proliferation	195	-0.268902	-1.62148	0.00478316	0.00478316	0.0735518	235	tags=25%, list=15%, signal=24%	SPINT2/B2M/SIX1/JUN/PHLDA2/ADAMTS1/PRKCA/PDGFD/EGR1/NRP1/JUNB/AHR/ANXA1/HNRNPU/WWTR1/TGFBR3/CD9/MIF/CAV1/TBC1D8/CCL2/IGFBP3/CCN2/CDH13/TIMP1/CDC42/SOD2/HIPK2/NDRG1/PTK2/ADM/PTN/HIF1A/CCN1/PDPN/PLAU/ITGB1/IL7R/PRKG1/CALR/FAP/DLG1/CLU/HES1/CYP1B1/IGFBP5/CYBA/HLA-A/MALAT1
GO:0048869	cellular developmental process	470	-0.268431	-1.74129	0.000202573	0.000202573	0.0184604	381	tags=33%, list=25%, signal=36%	TXNIP/PITX1/PPP3CA/SMARCE1/RPS6KA2/CEBPD/SDC2/SEMA3C/DUSP6/CHSY1/ANPEP/ARHGAP22/DPYSL2/DDX3X/FARP1/RAPH1/PEAK1/FER/INHBA/CNN3/HMGB2/SOCS2/PAK2/WNT5B/HTRA1/KIF5B/RCAN1/IQGAP1/PLAAT4/CAMK1D/HMGB1/RORA/ZEB1/ITGA11/GPM6B/CRIM1/APP/ATRNL1/PBX3/MAGI2/NEDD4L/AKAP13/EML1/TGM2/CTSL/VDAC1/RUNX1/SMARCA2/SAP30/FGF13/MYADM/TIPARP/SMAD3/CAPN2/FNDC3A/ZNF521/WWOX/SPINT2/DDX5/HSPA5/LOXL2/B2M/S100A4/CD63/SIX1/ASAP…
GO:0009719	response to endogenous stimulus	232	-0.267699	-1.6448	0.00220357	0.00220357	0.0450085	341	tags=31%, list=22%, signal=28%	FER/INHBA/HMGB2/SOCS2/GCNT1/HTRA1/IQGAP1/HMGB1/MBD5/CRIM1/APP/MAGI2/PKM/TGM2/CTSL/SMAD3/CAPN2/CACNA2D1/ASS1/WWOX/SPINT2/DDX5/HSPA5/SIX1/DKK3/JUN/SMURF2/COL6A1/RGS4/PDGFD/EGR1/DAB2/UGCG/AHR/ANXA1/ATP2B4/HNRNPU/NUCKS1/ATP2B1/TGFBR3/CD9/CAV1/NCL/CCL2/FOSB/CCN2/CDH13/TIMP1/CALM1/HIPK2/PTK2/ADM/HSP90AB1/PTN/CCN1/DUSP1/CD44/ITGB1/CALR/IER2/FBN1/COL3A1/HES1/TNFRSF11B/LDHA/CTSB/IGFBP5/ROBO2/CYBA/PAM/HSP9…
GO:0045944	positive regulation of transcription by RNA polymerase II	129	-0.266965	-1.51945	0.0241953	0.0241953	0.156825	380	tags=34%, list=24%, signal=28%	PITX1/PPP3CA/CEBPD/DDX3X/INHBA/HMGB2/LMO7/HMGB1/RORA/APP/PBX3/MAML2/RUNX1/SMARCA2/SMAD3/ZNF521/TBL1XR1/WWOX/HSPA5/SIX1/JUN/AUTS2/EGR1/DAB2/JUNB/AHR/HNRNPU/NUCKS1/WWTR1/KLF7/GLIS3/TOP2A/NCL/MYBL1/FOSB/CDH13/HIPK2/KLF6/HIF1A/CCN1/IER2/HES1/LUM/FOS
GO:0065009	regulation of molecular function	366	-0.266648	-1.70631	0.000102229	0.000102229	0.0184604	394	tags=34%, list=25%, signal=33%	PPIA/OSBPL8/DBI/AGAP1/RGS3/TXNIP/PPP3CA/HNRNPA2B1/DNAJA1/SNX9/TPM2/ARHGAP22/GEM/DDX3X/CAST/FARP1/FER/SERPING1/CNN3/HMGB2/SOCS2/PAK2/KIF5B/RCAN1/IQGAP1/PLAAT4/CAMK1D/ASPH/HMGB1/RABGEF1/CRIM1/APP/MAGI2/NEDD4L/AKAP13/TPX2/UTRN/TGM2/PCOLCE2/CAMK2D/FGF13/ERC1/SMAD3/CACNA2D1/MBP/RASAL2/CTSD/SPINT2/B2M/DKK3/ASAP1/C4orf3/SBF2/STXBP5/ITIH5/JUN/PHLDA2/RGS4/PDGFD/EGR1/PHACTR2/DAB2/NRP1/ANXA1/THY1/ATP2B4/HNR…
GO:1902531	regulation of intracellular signal transduction	216	-0.266475	-1.62422	0.00328216	0.00328216	0.0589944	208	tags=22%, list=13%, signal=22%	AUTS2/PRKCA/PDGFD/OPTN/NRP1/SPAG9/ATP2B4/HEG1/MIF/CAV1/CCL2/DKK1/CCN2/STARD13/RPS20/CDH13/PRDX2/YWHAZ/ENO1/CALM1/PLK2/CDC42/SOD2/HIPK2/PTK2/SIPA1L2/HSP90AB1/HIF1A/STMN1/CCN1/ARL6IP5/UACA/DUSP1/CD44/MAP4K4/ITGB1/TRIO/CALR/DLG1/COL3A1/SEMA3A/PSD3/CLU/ARHGAP29/NEK10/IGFBP5/CHI3L1
GO:0048584	positive regulation of response to stimulus	250	-0.265559	-1.64686	0.00198268	0.00198268	0.042879	236	tags=23%, list=15%, signal=23%	WWOX/DDX5/B2M/S100A4/CD63/SMURF2/AUTS2/PRKCA/RGS4/PDGFD/DAB2/OPTN/NRP1/SPAG9/ANXA1/THY1/NUCKS1/TGFBR3/MIF/CAV1/CCL2/CD59/DKK1/CCN2/RPS20/CDH13/PRDX2/MYLK/PLK2/CDC42/HIPK2/PTK2/ITM2C/MACF1/HSP90AB1/PTN/HIF1A/CCN1/ARL6IP5/CD44/PDIA3/MAP4K4/ITGB1/IL7R/SERPINE1/CALR/COL3A1/SEMA3A/CLU/HES1/CYP1B1/NEK10/IGFBP5/ROBO2/CYBA/HLA-A/HLA-B/CHI3L1
GO:0048583	regulation of response to stimulus	435	-0.264874	-1.71028	0.00020319	0.00020319	0.0184604	238	tags=22%, list=15%, signal=26%	MGLL/WWOX/DDX5/HSPA5/B2M/S100A4/CD63/DKK3/SMURF2/PHLDA2/AUTS2/PRKCA/RGS4/PDGFD/EGR1/DAB2/OPTN/NRP1/SPAG9/UGCG/AHR/ANXA1/THY1/ATP2B4/NUCKS1/ATP2B1/WWTR1/HEG1/TGFBR3/CD9/MIF/CAV1/KLF7/CCL2/CD59/DKK1/IGFBP3/CCN2/STARD13/RPS20/CDH13/PRDX2/YWHAZ/ENO1/MYLK/TIMP1/NT5E/CALM1/PLK2/CDC42/SOD2/HIPK2/PTK2/SIPA1L2/ITM2C/MACF1/ADM/HSP90AB1/PTN/HIF1A/STMN1/CCN1/GPC6/ARL6IP5/UACA/DUSP1/CD44/PDIA3/MAP4K4/PLAU/ITG…
GO:0009966	regulation of signal transduction	353	-0.264287	-1.68555	0.000717801	0.000717801	0.0263904	238	tags=23%, list=15%, signal=25%	MGLL/WWOX/DDX5/HSPA5/S100A4/CD63/DKK3/SMURF2/PHLDA2/AUTS2/PRKCA/RGS4/PDGFD/EGR1/DAB2/OPTN/NRP1/SPAG9/UGCG/THY1/ATP2B4/NUCKS1/WWTR1/HEG1/TGFBR3/MIF/CAV1/CCL2/DKK1/IGFBP3/CCN2/STARD13/RPS20/CDH13/PRDX2/YWHAZ/ENO1/TIMP1/CALM1/PLK2/CDC42/SOD2/HIPK2/PTK2/SIPA1L2/ITM2C/MACF1/ADM/HSP90AB1/HIF1A/STMN1/CCN1/GPC6/ARL6IP5/UACA/DUSP1/CD44/PDIA3/MAP4K4/PLAU/ITGB1/TRIO/IL7R/SERPINE1/CALR/DLG1/FBN1/COL3A1/BICC1…
GO:0048878	chemical homeostasis	121	-0.263848	-1.48399	0.0339154	0.0339154	0.186391	312	tags=30%, list=20%, signal=26%	HMGB1/SLC9A9/RORA/MBD5/APP/NEDD4L/TGM2/CAMK2D/SMAD3/CACNA2D1/B2M/UGCG/THY1/ATP2B4/NUCKS1/ATP2B1/CAV1/KLF7/EFNA5/BNIP3/TMEM165/CALM1/SOD2/NPC2/ADM/ATP13A3/HIF1A/STMN1/MAP4K4/CALR/GLS/SLC4A7/CP/IGFBP5/CYBA/HSP90B1
GO:0014070	response to organic cyclic compound	143	-0.263155	-1.52137	0.0221954	0.0221954	0.149495	338	tags=31%, list=22%, signal=27%	INHBA/HMGB2/SOCS2/PAK2/FOXP2/RFTN1/HMGB1/RORA/APP/TGM2/TIPARP/ASS1/DDX5/HSPA5/SIX1/JUN/RGS4/EGR1/DAB2/AHR/ANXA1/ATP2B4/HNRNPU/ATP2B1/CAV1/CCL2/FOSB/CCN2/CALM1/SOD2/ADM/HSP90AB1/PTN/ARL6IP5/DUSP1/CALR/CLU/LUM/LDHA/CYP1B1/IGFBP5/CYBA/PAM/HSP90B1/FOS
GO:0006915	apoptotic process	274	-0.262692	-1.64372	0.00124494	0.00124494	0.0340235	280	tags=25%, list=18%, signal=25%	TGM2/FHIT/CTSL/VDAC1/CAMK2D/ERC1/SMAD3/CAPN2/CTSD/WWOX/DDX5/HSPA5/DRAM1/SIX1/JUN/PHLDA2/PRKCA/EGR1/DAB2/NRP1/AHR/ANXA1/MIF/CAV1/PHLDA1/TOP2A/CCL2/DKK1/IGFBP3/BNIP3/STK17B/PRDX2/YWHAZ/ENO1/TIMP1/PLK2/CDC42/SOD2/HIPK2/PTK2/ITM2C/ADM/HSP90AB1/PTN/HIF1A/CCN1/ARL6IP5/UACA/DUSP1/CD44/PDPN/PDIA3/MAP4K4/ITGB1/IL7R/SERPINE1/CALR/FAP/SEMA3A/CLU/TNFRSF11B/LDHA/IER3/CYP1B1/CTSB/ROBO2/GBE1/HSP90B1/CHI3L1
GO:0042981	regulation of apoptotic process	221	-0.26201	-1.603	0.00369198	0.00369198	0.061699	280	tags=27%, list=18%, signal=26%	TGM2/VDAC1/CAMK2D/ERC1/SMAD3/CAPN2/CTSD/WWOX/HSPA5/SIX1/JUN/PHLDA2/PRKCA/EGR1/DAB2/NRP1/ANXA1/MIF/CAV1/PHLDA1/TOP2A/CCL2/DKK1/IGFBP3/BNIP3/STK17B/PRDX2/YWHAZ/ENO1/TIMP1/PLK2/CDC42/SOD2/HIPK2/PTK2/ITM2C/ADM/HSP90AB1/PTN/HIF1A/CCN1/ARL6IP5/DUSP1/CD44/PDPN/PDIA3/MAP4K4/ITGB1/IL7R/SERPINE1/CALR/FAP/CLU/LDHA/IER3/CYP1B1/CTSB/GBE1/HSP90B1
GO:0009725	response to hormone	131	-0.261998	-1.49583	0.0297863	0.0297863	0.175857	341	tags=30%, list=22%, signal=25%	FER/INHBA/HMGB2/SOCS2/GCNT1/IQGAP1/HMGB1/MBD5/PKM/CTSL/ASS1/DDX5/EGR1/DAB2/UGCG/ANXA1/HNRNPU/NUCKS1/ATP2B1/TGFBR3/CAV1/FOSB/CCN2/TIMP1/CALM1/PTK2/ADM/PTN/DUSP1/CALR/FBN1/TNFRSF11B/LDHA/CTSB/IGFBP5/ROBO2/CYBA/PAM/FOS
GO:0010647	positive regulation of cell communication	202	-0.261593	-1.58402	0.0072095	0.0072095	0.0902346	236	tags=24%, list=15%, signal=23%	WWOX/DDX5/S100A4/CD63/SMURF2/AUTS2/PRKCA/RGS4/PDGFD/DAB2/NRP1/SPAG9/NUCKS1/TGFBR3/MIF/CAV1/CCL2/DKK1/CCN2/RPS20/CDH13/PRDX2/PLK2/CDC42/HIPK2/PTK2/ITM2C/MACF1/HSP90AB1/PTN/HIF1A/CCN1/ARL6IP5/CD44/PDIA3/MAP4K4/ITGB1/IL7R/CALR/COL3A1/SEMA3A/HES1/CYP1B1/NEK10/IGFBP5/ROBO2/CYBA/CHI3L1
GO:0012501	programmed cell death	279	-0.261478	-1.63934	0.00124198	0.00124198	0.0340235	290	tags=26%, list=19%, signal=26%	PKM/TPX2/TGM2/FHIT/CTSL/VDAC1/CAMK2D/ERC1/TOP1/SMAD3/CAPN2/CTSD/WWOX/DDX5/HSPA5/DRAM1/SIX1/JUN/PHLDA2/PRKCA/EGR1/DAB2/NRP1/AHR/ANXA1/MIF/CAV1/PHLDA1/TOP2A/CCL2/DKK1/IGFBP3/BNIP3/STK17B/PRDX2/YWHAZ/ENO1/TIMP1/PLK2/CDC42/SOD2/HIPK2/PTK2/ITM2C/ADM/HSP90AB1/PTN/HIF1A/CCN1/ARL6IP5/UACA/DUSP1/CD44/PDPN/PDIA3/MAP4K4/ITGB1/IL7R/SERPINE1/CALR/FAP/SEMA3A/CLU/TNFRSF11B/LDHA/IER3/CYP1B1/CTSB/ROBO2/GBE1/HSP90…
GO:0071495	cellular response to endogenous stimulus	190	-0.260898	-1.5679	0.0100053	0.0100053	0.10762	341	tags=31%, list=22%, signal=28%	FER/INHBA/SOCS2/HTRA1/IQGAP1/MBD5/CRIM1/APP/MAGI2/PKM/TGM2/CTSL/SMAD3/CAPN2/CACNA2D1/ASS1/WWOX/SPINT2/DDX5/HSPA5/SIX1/DKK3/JUN/SMURF2/COL6A1/RGS4/PDGFD/EGR1/DAB2/UGCG/AHR/ANXA1/ATP2B4/HNRNPU/NUCKS1/ATP2B1/TGFBR3/CAV1/NCL/CCL2/FOSB/CCN2/HIPK2/PTK2/HSP90AB1/PTN/CCN1/DUSP1/CD44/CALR/FBN1/COL3A1/HES1/CTSB/IGFBP5/ROBO2/CYBA/HSP90B1/FOS
GO:0071310	cellular response to organic substance	308	-0.260716	-1.64622	0.000824827	0.000824827	0.0280636	341	tags=30%, list=22%, signal=29%	FER/HDGF/INHBA/SYNGR1/HMGB2/SOCS2/PAK2/WNT5B/HTRA1/KIF5B/IQGAP1/HMGB1/RORA/MBD5/CRIM1/APP/MAGI2/PKM/TGM2/CTSL/PCOLCE2/TIPARP/SMAD3/CAPN2/CACNA2D1/ASS1/WWOX/SPINT2/DDX5/HSPA5/CD63/SIX1/DKK3/JUN/SMURF2/PRKCA/COL6A1/RGS4/PDGFD/EGR1/DAB2/OPTN/NRP1/UGCG/AHR/ANXA1/ATP2B4/HNRNPU/NUCKS1/ATP2B1/TGFBR3/CAV1/KLF7/CPNE3/NCL/CCL2/EFNA5/FOSB/ARID5B/CCN2/IFITM2/PRDX2/CDC42/SOD2/HIPK2/PTK2/HSP90AB1/PTN/HIF1A/CCN…
GO:0043067	regulation of programmed cell death	222	-0.260415	-1.59328	0.00464135	0.00464135	0.0721946	280	tags=27%, list=18%, signal=25%	TGM2/VDAC1/CAMK2D/ERC1/SMAD3/CAPN2/CTSD/WWOX/HSPA5/SIX1/JUN/PHLDA2/PRKCA/EGR1/DAB2/NRP1/ANXA1/MIF/CAV1/PHLDA1/TOP2A/CCL2/DKK1/IGFBP3/BNIP3/STK17B/PRDX2/YWHAZ/ENO1/TIMP1/PLK2/CDC42/SOD2/HIPK2/PTK2/ITM2C/ADM/HSP90AB1/PTN/HIF1A/CCN1/ARL6IP5/DUSP1/CD44/PDPN/PDIA3/MAP4K4/ITGB1/IL7R/SERPINE1/CALR/FAP/CLU/LDHA/IER3/CYP1B1/CTSB/GBE1/HSP90B1
GO:0023056	positive regulation of signaling	204	-0.258652	-1.56848	0.00847997	0.00847997	0.100084	236	tags=24%, list=15%, signal=23%	WWOX/DDX5/S100A4/CD63/SMURF2/AUTS2/PRKCA/RGS4/PDGFD/DAB2/NRP1/SPAG9/NUCKS1/TGFBR3/MIF/CAV1/CCL2/DKK1/CCN2/RPS20/CDH13/PRDX2/PLK2/CDC42/HIPK2/PTK2/ITM2C/MACF1/HSP90AB1/PTN/HIF1A/CCN1/ARL6IP5/CD44/PDIA3/MAP4K4/ITGB1/IL7R/CALR/COL3A1/SEMA3A/HES1/CYP1B1/NEK10/IGFBP5/ROBO2/CYBA/CHI3L1
GO:1901701	cellular response to oxygen-containing compound	160	-0.258568	-1.51514	0.0200131	0.0200131	0.144016	412	tags=36%, list=27%, signal=30%	MSN/NFKBIA/SASH1/PDGFRA/OSBPL8/ZBTB20/PPP3CA/RPS6KA2/RAB8B/FER/INHBA/HMGB2/SOCS2/WNT5B/KIF5B/HMGB1/RORA/MBD5/APP/PKM/TGM2/CAPN2/CACNA2D1/ASS1/HSPA5/SIX1/JUN/PRKCA/COL6A1/RGS4/PDGFD/EGR1/AHR/ANXA1/ATP2B4/NUCKS1/ATP2B1/CAV1/KLF7/CCL2/EFNA5/BNIP3/PRDX2/SOD2/PTK2/PTN/HIF1A/MAP4K4/SERPINE1/FBN1/CLU/SPON2/CYP1B1/IGFBP5/CYBA/HSP90B1/FOS/SOD3
GO:0010941	regulation of cell death	241	-0.257795	-1.59114	0.00407992	0.00407992	0.0662506	237	tags=23%, list=15%, signal=23%	CTSD/WWOX/HSPA5/SIX1/JUN/PHLDA2/PRKCA/EGR1/DAB2/NRP1/ANXA1/MIF/CAV1/PHLDA1/TOP2A/CCL2/DKK1/IGFBP3/BNIP3/STK17B/CCN2/PRDX2/YWHAZ/ENO1/TIMP1/PLK2/CDC42/SOD2/HIPK2/PTK2/ITM2C/ADM/HSP90AB1/PTN/HIF1A/CCN1/ARL6IP5/DUSP1/CD44/PDPN/PDIA3/MAP4K4/ITGB1/IL7R/SERPINE1/CALR/FAP/CCN5/CLU/LDHA/IER3/CYP1B1/CTSB/GBE1/HSP90B1/FOS
GO:1901700	response to oxygen-containing compound	223	-0.256014	-1.56671	0.00716921	0.00716921	0.0902346	341	tags=30%, list=22%, signal=27%	FER/INHBA/HMGB2/SOCS2/WNT5B/GCNT1/KIF5B/FOXP2/IQGAP1/HMGB1/RORA/MBD5/APP/PKM/TGM2/CAPN2/CACNA2D1/ASS1/HSPA5/SIX1/JUN/PRKCA/COL6A1/RGS4/PDGFD/EGR1/AHR/ANXA1/ATP2B4/NUCKS1/ATP2B1/TGFBR3/CD9/CAV1/KLF7/CCL2/EFNA5/FOSB/BNIP3/CCN2/PRDX2/TIMP1/CALM1/SOD2/COL6A2/GPX3/PTK2/ADM/HSP90AB1/PTN/HIF1A/DUSP1/MAP4K4/SERPINE1/CALR/FBN1/CLU/SPON2/LDHA/CYP1B1/IGFBP5/CYBA/PAM/HSP90B1/SLPI/FOS/SOD3
GO:0007417	central nervous system development	124	-0.255989	-1.44488	0.0467352	0.0467352	0.223276	325	tags=30%, list=21%, signal=26%	KIF5B/FOXP2/RORA/APP/PBX3/YWHAQ/EML1/FGF13/MBP/HSPA5/B2M/SIX1/RGS4/NRP1/ATP2B4/ATP2B1/CD9/SELENOP/BNIP3/NAV2/CALM1/CDC42/CENPF/HSP90AB1/PTN/HIF1A/STMN1/ITGB1/TRIO/PRKG1/COL3A1/SEMA3A/CLU/HES1/ROBO2/PAM/VCAN
GO:0008219	cell death	303	-0.254992	-1.60769	0.00144479	0.00144479	0.0366079	290	tags=25%, list=19%, signal=25%	PKM/TPX2/TGM2/FHIT/CTSL/VDAC1/CAMK2D/ERC1/TOP1/SMAD3/CAPN2/CTSD/WWOX/DDX5/HSPA5/DRAM1/SIX1/JUN/PHLDA2/PRKCA/EGR1/DAB2/OPTN/NRP1/AHR/ANXA1/MIF/CAV1/PHLDA1/TOP2A/CCL2/DKK1/IGFBP3/BNIP3/STK17B/CCN2/PRDX2/YWHAZ/ENO1/TIMP1/PLK2/CDC42/SOD2/HIPK2/PTK2/ITM2C/ADM/HSP90AB1/PTN/HIF1A/CCN1/ARL6IP5/UACA/DUSP1/CD44/PDPN/PDIA3/MAP4K4/ITGB1/IL7R/SERPINE1/CALR/FAP/CCN5/SEMA3A/CLU/TNFRSF11B/LDHA/IER3/CYP1B1/CTSB/R…
GO:0120036	plasma membrane bounded cell projection organization	170	-0.253746	-1.4988	0.0225873	0.0225873	0.150243	378	tags=32%, list=24%, signal=27%	PPP3CA/SDC2/SEMA3C/DPYSL2/EMP1/FARP1/RAPH1/FER/PAK2/KIF5B/IQGAP1/CAMK1D/HMGB1/GPM6B/APP/MAGI2/NEDD4L/FGF13/HSPA5/B2M/ASAP1/AUTS2/MAP4/GOLGA4/NRP1/SPAG9/THY1/WWTR1/CAV1/KLF7/SCARB2/EFNA5/SEPTIN7/CDH13/ATP8B1/MYLK/PLK2/CDC42/PTK2/ITM2C/MACF1/ADM/HSP90AB1/PTN/STMN1/CD44/PDPN/MAP4K4/ITGB1/TRIO/PRKG1/SEMA3A/VCL/HES1/ROBO2
GO:0048468	cell development	251	-0.253285	-1.57154	0.00500887	0.00500887	0.0764412	378	tags=33%, list=24%, signal=30%	PPP3CA/RPS6KA2/SDC2/SEMA3C/CHSY1/DPYSL2/FARP1/RAPH1/PEAK1/FER/HMGB2/PAK2/WNT5B/KIF5B/RCAN1/IQGAP1/CAMK1D/HMGB1/GPM6B/APP/ATRNL1/PBX3/MAGI2/NEDD4L/AKAP13/TGM2/RUNX1/SMARCA2/FGF13/MYADM/SMAD3/FNDC3A/SPINT2/HSPA5/B2M/SIX1/ASAP1/AUTS2/MAP4/RGS4/GOLGA4/NRP1/SPAG9/UGCG/THY1/HNRNPU/HEG1/TGFBR3/CD9/KLF7/FAT1/SCARB2/EFNA5/ARID5B/YWHAZ/ATP8B1/PLK2/CDC42/MYO1E/NDRG1/PTK2/ITM2C/MACF1/ADM/S100A10/HSP90AB1/PTN…
GO:0007165	signal transduction	535	-0.252001	-1.64261	0.000201593	0.000201593	0.0184604	581	tags=45%, list=37%, signal=43%	CCDC88A/SSH1/P4HB/CORO1C/INVS/PJA2/LPAR1/PTGES3/LRP1/DUSP5/STAT1/MCL1/C1QTNF1/HSPD1/MDK/GPI/DCBLD2/RDX/TBL1X/GGNBP2/GNA12/CD46/ZIC1/FAF1/NFAT5/PRICKLE2/MCC/RGS7/PPP1R12A/S100A11/LGALS1/ABL2/ASXL1/NRG1/AP3B1/RAP1B/GAS1/LOXL3/TMBIM6/ECE1/CALM2/RNF13/NFKBIZ/ITGBL1/CIB1/OGN/RRAD/SORBS2/TSPAN5/PPP1R15A/TENM2/SPTBN1/TANK/SIK3/ITGA3/MYH9/GNG11/MESD/ANK2/IL6ST/PDE5A/PARD3/CALM3/SPART/MYO10/LRPAP1/BIRC6/N…
GO:0023051	regulation of signaling	393	-0.251658	-1.61499	0.00102093	0.00102093	0.0312792	238	tags=22%, list=15%, signal=25%	MGLL/WWOX/DDX5/HSPA5/S100A4/CD63/DKK3/STXBP5/SMURF2/PHLDA2/AUTS2/PRKCA/RGS4/PDGFD/EGR1/DAB2/OPTN/NRP1/SPAG9/UGCG/ANXA1/THY1/ATP2B4/NUCKS1/ATP2B1/WWTR1/HEG1/TGFBR3/MIF/CAV1/KLF7/CCL2/EFNA5/DKK1/IGFBP3/CCN2/STARD13/RPS20/CDH13/PRDX2/YWHAZ/ENO1/TIMP1/CALM1/PLK2/CDC42/SOD2/HIPK2/PTK2/SIPA1L2/ITM2C/MACF1/ADM/HSP90AB1/PTN/HIF1A/STMN1/CCN1/GPC6/ARL6IP5/UACA/DUSP1/CD44/PDIA3/MAP4K4/PLAU/ITGB1/TRIO/IL7R/S…
GO:0023052	signaling	573	-0.250883	-1.64068	0.000100715	0.000100715	0.0184604	408	tags=32%, list=26%, signal=38%	HSPB1/SASH1/CDC42BPB/DEK/CEP55/PDGFRA/NR2F1/TPR/PPIA/OSBPL8/AKAP12/RGS3/TXNIP/PPP3CA/RPS6KA2/DNAJA1/IL1R1/CDK14/SEMA3C/NCEH1/DUSP6/CHSY1/ANPEP/ARHGAP22/RAB8B/GEM/DPYSL2/DDX3X/FARP1/RAPH1/FER/HDGF/INHBA/SYNGR1/HMGB2/SOCS2/LMO7/PAK2/WNT5B/HTRA1/KIF5B/DLG2/RCAN1/IQGAP1/BNIP3L/RFTN1/HMGB1/RORA/ITGA11/MBD5/CRIM1/APP/ATRNL1/MAGI2/MAML2/AKAP13/YWHAQ/TGM2/FHIT/VDAC1/CAMK2D/FGF13/ERC1/MYADM/TIPARP/SMAD3/C…
GO:0030029	actin filament-based process	139	-0.250676	-1.44427	0.0419326	0.0419326	0.209882	348	tags=30%, list=22%, signal=26%	FARP1/FER/CALD1/CNN3/PAK2/IQGAP1/GPM6B/NEDD4L/AKAP13/EPB41L2/UTRN/CAMK2D/FGF13/MYADM/SMAD3/CACNA2D1/AUTS2/RGS4/PHACTR2/NRP1/ANXA1/DIAPH3/CAV1/FAT1/EFNA5/TLN1/CCN2/STARD13/TPM3/CDC42/MYO1E/S100A10/STMN1/PDPN/ITGB1/PRKG1/CALR/TPM4/RND3/DLG1/PAM/HSP90B1
GO:0010646	regulation of cell communication	390	-0.250478	-1.60698	0.00122499	0.00122499	0.0340235	238	tags=22%, list=15%, signal=25%	MGLL/WWOX/DDX5/HSPA5/S100A4/CD63/DKK3/STXBP5/SMURF2/PHLDA2/AUTS2/PRKCA/RGS4/PDGFD/EGR1/DAB2/OPTN/NRP1/SPAG9/UGCG/ANXA1/THY1/ATP2B4/NUCKS1/WWTR1/HEG1/TGFBR3/MIF/CAV1/KLF7/CCL2/EFNA5/DKK1/IGFBP3/CCN2/STARD13/RPS20/CDH13/PRDX2/YWHAZ/ENO1/TIMP1/CALM1/PLK2/CDC42/SOD2/HIPK2/PTK2/SIPA1L2/ITM2C/MACF1/ADM/HSP90AB1/PTN/HIF1A/STMN1/CCN1/GPC6/ARL6IP5/UACA/DUSP1/CD44/PDIA3/MAP4K4/PLAU/ITGB1/TRIO/IL7R/SERPINE1…
GO:0030030	cell projection organization	175	-0.249735	-1.47986	0.0250784	0.0250784	0.158472	369	tags=31%, list=24%, signal=27%	SDC2/SEMA3C/RAB8B/DPYSL2/EMP1/FARP1/RAPH1/FER/PAK2/KIF5B/IQGAP1/CAMK1D/HMGB1/GPM6B/APP/MAGI2/NEDD4L/FGF13/HSPA5/B2M/ASAP1/AUTS2/MAP4/GOLGA4/NRP1/SPAG9/THY1/WWTR1/CAV1/KLF7/SCARB2/EFNA5/SEPTIN7/CDH13/ATP8B1/MYLK/PLK2/CDC42/PTK2/ITM2C/MACF1/ADM/HSP90AB1/PTN/STMN1/CD44/PDPN/MAP4K4/ITGB1/TRIO/PRKG1/SEMA3A/VCL/HES1/ROBO2
GO:0051128	regulation of cellular component organization	309	-0.249455	-1.5756	0.0028869	0.0028869	0.0545571	378	tags=32%, list=24%, signal=31%	PPP3CA/RPS6KA2/HNRNPA2B1/SNX9/SDC2/SEMA3C/MEG3/ARHGAP22/RAB8B/DPYSL2/DDX3X/FARP1/PEAK1/AEBP1/FER/INHBA/SOCS2/PAK2/KIF5B/IQGAP1/BNIP3L/CAMK1D/HMGB1/NUSAP1/GPM6B/APP/MAGI2/NEDD4L/AKAP13/TPX2/VDAC1/RUNX1/SMARCA2/CAMK2D/FGF13/TMED9/MYADM/SEPTIN11/SMAD3/CAPN2/HSPA5/B2M/CD63/SIX1/ASAP1/MKI67/STXBP5/AUTS2/MAP4/RGS4/GOLGA4/DAB2/NRP1/SPAG9/ANXA1/THY1/HNRNPU/CAV1/SMC5/SCARB2/TOP2A/EFNA5/DKK1/BNIP3/CCN2/SEP…
GO:0007154	cell communication	574	-0.247969	-1.62175	0.000100715	0.000100715	0.0184604	581	tags=44%, list=37%, signal=44%	CCDC88A/DSP/SSH1/P4HB/CORO1C/INVS/PJA2/LPAR1/PTGES3/LRP1/DUSP5/STAT1/MCL1/C1QTNF1/HSPD1/MDK/GPI/DCBLD2/RDX/TBL1X/GGNBP2/GNA12/CD46/ZIC1/FAF1/NFAT5/PRICKLE2/MCC/RGS7/PPP1R12A/S100A11/LGALS1/ABL2/ASXL1/NRG1/AP3B1/RAP1B/GAS1/LOXL3/TMBIM6/ECE1/CALM2/RNF13/NFKBIZ/ITGBL1/EXOC4/CIB1/OGN/RRAD/SORBS2/TSPAN5/PPP1R15A/TENM2/SPTBN1/TANK/SIK3/ITGA3/MYH9/GNG11/MESD/ANK2/IL6ST/PDE5A/PARD3/CALM3/LAMP2/SPART/MYO1…
GO:0060548	negative regulation of cell death	151	-0.247656	-1.44077	0.0394521	0.0394521	0.204292	206	tags=22%, list=13%, signal=21%	PRKCA/DAB2/NRP1/ANXA1/MIF/CAV1/CCL2/DKK1/BNIP3/CCN2/PRDX2/YWHAZ/ENO1/TIMP1/PLK2/SOD2/HIPK2/PTK2/HSP90AB1/HIF1A/CCN1/DUSP1/CD44/PDPN/MAP4K4/ITGB1/IL7R/SERPINE1/CCN5/CLU/IER3/GBE1/HSP90B1
GO:0016310	phosphorylation	226	-0.247214	-1.51441	0.0131579	0.0131579	0.122492	419	tags=35%, list=27%, signal=29%	HK1/BIRC6/HSPB1/SASH1/CDC42BPB/PDGFRA/PPIA/OSBPL8/ZBTB20/ADK/RPS6KA2/DNAJA1/SNX9/CDK14/DUSP6/DDX3X/PEAK1/FER/INHBA/SOCS2/PAK2/IQGAP1/CAMK1D/HMGB1/APP/AKAP13/PKM/TPX2/PAPSS2/CAMK2D/FGF13/ERC1/TOP1/MYADM/PRKCA/PDGFD/EGR1/DAB2/NRP1/SPAG9/THY1/ATP2B4/HNRNPU/WWTR1/HEG1/TGFBR3/MIF/CAV1/CPNE3/CCL2/EFNA5/DKK1/IGFBP3/STK17B/CCN2/YWHAZ/ENO1/TPI1/MYLK/CALM1/PLK2/CDC42/HIPK2/PTK2/HSP90AB1/HIF1A/CCN1/PGK1/DUS…
GO:0042592	homeostatic process	188	-0.247184	-1.48285	0.0221819	0.0221819	0.149495	206	tags=21%, list=13%, signal=21%	PRKCA/EGR1/UGCG/ANXA1/THY1/ATP2B4/NUCKS1/ATP2B1/WWTR1/TGFBR3/CAV1/KLF7/CCL2/EFNA5/BNIP3/CCN2/PRDX2/TMEM165/CALM1/SOD2/HIPK2/NPC2/ADM/ATP13A3/HIF1A/STMN1/MAP4K4/ITGB1/IL7R/CTSK/CALR/GLS/LAMA4/VCL/TNFRSF11B/SLC4A7/CP/IGFBP5/CYBA/HSP90B1
GO:0010648	negative regulation of cell communication	174	-0.245902	-1.45735	0.0313074	0.0313074	0.178833	236	tags=23%, list=15%, signal=22%	WWOX/HSPA5/DKK3/SMURF2/RGS4/EGR1/DAB2/OPTN/NRP1/THY1/ATP2B4/WWTR1/HEG1/TGFBR3/MIF/CAV1/KLF7/DKK1/IGFBP3/PRDX2/ENO1/PLK2/SOD2/HIPK2/ADM/HIF1A/STMN1/UACA/DUSP1/CD44/MAP4K4/ITGB1/SERPINE1/CALR/DLG1/FBN1/BICC1/HERC4/CLU/IGFBP5
GO:0023057	negative regulation of signaling	174	-0.245902	-1.45735	0.0313074	0.0313074	0.178833	236	tags=23%, list=15%, signal=22%	WWOX/HSPA5/DKK3/SMURF2/RGS4/EGR1/DAB2/OPTN/NRP1/THY1/ATP2B4/WWTR1/HEG1/TGFBR3/MIF/CAV1/KLF7/DKK1/IGFBP3/PRDX2/ENO1/PLK2/SOD2/HIPK2/ADM/HIF1A/STMN1/UACA/DUSP1/CD44/MAP4K4/ITGB1/SERPINE1/CALR/DLG1/FBN1/BICC1/HERC4/CLU/IGFBP5
GO:0006508	proteolysis	193	-0.245332	-1.47705	0.0227878	0.0227878	0.15108	358	tags=31%, list=23%, signal=27%	ANPEP/DDX3X/SPCS2/CAST/SERPING1/PAK2/HTRA1/ASPH/HMGB1/CRIM1/APP/NEDD4L/TGM2/FHIT/CTSL/PCOLCE2/RUNX1/SMAD3/CAPN2/MBP/TBL1XR1/CPQ/CTSD/SPINT2/HSPA5/ITIH5/SMURF2/ADAMTS1/DAB2/WWTR1/APLP2/CAV1/CCN2/ENO1/CSTB/TIMP1/FBXL7/PLK2/HIPK2/PTK2/HSP90AB1/ADAM12/CCN1/PGK1/ARL6IP5/UACA/CD44/PDIA3/PLAU/SERPINE1/CTSK/CALR/FAP/CLU/COL6A3/PRSS23/CTSB/HSP90B1/SLPI
GO:0070887	cellular response to chemical stimulus	388	-0.242873	-1.55787	0.00204123	0.00204123	0.0432208	341	tags=28%, list=22%, signal=29%	FER/HDGF/INHBA/SYNGR1/HMGB2/SOCS2/PAK2/WNT5B/HTRA1/KIF5B/DLG2/IQGAP1/BNIP3L/CAMK1D/HMGB1/RORA/MBD5/CRIM1/APP/MAGI2/PKM/TGM2/CTSL/PCOLCE2/CAMK2D/TIPARP/SMAD3/CAPN2/CACNA2D1/ASS1/PPIB/WWOX/SPINT2/DDX5/HSPA5/B2M/CD63/SIX1/DKK3/JUN/SMURF2/PRKCA/COL6A1/RGS4/PDGFD/EGR1/DAB2/OPTN/NRP1/JUNB/UGCG/AHR/ANXA1/ATP2B4/HNRNPU/NUCKS1/ATP2B1/TGFBR3/MIF/CAV1/KLF7/CPNE3/NCL/CCL2/EFNA5/PRXL2A/FOSB/BNIP3/ARID5B/CCN2/…
GO:0048519	negative regulation of biological process	596	-0.242469	-1.58735	0.000402698	0.000402698	0.0205607	400	tags=31%, list=26%, signal=38%	PDGFRA/NR2F1/TPR/PCM1/PPIA/OSBPL8/DBI/ZBTB20/PTMA/RGS3/TXNIP/PITX1/PPP3CA/SMARCE1/RPS6KA2/HNRNPA2B1/DNAJA1/FUS/SEMA3C/MEG3/DUSP6/CHSY1/PTPN14/GEM/DDX3X/CAST/AEBP1/FER/HDGF/INHBA/SERPING1/HMGB2/SOCS2/PAK2/HTRA1/RCAN1/CBX1/FOXP2/PLAAT4/BNIP3L/CAMK1D/HMGB1/RORA/ZEB1/GPM6B/CRIM1/APP/MAGI2/NEDD4L/TPX2/YWHAQ/FHIT/VDAC1/RUNX1/SMARCA2/SAP30/CAMK2D/FGF13/ERC1/MYADM/TIPARP/SMAD3/MBP/TBL1XR1/ASS1/WWOX/SPINT…
GO:0035556	intracellular signal transduction	315	-0.240625	-1.52254	0.00658979	0.00658979	0.0879065	212	tags=20%, list=14%, signal=22%	JUN/AUTS2/PRKCA/CTNNAL1/PDGFD/OPTN/NRP1/SPAG9/AHR/ATP2B4/WWTR1/HEG1/TGFBR3/MIF/CAV1/CARHSP1/CCL2/DKK1/BNIP3/STK17B/CCN2/STARD13/RPS20/CDH13/PRDX2/YWHAZ/ENO1/CALM1/PLK2/CDC42/SOD2/HIPK2/NDRG1/PTK2/SIPA1L2/ADM/CENPF/HSP90AB1/HIF1A/STMN1/CCN1/ARL6IP5/UACA/DUSP1/CD44/PDPN/MAP4K4/ITGB1/TRIO/PRKG1/CALR/RND3/DLG1/COL3A1/SEMA3A/PSD3/NUCB2/CLU/ARHGAP29/CYP1B1/NEK10/IGFBP5/CHI3L1
GO:0051716	cellular response to stimulus	702	-0.239208	-1.57248	0.000602894	0.000602894	0.0236721	518	tags=38%, list=33%, signal=47%	VKORC1/MCC/RGS7/XRCC5/PPP1R12A/S100A11/LGALS1/ABL2/ASXL1/NRG1/AP3B1/RAP1B/GAS1/LOXL3/RAD23B/CANX/TMBIM6/ECE1/CALM2/RNF13/NFKBIZ/ITGBL1/CIB1/OGN/ACTG1/RRAD/SORBS2/TSPAN5/PPP1R15A/TENM2/COL5A2/SPTBN1/TANK/SIK3/ITGA3/ERP44/BACH1/MYH9/SRSF5/PTTG1/GNG11/MESD/DNAJC3/ANK2/IL6ST/PDE5A/PARD3/CALM3/LAMP2/SPART/UBXN4/SOX5/MYO10/ECRG4/LRPAP1/HP1BP3/BIRC6/MSN/NFKBIA/HSPB1/SASH1/CDC42BPB/DEK/CEP55/PDGFRA/NR2F1…
GO:0042221	response to chemical	500	-0.237761	-1.54672	0.00161649	0.00161649	0.0389004	341	tags=27%, list=22%, signal=31%	FER/HDGF/INHBA/SYNGR1/HMGB2/SOCS2/PAK2/WNT5B/GCNT1/HTRA1/KIF5B/DLG2/FOXP2/IQGAP1/BNIP3L/CAMK1D/RFTN1/HMGB1/RORA/MBD5/CRIM1/APP/MAGI2/NEDD4L/PKM/TGM2/CTSL/PCOLCE2/CAMK2D/FGF13/TIPARP/SMAD3/CAPN2/CACNA2D1/MBP/ASS1/PPIB/WWOX/SPINT2/DDX5/HSPA5/LOXL2/B2M/CD63/SIX1/DKK3/JUN/SMURF2/PRKCA/COL6A1/RGS4/PDGFD/EGR1/DAB2/OPTN/NRP1/JUNB/UGCG/AHR/ANXA1/ATP2B4/HNRNPU/NUCKS1/ATP2B1/TGFBR3/CD9/MIF/CAV1/KLF7/CPNE3/…
GO:0010033	response to organic substance	400	-0.235839	-1.51542	0.00326331	0.00326331	0.0589174	341	tags=28%, list=22%, signal=29%	FER/HDGF/INHBA/SYNGR1/HMGB2/SOCS2/PAK2/WNT5B/GCNT1/HTRA1/KIF5B/FOXP2/IQGAP1/RFTN1/HMGB1/RORA/MBD5/CRIM1/APP/MAGI2/PKM/TGM2/CTSL/PCOLCE2/TIPARP/SMAD3/CAPN2/CACNA2D1/ASS1/WWOX/SPINT2/DDX5/HSPA5/B2M/CD63/SIX1/DKK3/JUN/SMURF2/PRKCA/COL6A1/RGS4/PDGFD/EGR1/DAB2/OPTN/NRP1/UGCG/AHR/ANXA1/ATP2B4/HNRNPU/NUCKS1/ATP2B1/TGFBR3/CD9/CAV1/KLF7/CPNE3/NCL/CCL2/EFNA5/FOSB/ARID5B/CCN2/IFITM2/CDH13/PRDX2/TIMP1/CALM1/…
GO:0008283	cell population proliferation	227	-0.232645	-1.42595	0.0322716	0.0322716	0.181773	235	tags=22%, list=15%, signal=22%	SPINT2/LOXL2/B2M/SIX1/JUN/PHLDA2/ADAMTS1/PRKCA/PDGFD/EGR1/NRP1/JUNB/AHR/ANXA1/HNRNPU/WWTR1/TGFBR3/CD9/MIF/CAV1/TBC1D8/CCL2/IGFBP3/CCN2/CDH13/PRDX2/TIMP1/CDC42/SOD2/HIPK2/NDRG1/PTK2/ADM/PTN/HIF1A/CCN1/PDPN/PLAU/ITGB1/IL7R/PRKG1/CALR/FAP/DLG1/CLU/HES1/CYP1B1/IGFBP5/CYBA/HLA-A/MALAT1
GO:0006468	protein phosphorylation	198	-0.231889	-1.40124	0.0456185	0.0456185	0.221744	445	tags=35%, list=29%, signal=28%	DNAJC3/IL6ST/PARD3/CALM3/BIRC6/HSPB1/SASH1/CDC42BPB/PDGFRA/PPIA/OSBPL8/RPS6KA2/DNAJA1/SNX9/CDK14/DUSP6/DDX3X/PEAK1/FER/INHBA/PAK2/IQGAP1/CAMK1D/HMGB1/APP/AKAP13/TPX2/CAMK2D/FGF13/ERC1/TOP1/MYADM/PRKCA/PDGFD/EGR1/DAB2/NRP1/SPAG9/THY1/ATP2B4/WWTR1/HEG1/TGFBR3/MIF/CAV1/CPNE3/CCL2/EFNA5/DKK1/IGFBP3/STK17B/CCN2/YWHAZ/MYLK/CALM1/PLK2/HIPK2/PTK2/HSP90AB1/CCN1/DUSP1/CD44/MAP4K4/TRIO/DLG1/CLU/HES1/NEK10/C…
GO:0051049	regulation of transport	196	-0.231494	-1.39703	0.0491612	0.0491612	0.228773	512	tags=41%, list=33%, signal=32%	PPP1R12A/ABL2/NRG1/ARL6IP1/RAP1B/GAS1/TMBIM6/CALM2/CIB1/ACTG1/AHNAK/RRAD/DNAJC1/ANK2/CALM3/LRPAP1/ATP1B3/MSN/NFKBIA/TPR/PCM1/PPIA/OSBPL8/DBI/PPP3CA/DNAJA1/PTPN14/RAB8B/GEM/FER/INHBA/KIF5B/BNIP3L/CAMK1D/HMGB1/GPM6B/APP/MAGI2/NEDD4L/YWHAQ/UTRN/TGM2/VDAC1/CAMK2D/FGF13/SMAD3/CACNA2D1/B2M/CD63/C4orf3/STXBP5/RGS4/DAB2/NRP1/ANXA1/THY1/ATP2B4/ATP2B1/CAV1/KLF7/CCL2/EFNA5/DKK1/CDH13/ATP8B1/MYLK/CALM1/CDC42…
GO:0048523	negative regulation of cellular process	549	-0.229847	-1.50063	0.00221595	0.00221595	0.0450341	400	tags=31%, list=26%, signal=36%	PDGFRA/NR2F1/TPR/PCM1/PPIA/OSBPL8/DBI/ZBTB20/PTMA/RGS3/TXNIP/PITX1/PPP3CA/SMARCE1/RPS6KA2/DNAJA1/FUS/SEMA3C/MEG3/DUSP6/PTPN14/GEM/DDX3X/CAST/AEBP1/FER/HDGF/INHBA/SERPING1/HMGB2/SOCS2/PAK2/HTRA1/RCAN1/CBX1/FOXP2/PLAAT4/BNIP3L/CAMK1D/HMGB1/RORA/ZEB1/GPM6B/CRIM1/APP/MAGI2/NEDD4L/TPX2/YWHAQ/FHIT/VDAC1/RUNX1/SMARCA2/SAP30/CAMK2D/FGF13/ERC1/MYADM/SMAD3/MBP/TBL1XR1/ASS1/WWOX/SPINT2/DDX5/HSPA5/LOXL2/B2M/…
GO:0051179	localization	615	-0.224008	-1.46821	0.00281804	0.00281804	0.0537582	517	tags=38%, list=33%, signal=42%	MCC/COPB2/VPS13B/XRCC5/PPP1R12A/S100A11/ABL2/COPB1/ASXL1/NRG1/CD99/ARL6IP1/AP3B1/RAP1B/GAS1/LOXL3/CANX/SLC39A7/TMBIM6/CALM2/ITGBL1/EXOC4/CIB1/ACTG1/TRAM1/NAV3/AHNAK/RRAD/TSPAN5/DNAJC1/PPP1R15A/SPTBN1/ITGA3/MYH9/MESD/ANK2/PARD3/CALM3/VAMP5/LAMP2/NASP/MYO10/LRPAP1/ATP1B3/HK1/GOLGB1/MSN/NFKBIA/HSPB1/SASH1/CDC42BPB/CEP55/PDGFRA/TPR/EXOC6B/PCM1/PPIA/OSBPL8/DBI/AGAP1/AKAP12/SLC16A3/TXNIP/PPP3CA/HNRNPA2…
GO:0048518	positive regulation of biological process	654	-0.22395	-1.46967	0.00251433	0.00251433	0.048887	400	tags=30%, list=26%, signal=39%	PDGFRA/KMT2E/NR2F1/TPR/PCM1/PPIA/OSBPL8/DBI/ZBTB20/AKAP12/TXNIP/PITX1/PPP3CA/SMARCE1/RPS6KA2/CEBPD/HNRNPA2B1/DNAJA1/SNX9/IL1R1/FUS/SEMA3C/DUSP6/CHSY1/RAB8B/DDX3X/PRC1/FER/INHBA/SERPING1/HMGB2/SOCS2/LMO7/PAK2/WNT5B/HTRA1/KIF5B/IQGAP1/PLAAT4/BNIP3L/CAMK1D/ASPH/RFTN1/HMGB1/NUSAP1/RORA/ZEB1/MBD5/GPM6B/APP/PBX3/MAGI2/MAML2/NEDD4L/AKAP13/PKM/TPX2/EPB41L2/UTRN/TGM2/VDAC1/PCOLCE2/RUNX1/SMARCA2/CFH/CAMK2D…
GO:0048522	positive regulation of cellular process	615	-0.221105	-1.44918	0.00362319	0.00362319	0.0614462	400	tags=30%, list=26%, signal=37%	PDGFRA/KMT2E/NR2F1/TPR/PCM1/PPIA/OSBPL8/ZBTB20/AKAP12/TXNIP/PITX1/PPP3CA/SMARCE1/RPS6KA2/CEBPD/HNRNPA2B1/DNAJA1/SNX9/IL1R1/FUS/SEMA3C/DUSP6/CHSY1/RAB8B/DDX3X/PRC1/FER/INHBA/HMGB2/SOCS2/LMO7/PAK2/WNT5B/HTRA1/KIF5B/IQGAP1/PLAAT4/BNIP3L/CAMK1D/ASPH/HMGB1/NUSAP1/RORA/ZEB1/MBD5/APP/PBX3/MAGI2/MAML2/NEDD4L/AKAP13/PKM/TPX2/EPB41L2/UTRN/TGM2/VDAC1/PCOLCE2/RUNX1/SMARCA2/CAMK2D/FGF13/TMED9/MYADM/SMAD3/CAPN…
GO:0008104	protein localization	292	-0.216844	-1.36374	0.0416925	0.0416925	0.209457	591	tags=46%, list=38%, signal=35%	TOMM7/MYO1D/VMP1/TM9SF3/CCDC88A/DSP/SSH1/CYP51A1/CORO1C/INVS/LRP1/PDIA4/RAB10/MCL1/HSPD1/RDX/TMED10/ZIC1/FAF1/NSD2/MCC/COPB2/VPS13B/XRCC5/COPB1/ARL6IP1/AP3B1/CANX/EXOC4/CIB1/ACTG1/TRAM1/TSPAN5/DNAJC1/PPP1R15A/SPTBN1/ITGA3/MYH9/MESD/ANK2/PARD3/CALM3/VAMP5/LAMP2/NASP/ATP1B3/HK1/GOLGB1/MSN/NFKBIA/HSPB1/CEP55/TPR/EXOC6B/PCM1/PPIA/OSBPL8/AGAP1/TXNIP/PPP3CA/DNAJA1/SNX9/SEC24D/PTPN14/RAB8B/DDX3X/SPCS2/S…
GO:0016043	cellular component organization	634	-0.204701	-1.34251	0.0193276	0.0193276	0.141347	405	tags=30%, list=26%, signal=37%	CDC42BPB/DEK/CEP55/CHD9/PDGFRA/KMT2E/NR2F1/TPR/EXOC6B/PCM1/PPIA/OSBPL8/PSIP1/PPP3CA/SMARCE1/RPS6KA2/HNRNPA2B1/SNX9/SDC2/FUS/TPM2/SEMA3C/SEC24D/MEG3/ARHGAP22/RAB8B/GEM/DPYSL2/DDX3X/EMP1/CAST/FARP1/PRC1/RAPH1/PEAK1/AEBP1/FER/CALD1/INHBA/SYNGR1/CNN3/HMGB2/SOCS2/PAK2/KIF5B/IQGAP1/BNIP3L/CAMK1D/RFTN1/HMGB1/NUSAP1/GPM6B/APP/MAGI2/NEDD4L/AKAP13/TPX2/EPB41L2/EML1/UTRN/SMC4/CTSL/VDAC1/RUNX1/SMARCA2/CAMK2D…
GO:0019538	protein metabolic process	595	0.14707	1.45372	0.0142857	0.0142857	0.126977	148	tags=15%, list=10%, signal=22%	BGN/SERPINE2/NUPR1/RPSA/GPNMB/RPS18/RPS12/RPS2/RPL10/RPL4/RPL18/CRYAB/RPS3/RAMP1/RPL30/RPL7A/EEF1A1/RPL18A/RPS4X/RPL35A/RPS5/RPL36/TXN/EEF2/RPL8/RPL12/RPL29/RPS27/RPS15A/RPL14/RPL32/RPL5/G6PD/RPL36A/RPL23A/RPL28/RPL26/MMP2/LARP6/RPS13/RPS14/RPL10A/EIF3F/ATF4/RPL19/RPS23/RPL11/TIMP3/PLEC/RPS28/SPOCK1/RPL3/PHPT1/RPS24/CDKN1A/CCBE1/EIF4EBP1/RPS9/RPLP1/EEF1D/RPL27/RPS25/RPL39/RPS21/RPL37/RACK1/NME2/R…
GO:1901564	organonitrogen compound metabolic process	667	0.150516	1.5174	0.0169492	0.0169492	0.134871	148	tags=15%, list=10%, signal=23%	BGN/SERPINE2/NUPR1/RPSA/ATP5PO/PHGDH/GPNMB/RPS18/ETHE1/RPS12/RPS2/RPL10/RPL4/RPL18/CRYAB/RPS3/RAMP1/RPL30/RPL7A/PSAT1/EEF1A1/RPL18A/RPS4X/RPL35A/RPS5/RPL36/TXN/EEF2/RPL8/RPL12/RPL29/RPS27/RPS15A/RPL14/RPL32/RPL5/G6PD/RPL36A/RPL23A/RPL28/RPL26/MMP2/LARP6/RPS13/RPS14/RPL10A/EIF3F/ATF4/RPL19/RPS23/RPL11/SRM/TIMP3/PLEC/RPS28/SPOCK1/RPL3/HMOX1/PHPT1/RPS24/CDKN1A/CCBE1/EIF4EBP1/RPS9/RPLP1/EEF1D/RPL27/R…
GO:0044267	cellular protein metabolic process	555	0.164207	1.61928	0.0121951	0.0121951	0.117439	133	tags=15%, list=9%, signal=21%	BGN/SERPINE2/NUPR1/RPSA/GPNMB/RPS18/RPS12/RPS2/RPL10/RPL4/RPL18/CRYAB/RPS3/RAMP1/RPL30/RPL7A/EEF1A1/RPL18A/RPS4X/RPL35A/RPS5/RPL36/TXN/EEF2/RPL8/RPL12/RPL29/RPS27/RPS15A/RPL14/RPL32/RPL5/G6PD/RPL36A/RPL23A/RPL28/RPL26/MMP2/LARP6/RPS13/RPS14/RPL10A/EIF3F/ATF4/RPL19/RPS23/RPL11/TIMP3/PLEC/RPS28/SPOCK1/RPL3/PHPT1/RPS24/CDKN1A/CCBE1/EIF4EBP1/RPS9/RPLP1/EEF1D/RPL27/RPS25/RPL39/RPS21/RPL37/RACK1/NME2/R…
GO:0010467	gene expression	603	0.175835	1.73689	0.0136986	0.0136986	0.123938	133	tags=15%, list=9%, signal=22%	COL1A1/ID3/SERPINE2/NUPR1/RPSA/PHGDH/GPNMB/RPS18/RPS12/RPS2/RPL10/RPL4/RPL18/CRYAB/SNHG29/HMGA1/CCDC85B/RPS3/RPL30/RPL7A/EEF1A1/RPL18A/RPS4X/RPL35A/RPS5/RPL36/TXN/EEF2/RPL8/RPL12/RPL29/RPS27/RPS15A/RPL14/RPL32/ID1/BAMBI/RPL5/RPL36A/RPL23A/RPL28/RPL26/LARP6/RPS13/POLR2L/RPS14/RPL10A/EIF3F/ATF4/RPL19/RPS23/RPL11/PLEC/RPS28/RPL3/HMOX1/RPS24/CDKN1A/CCBE1/EIF4EBP1/COMMD6/RPS9/RPLP1/EEF1D/ELP5/RPL27/RP…
GO:0034622	cellular protein-containing complex assembly	124	0.178387	1.39266	0.0463138	0.0463138	0.222558	266	tags=29%, list=17%, signal=26%	RPSA/RPL10/CRYAB/RPS3/RPS5/RPS27/RPL5/RPL23A/RPS14/EIF3F/RPL11/RPS28/RPL3/COTL1/NDUFAF8/FKBP1A/RPS19/RPS15/RPL24/ARL2/EIF3G/OXA1L/EIF3K/EIF3L/NOP53/NDUFS8/GPX4/ARPC1B/SNU13/HIGD2A/EIF3D/EIF3E/UQCC2/NDUFB3/GTF2H5/NDUFB2
GO:0034641	cellular nitrogen compound metabolic process	607	0.186788	1.83152	0.0142857	0.0142857	0.126977	198	tags=19%, list=13%, signal=28%	COL1A1/ID3/NUPR1/RPSA/ATP5PO/RPS18/ETHE1/RPS12/RPS2/RPL10/RPL4/RPL18/CRYAB/SNHG29/HMGA1/CCDC85B/RPS3/RPL30/RPL7A/PSAT1/NQO1/EEF1A1/RPL18A/RPS4X/RPL35A/RPS5/RPL36/TXN/EEF2/RPL8/RPL12/RPL29/RPS27/RPS15A/RPL14/RPL32/ID1/BAMBI/RPL5/G6PD/RPL36A/RPL23A/RPL28/RPL26/LARP6/RPS13/POLR2L/RPS14/RPL10A/EIF3F/ATF4/RPL19/RPS23/RPL11/SRM/RPS28/RPL3/HMOX1/RPS24/CDKN1A/EIF4EBP1/COMMD6/RPS9/RPLP1/EEF1D/ELP5/RPL27/R…
GO:0009058	biosynthetic process	575	0.192368	1.89827	0.0133333	0.0133333	0.122831	192	tags=20%, list=12%, signal=28%	COL1A1/ID3/NUPR1/RPSA/ATP5PO/PHGDH/RPS18/RPS12/RPS2/RPL10/RPL4/RPL18/CRYAB/HMGA1/CCDC85B/RPS3/RAMP1/RPL30/RPL7A/PSAT1/NQO1/EEF1A1/RPL18A/RPS4X/RPL35A/RPS5/RPL36/TXN/EEF2/RPL8/RPL12/RPL29/RPS27/RPS15A/RPL14/RPL32/ID1/BAMBI/RPL5/G6PD/RPL36A/RPL23A/RPL28/RPL26/LARP6/RPS13/POLR2L/RPS14/RPL10A/EIF3F/ATF4/RPL19/RPS23/RPL11/SRM/RPS28/RPL3/HMOX1/RPS24/CDKN1A/EIF4EBP1/COMMD6/RPS9/RPLP1/EEF1D/RPL27/RPS25/R…
GO:0044249	cellular biosynthetic process	559	0.194921	1.91714	0.0125	0.0125	0.119228	192	tags=20%, list=12%, signal=27%	COL1A1/ID3/NUPR1/RPSA/ATP5PO/PHGDH/RPS18/RPS12/RPS2/RPL10/RPL4/RPL18/CRYAB/HMGA1/CCDC85B/RPS3/RAMP1/RPL30/RPL7A/PSAT1/NQO1/EEF1A1/RPL18A/RPS4X/RPL35A/RPS5/RPL36/TXN/EEF2/RPL8/RPL12/RPL29/RPS27/RPS15A/RPL14/RPL32/ID1/BAMBI/RPL5/RPL36A/RPL23A/RPL28/RPL26/LARP6/RPS13/POLR2L/RPS14/RPL10A/EIF3F/ATF4/RPL19/RPS23/RPL11/SRM/RPS28/RPL3/HMOX1/RPS24/CDKN1A/EIF4EBP1/COMMD6/RPS9/RPLP1/EEF1D/RPL27/RPS25/RPL39/…
GO:1901576	organic substance biosynthetic process	564	0.195804	1.94123	0.0121951	0.0121951	0.117439	192	tags=20%, list=12%, signal=28%	COL1A1/ID3/NUPR1/RPSA/ATP5PO/PHGDH/RPS18/RPS12/RPS2/RPL10/RPL4/RPL18/CRYAB/HMGA1/CCDC85B/RPS3/RAMP1/RPL30/RPL7A/PSAT1/EEF1A1/RPL18A/RPS4X/RPL35A/RPS5/RPL36/TXN/EEF2/RPL8/RPL12/RPL29/RPS27/RPS15A/RPL14/RPL32/ID1/BAMBI/RPL5/G6PD/RPL36A/RPL23A/RPL28/RPL26/LARP6/RPS13/POLR2L/RPS14/RPL10A/EIF3F/ATF4/RPL19/RPS23/RPL11/SRM/RPS28/RPL3/HMOX1/RPS24/CDKN1A/EIF4EBP1/COMMD6/RPS9/RPLP1/EEF1D/RPL27/RPS25/RPL39/…
GO:0034645	cellular macromolecule biosynthetic process	490	0.201116	1.90285	0.00934579	0.00934579	0.104241	148	tags=18%, list=10%, signal=23%	COL1A1/ID3/NUPR1/RPSA/RPS18/RPS12/RPS2/RPL10/RPL4/RPL18/CRYAB/HMGA1/CCDC85B/RPS3/RAMP1/RPL30/RPL7A/EEF1A1/RPL18A/RPS4X/RPL35A/RPS5/RPL36/TXN/EEF2/RPL8/RPL12/RPL29/RPS27/RPS15A/RPL14/RPL32/ID1/BAMBI/RPL5/RPL36A/RPL23A/RPL28/RPL26/LARP6/RPS13/POLR2L/RPS14/RPL10A/EIF3F/ATF4/RPL19/RPS23/RPL11/RPS28/RPL3/HMOX1/RPS24/CDKN1A/EIF4EBP1/COMMD6/RPS9/RPLP1/EEF1D/RPL27/RPS25/RPL39/RPS21/TOX/RPL37/RACK1/PRRX2/…
GO:0009059	macromolecule biosynthetic process	493	0.202315	1.91566	0.00934579	0.00934579	0.104241	148	tags=18%, list=10%, signal=24%	COL1A1/ID3/NUPR1/RPSA/RPS18/RPS12/RPS2/RPL10/RPL4/RPL18/CRYAB/HMGA1/CCDC85B/RPS3/RAMP1/RPL30/RPL7A/EEF1A1/RPL18A/RPS4X/RPL35A/RPS5/RPL36/TXN/EEF2/RPL8/RPL12/RPL29/RPS27/RPS15A/RPL14/RPL32/ID1/BAMBI/RPL5/RPL36A/RPL23A/RPL28/RPL26/LARP6/RPS13/POLR2L/RPS14/RPL10A/EIF3F/ATF4/RPL19/RPS23/RPL11/RPS28/RPL3/HMOX1/RPS24/CDKN1A/EIF4EBP1/COMMD6/RPS9/RPLP1/EEF1D/RPL27/RPS25/RPL39/RPS21/TOX/RPL37/RACK1/PRRX2/…
GO:0044271	cellular nitrogen compound biosynthetic process	481	0.226569	2.14974	0.00862069	0.00862069	0.100472	192	tags=22%, list=12%, signal=28%	COL1A1/ID3/NUPR1/RPSA/ATP5PO/RPS18/RPS12/RPS2/RPL10/RPL4/RPL18/CRYAB/HMGA1/CCDC85B/RPS3/RPL30/RPL7A/PSAT1/NQO1/EEF1A1/RPL18A/RPS4X/RPL35A/RPS5/RPL36/TXN/EEF2/RPL8/RPL12/RPL29/RPS27/RPS15A/RPL14/RPL32/ID1/BAMBI/RPL5/RPL36A/RPL23A/RPL28/RPL26/LARP6/RPS13/POLR2L/RPS14/RPL10A/EIF3F/ATF4/RPL19/RPS23/RPL11/SRM/RPS28/RPL3/HMOX1/RPS24/CDKN1A/EIF4EBP1/COMMD6/RPS9/RPLP1/EEF1D/RPL27/RPS25/RPL39/RPS21/TOX/SL…
GO:0034248	regulation of cellular amide metabolic process	68	0.240003	1.6316	0.0164334	0.0164334	0.13292	254	tags=34%, list=16%, signal=30%	RPL10/RPS3/RPS4X/EEF2/RPL5/RPL26/LARP6/RPS14/ATF4/EIF4EBP1/RPS9/SLC7A11/RACK1/RPL22/PABPC1/EIF1/EIF3K/RBM3/ZNF706/MKNK2/EIF3D/EIF3E/UQCC2
GO:0006396	RNA processing	109	0.250322	1.88388	0.00178094	0.00178094	0.0418751	221	tags=29%, list=14%, signal=27%	SNHG29/RPL7A/RPL35A/RPS27/RPL14/RPL5/RPL26/LARP6/RPS13/RPS14/RPL10A/RPL11/RPS28/RPS24/ELP5/RPL27/RPS25/RPS21/RPS19/RPS15/PABPC1/RPS16/SNHG7/RPS8/RPS6/NOP53/MAP2K2/RBM3/RPS7/SNU13/SSU72/RPL35
GO:0006091	generation of precursor metabolites and energy	77	0.257994	1.80027	0.00131666	0.00131666	0.0354989	367	tags=53%, list=24%, signal=43%	NUPR1/ATP5PO/PHGDH/G6PD/PLEC/ISCU/TALDO1/PGD/ARL2/NDUFS6/OXA1L/UQCRH/UQCRB/NOP53/ATP5MG/NDUFS8/COX6C/PRELID1/ALDH2/UQCRC1/PHB2/PARK7/GHITM/UQCC2/PYGB/NDUFB3/AKR1B1/NDUFB2/PGLS/CHCHD2/NDUFA4/PHKG1/COX5B/ATP5F1E/TKT/ATP5ME/CYC1/SHMT2/UQCR11/NCOR1/SELENOS
GO:0070925	organelle assembly	81	0.259155	1.83264	0.00207182	0.00207182	0.04364	133	tags=22%, list=9%, signal=21%	NUPR1/RPSA/RPL10/RPS3/RPS5/RPS27/RPL5/RPL23A/RPS14/RPS23/RPL11/PLEC/RPS28/RPL3/GABARAP/RPS19/RPS15/RPL24
GO:0006417	regulation of translation	63	0.265861	1.76682	0.00468658	0.00468658	0.0726189	254	tags=35%, list=16%, signal=30%	RPL10/RPS3/RPS4X/EEF2/RPL5/RPL26/LARP6/RPS14/ATF4/EIF4EBP1/RPS9/RACK1/RPL22/PABPC1/EIF1/EIF3K/RBM3/ZNF706/MKNK2/EIF3D/EIF3E/UQCC2
GO:0042542	response to hydrogen peroxide	33	0.294033	1.61475	0.0262818	0.0262818	0.162154	110	tags=24%, list=7%, signal=23%	COL1A1/CRYAB/RPS3/NQO1/TXN/EEF2/HMOX1/RACK1
GO:0046034	ATP metabolic process	47	0.31483	1.93061	0.002002	0.002002	0.0429562	366	tags=60%, list=24%, signal=47%	NUPR1/ATP5PO/ISCU/ARL2/NDUFS6/UQCRH/UQCRB/ATP5MC2/ATP5MG/NDUFS8/COX6C/FIS1/UQCRC1/PARK7/GHITM/UQCC2/NDUFB3/NDUFB2/CHCHD2/NDUFA4/TGFB1/COX5B/ATP5F1E/ATP5ME/CYC1/SHMT2/UQCR11/NCOR1
GO:0006839	mitochondrial transport	25	0.320605	1.59382	0.0399209	0.0399209	0.204624	324	tags=52%, list=21%, signal=42%	ATP5PO/TIMM10/SLC25A6/OXA1L/TIMM13/ATP5MG/FIS1/MFF/SLC25A5/SMDT1/TIMM8B/ATP5F1E/ATP5ME
GO:0006790	sulfur compound metabolic process	40	0.32527	1.90317	0.00237304	0.00237304	0.046815	239	tags=35%, list=15%, signal=30%	BGN/PHGDH/ETHE1/G6PD/ISCU/SLC7A11/GSTP1/EEF1G/CHPF/ABHD14B/GPX4/HSD17B12/GSTM4/PARK7
GO:0072331	signal transduction by p53 class mediator	24	0.333179	1.62951	0.037296	0.037296	0.195633	201	tags=46%, list=13%, signal=41%	NUPR1/RPL5/RPL26/RPL11/CDKN1A/RPL37/RPS15/HINT1/NOP53/RPS7/PHLDA3
GO:0140694	non-membrane-bounded organelle assembly	53	0.336419	2.13699	0.000539084	0.000539084	0.0218488	133	tags=30%, list=9%, signal=29%	RPSA/RPL10/RPS3/RPS5/RPS27/RPL5/RPL23A/RPS14/RPS23/RPL11/PLEC/RPS28/RPL3/RPS19/RPS15/RPL24
GO:0046390	ribose phosphate biosynthetic process	22	0.346159	1.64066	0.0370232	0.0370232	0.194707	446	tags=64%, list=29%, signal=46%	ATP5PO/G6PD/NME2/ATP5MC2/ATP5MG/HSD17B12/TGFB1/ATP5F1E/TKT/ATP5ME/NME1/TMSB4X/PYGL/GMPS
GO:2001235	positive regulation of apoptotic signaling pathway	26	0.353929	1.7855	0.0132957	0.0132957	0.122764	239	tags=46%, list=15%, signal=40%	NUPR1/RPS3/RPL26/RPL11/TIMP3/RACK1/AGT/RBCK1/RPS7/DDIT3/FIS1/PARK7
GO:0050954	sensory perception of mechanical stimulus	18	0.365038	1.60165	0.046217	0.046217	0.222558	23	tags=17%, list=1%, signal=17%	COL1A1/SERPINE2/TIMM10
GO:1901617	organic hydroxy compound biosynthetic process	18	0.3713	1.62913	0.0407395	0.0407395	0.206984	501	tags=72%, list=32%, signal=49%	PSAT1/G6PD/SLC7A11/MOXD1/PARK7/CYB5R3/AKR1B1/PCBD1/NFKB1/ABCD3/OSBPL3/AKR1C3/OSBPL9
GO:0015980	energy derivation by oxidation of organic compounds	49	0.373199	2.32614	0.000504796	0.000504796	0.0212872	367	tags=63%, list=24%, signal=50%	NUPR1/ATP5PO/PLEC/ISCU/ARL2/NDUFS6/OXA1L/UQCRH/UQCRB/NOP53/ATP5MG/NDUFS8/COX6C/PRELID1/UQCRC1/PARK7/GHITM/UQCC2/PYGB/NDUFB3/NDUFB2/CHCHD2/NDUFA4/PHKG1/COX5B/ATP5F1E/ATP5ME/CYC1/SHMT2/UQCR11/SELENOS
GO:0045727	positive regulation of translation	22	0.406843	1.92828	0.00635752	0.00635752	0.0871382	254	tags=50%, list=16%, signal=42%	RPS4X/EEF2/RPL5/RPL26/LARP6/RPS9/PABPC1/RBM3/EIF3D/EIF3E/UQCC2
GO:1901566	organonitrogen compound biosynthetic process	228	0.413699	3.58399	0.00204082	0.00204082	0.0432208	222	tags=42%, list=14%, signal=42%	RPSA/ATP5PO/PHGDH/RPS18/RPS12/RPS2/RPL10/RPL4/RPL18/RPS3/RAMP1/RPL30/RPL7A/PSAT1/EEF1A1/RPL18A/RPS4X/RPL35A/RPS5/RPL36/EEF2/RPL8/RPL12/RPL29/RPS27/RPS15A/RPL14/RPL32/RPL5/RPL36A/RPL23A/RPL28/RPL26/LARP6/RPS13/RPS14/RPL10A/EIF3F/ATF4/RPL19/RPS23/RPL11/SRM/RPS28/RPL3/RPS24/EIF4EBP1/RPS9/RPLP1/EEF1D/RPL27/RPS25/RPL39/RPS21/SLC7A11/RPL37/RACK1/NME2/RPLP2/RPL9/RPL15/RPS27A/GSTP1/RPL41/RPL22L1/RPS19/RP…
GO:0006413	translational initiation	25	0.418806	2.082	0.00118577	0.00118577	0.0337712	280	tags=52%, list=18%, signal=43%	RPS3/RPS5/EIF3F/ATF4/EIF4EBP1/RPS3A/EIF3G/EIF1/EIF3K/EIF3L/EIF3D/EIF3E/RPS17
GO:0046916	cellular transition metal ion homeostasis	13	0.421718	1.61322	0.0390016	0.0390016	0.202478	88	tags=38%, list=6%, signal=37%	FTL/FTH1/MT1E/ISCU/HMOX1
GO:0009201	ribonucleoside triphosphate biosynthetic process	13	0.427836	1.63663	0.0340094	0.0340094	0.186391	410	tags=69%, list=26%, signal=51%	ATP5PO/NME2/ATP5MC2/ATP5MG/TGFB1/ATP5F1E/ATP5ME/NME1/TMSB4X
GO:0009206	purine ribonucleoside triphosphate biosynthetic process	13	0.427836	1.63663	0.0340094	0.0340094	0.186391	410	tags=69%, list=26%, signal=51%	ATP5PO/NME2/ATP5MC2/ATP5MG/TGFB1/ATP5F1E/ATP5ME/NME1/TMSB4X
GO:0000079	regulation of cyclin-dependent protein serine/threonine kinase activity	13	0.430799	1.64796	0.0315133	0.0315133	0.179196	889	tags=100%, list=57%, signal=43%	CDKN1A/CDKN2A/GADD45A/APC/RGCC/PKD2/ADAM17/CDKN3/ACTB/CCNB1/CCNL1/EGFR/MNAT1
GO:0043457	regulation of cellular respiration	12	0.432109	1.59832	0.0454545	0.0454545	0.221479	254	tags=58%, list=16%, signal=49%	NUPR1/ISCU/ARL2/NOP53/PRELID1/PARK7/UQCC2
GO:0048144	fibroblast proliferation	13	0.434822	1.66335	0.0283931	0.0283931	0.170621	143	tags=38%, list=9%, signal=35%	NUPR1/FTH1/CDKN1A/GSTP1/AGT
GO:0048145	regulation of fibroblast proliferation	13	0.434822	1.66335	0.0283931	0.0283931	0.170621	143	tags=38%, list=9%, signal=35%	NUPR1/FTH1/CDKN1A/GSTP1/AGT
GO:0031100	animal organ regeneration	12	0.447921	1.65681	0.033557	0.033557	0.185399	142	tags=50%, list=9%, signal=46%	RPL19/HMOX1/CDKN1A/GSTP1/RPS15/RPS16
GO:1990542	mitochondrial transmembrane transport	11	0.452538	1.61832	0.039233	0.039233	0.203419	324	tags=64%, list=21%, signal=51%	ATP5PO/SLC25A6/ATP5MG/SLC25A5/SMDT1/ATP5F1E/ATP5ME
GO:0070849	response to epidermal growth factor	13	0.467302	1.78759	0.0134165	0.0134165	0.123037	123	tags=31%, list=8%, signal=29%	COL1A1/EEF1A1/ID1/GSTP1
GO:0022900	electron transport chain	26	0.480431	2.42368	0.000805802	0.000805802	0.0280636	349	tags=77%, list=22%, signal=61%	PHGDH/PLEC/ISCU/NDUFS6/UQCRH/UQCRB/NDUFS8/COX6C/ALDH2/UQCRC1/PARK7/GHITM/NDUFB3/AKR1B1/NDUFB2/CHCHD2/NDUFA4/COX5B/CYC1/UQCR11
GO:0043603	cellular amide metabolic process	181	0.484856	4.09127	0.00144092	0.00144092	0.0366079	255	tags=52%, list=16%, signal=50%	RPSA/RPS18/ETHE1/RPS12/RPS2/RPL10/RPL4/RPL18/RPS3/RPL30/RPL7A/EEF1A1/RPL18A/RPS4X/RPL35A/RPS5/RPL36/EEF2/RPL8/RPL12/RPL29/RPS27/RPS15A/RPL14/RPL32/RPL5/G6PD/RPL36A/RPL23A/RPL28/RPL26/LARP6/RPS13/RPS14/RPL10A/EIF3F/ATF4/RPL19/RPS23/RPL11/RPS28/RPL3/RPS24/EIF4EBP1/RPS9/RPLP1/EEF1D/RPL27/RPS25/RPL39/RPS21/SLC7A11/RPL37/RACK1/RPLP2/RPL9/RPL15/RPS27A/GSTP1/RPL41/RPL22L1/RPS19/RPS15/RPL22/EEF1G/RPS3A/R…
GO:0071364	cellular response to epidermal growth factor stimulus	12	0.502085	1.85716	0.0115924	0.0115924	0.115623	123	tags=33%, list=8%, signal=31%	COL1A1/EEF1A1/ID1/GSTP1
GO:0045471	response to ethanol	15	0.506745	2.06865	0.00194868	0.00194868	0.042879	123	tags=47%, list=8%, signal=43%	NQO1/EEF2/G6PD/RPL10A/EIF4EBP1/RPL15/GSTP1
GO:0006518	peptide metabolic process	164	0.524181	4.33571	0.00128041	0.00128041	0.0347533	247	tags=55%, list=16%, signal=52%	RPSA/RPS18/ETHE1/RPS12/RPS2/RPL10/RPL4/RPL18/RPS3/RPL30/RPL7A/EEF1A1/RPL18A/RPS4X/RPL35A/RPS5/RPL36/EEF2/RPL8/RPL12/RPL29/RPS27/RPS15A/RPL14/RPL32/RPL5/G6PD/RPL36A/RPL23A/RPL28/RPL26/LARP6/RPS13/RPS14/RPL10A/EIF3F/ATF4/RPL19/RPS23/RPL11/RPS28/RPL3/RPS24/EIF4EBP1/RPS9/RPLP1/EEF1D/RPL27/RPS25/RPL39/RPS21/SLC7A11/RPL37/RACK1/RPLP2/RPL9/RPL15/RPS27A/GSTP1/RPL41/RPL22L1/RPS19/RPS15/RPL22/EEF1G/RPS3A/R…
GO:0009060	aerobic respiration	34	0.531692	2.93508	0.000445038	0.000445038	0.0205607	349	tags=76%, list=22%, signal=61%	NUPR1/ATP5PO/ISCU/ARL2/NDUFS6/OXA1L/UQCRH/UQCRB/NOP53/ATP5MG/NDUFS8/COX6C/UQCRC1/PARK7/GHITM/UQCC2/NDUFB3/NDUFB2/CHCHD2/NDUFA4/COX5B/ATP5F1E/ATP5ME/CYC1/SHMT2/UQCR11
GO:0045333	cellular respiration	37	0.535914	3.05384	0.000460405	0.000460405	0.0205607	349	tags=76%, list=22%, signal=60%	NUPR1/ATP5PO/PLEC/ISCU/ARL2/NDUFS6/OXA1L/UQCRH/UQCRB/NOP53/ATP5MG/NDUFS8/COX6C/PRELID1/UQCRC1/PARK7/GHITM/UQCC2/NDUFB3/NDUFB2/CHCHD2/NDUFA4/COX5B/ATP5F1E/ATP5ME/CYC1/SHMT2/UQCR11
GO:0006766	vitamin metabolic process	7	0.537654	1.58731	0.0452452	0.0452452	0.221479	487	tags=86%, list=31%, signal=59%	PSAT1/MTHFD2/CD320/SHMT2/NFKB1/AKR1C3
GO:0071826	ribonucleoprotein complex subunit organization	35	0.53839	3.00172	0.000451264	0.000451264	0.0205607	247	tags=60%, list=16%, signal=52%	RPSA/RPL10/RPS5/RPS27/RPL5/RPL23A/RPS14/EIF3F/RPL11/RPS28/RPL3/RPS19/RPS15/RPL24/EIF3G/EIF3K/EIF3L/NOP53/SNU13/EIF3D/EIF3E
GO:0043604	amide biosynthetic process	152	0.540353	4.40249	0.00113379	0.00113379	0.0329876	222	tags=55%, list=14%, signal=53%	RPSA/RPS18/RPS12/RPS2/RPL10/RPL4/RPL18/RPS3/RPL30/RPL7A/EEF1A1/RPL18A/RPS4X/RPL35A/RPS5/RPL36/EEF2/RPL8/RPL12/RPL29/RPS27/RPS15A/RPL14/RPL32/RPL5/RPL36A/RPL23A/RPL28/RPL26/LARP6/RPS13/RPS14/RPL10A/EIF3F/ATF4/RPL19/RPS23/RPL11/RPS28/RPL3/RPS24/EIF4EBP1/RPS9/RPLP1/EEF1D/RPL27/RPS25/RPL39/RPS21/SLC7A11/RPL37/RACK1/RPLP2/RPL9/RPL15/RPS27A/RPL41/RPL22L1/RPS19/RPS15/RPL22/EEF1G/RPS3A/RPL24/PABPC1/RPS16…
GO:0009308	amine metabolic process	7	0.545095	1.60928	0.0414522	0.0414522	0.208509	261	tags=71%, list=17%, signal=60%	SRM/SLC7A11/MOXD1/PARK7/AKR1B1
GO:0044106	cellular amine metabolic process	7	0.545095	1.60928	0.0414522	0.0414522	0.208509	261	tags=71%, list=17%, signal=60%	SRM/SLC7A11/MOXD1/PARK7/AKR1B1
GO:2001244	positive regulation of intrinsic apoptotic signaling pathway	15	0.54867	2.2398	0.000649562	0.000649562	0.0250187	239	tags=60%, list=15%, signal=51%	NUPR1/RPS3/RPL26/RPL11/RACK1/RPS7/DDIT3/FIS1/PARK7
GO:1904666	regulation of ubiquitin protein ligase activity	8	0.550509	1.72131	0.0220301	0.0220301	0.149495	198	tags=62%, list=13%, signal=55%	RPL5/RPL11/RPL37/RPS15/RPS7
GO:0022618	ribonucleoprotein complex assembly	34	0.558106	3.0809	0.000445038	0.000445038	0.0205607	247	tags=62%, list=16%, signal=53%	RPSA/RPL10/RPS5/RPS27/RPL5/RPL23A/RPS14/EIF3F/RPL11/RPS28/RPL3/RPS19/RPS15/RPL24/EIF3G/EIF3K/EIF3L/NOP53/SNU13/EIF3D/EIF3E
GO:0034660	ncRNA metabolic process	40	0.56378	3.29871	0.000474608	0.000474608	0.0206389	221	tags=60%, list=14%, signal=53%	RPL7A/RPL35A/RPS27/RPL14/RPL5/RPL26/RPS14/RPL10A/RPL11/RPS28/RPS24/ELP5/RPL27/RPS25/RPS21/RPS19/RPS15/RPS16/RPS8/RPS6/NOP53/RPS7/SNU13/RPL35
GO:0051438	regulation of ubiquitin-protein transferase activity	11	0.56405	2.0171	0.00353982	0.00353982	0.0607369	239	tags=64%, list=15%, signal=54%	RPS2/RPL5/RPL11/RPL37/RPS15/RPS7/PARK7
GO:1902600	proton transmembrane transport	19	0.570933	2.55251	0.00034965	0.00034965	0.018606	427	tags=84%, list=28%, signal=62%	ATP5PO/UQCRH/ATP5MC2/ATP5MG/UQCRC1/PHB2/PARK7/SLC25A5/NDUFA4/ATP6V1G1/COX5B/ATP5F1E/ATP5ME/CYC1/TMSB4X/SLC15A4
GO:0022613	ribonucleoprotein complex biogenesis	57	0.57288	3.73047	0.000551572	0.000551572	0.0220859	280	tags=65%, list=18%, signal=55%	RPSA/RPL10/RPL7A/RPL35A/RPS5/RPS27/RPL14/RPL5/RPL23A/RPL26/RPS14/RPL10A/EIF3F/RPL11/RPS28/RPL3/RPS24/RPL27/RPS25/RPS21/RPS19/RPS15/RPL24/RPS16/EIF3G/RPS8/EIF3K/EIF3L/RPS6/NOP53/RPS7/SNU13/RPL35/EIF3D/EIF3E/GTF2H5/RPS17
GO:0006360	transcription by RNA polymerase I	6	0.577529	1.6011	0.0470153	0.0470153	0.223694	306	tags=83%, list=20%, signal=67%	POLR2L/ATF4/NOP53/GTF2H5/MAF1
GO:0006749	glutathione metabolic process	14	0.57796	2.28476	0.000638774	0.000638774	0.0248398	372	tags=86%, list=24%, signal=66%	ETHE1/G6PD/SLC7A11/GSTP1/EEF1G/GPX4/GSTM4/PARK7/GSTZ1/GSTK1/CLIC1/NFE2L2
GO:0097421	liver regeneration	7	0.58415	1.72459	0.0222162	0.0222162	0.149495	142	tags=57%, list=9%, signal=52%	RPL19/HMOX1/RPS15/RPS16
GO:0043043	peptide biosynthetic process	140	0.592062	4.7081	0.00108578	0.00108578	0.0321987	222	tags=59%, list=14%, signal=56%	RPSA/RPS18/RPS12/RPS2/RPL10/RPL4/RPL18/RPS3/RPL30/RPL7A/EEF1A1/RPL18A/RPS4X/RPL35A/RPS5/RPL36/EEF2/RPL8/RPL12/RPL29/RPS27/RPS15A/RPL14/RPL32/RPL5/RPL36A/RPL23A/RPL28/RPL26/LARP6/RPS13/RPS14/RPL10A/EIF3F/ATF4/RPL19/RPS23/RPL11/RPS28/RPL3/RPS24/EIF4EBP1/RPS9/RPLP1/EEF1D/RPL27/RPS25/RPL39/RPS21/SLC7A11/RPL37/RACK1/RPLP2/RPL9/RPL15/RPS27A/RPL41/RPL22L1/RPS19/RPS15/RPL22/EEF1G/RPS3A/RPL24/PABPC1/RPS16…
GO:0006412	translation	137	0.594514	4.70373	0.00107527	0.00107527	0.0321987	222	tags=60%, list=14%, signal=56%	RPSA/RPS18/RPS12/RPS2/RPL10/RPL4/RPL18/RPS3/RPL30/RPL7A/EEF1A1/RPL18A/RPS4X/RPL35A/RPS5/RPL36/EEF2/RPL8/RPL12/RPL29/RPS27/RPS15A/RPL14/RPL32/RPL5/RPL36A/RPL23A/RPL28/RPL26/LARP6/RPS13/RPS14/RPL10A/EIF3F/ATF4/RPL19/RPS23/RPL11/RPS28/RPL3/RPS24/EIF4EBP1/RPS9/RPLP1/EEF1D/RPL27/RPS25/RPL39/RPS21/RPL37/RACK1/RPLP2/RPL9/RPL15/RPS27A/RPL41/RPL22L1/RPS19/RPS15/RPL22/EEF1G/RPS3A/RPL24/PABPC1/RPS16/EIF3G/R…
GO:0042440	pigment metabolic process	7	0.597676	1.76452	0.0181523	0.0181523	0.138782	446	tags=86%, list=29%, signal=61%	HMOX1/SLC7A11/UROS/SLC25A39/SHMT2/GMPS
GO:0051444	negative regulation of ubiquitin-protein transferase activity	8	0.605117	1.89206	0.00697156	0.00697156	0.0902346	239	tags=75%, list=15%, signal=64%	RPL5/RPL11/RPL37/RPS15/RPS7/PARK7
GO:0060343	trabecula formation	6	0.613514	1.70086	0.0256207	0.0256207	0.159901	119	tags=50%, list=8%, signal=46%	COL1A1/MMP2/FKBP1A
GO:0060350	endochondral bone morphogenesis	5	0.631268	1.61038	0.0402838	0.0402838	0.205512	1	tags=20%, list=0%, signal=20%	COL1A1
GO:0060351	cartilage development involved in endochondral bone morphogenesis	5	0.631268	1.61038	0.0402838	0.0402838	0.205512	1	tags=20%, list=0%, signal=20%	COL1A1
GO:0072329	monocarboxylic acid catabolic process	5	0.633484	1.61604	0.039777	0.039777	0.204582	572	tags=100%, list=37%, signal=63%	PGD/ECI1/ABCD3/ACAT1/LPIN2
GO:0034470	ncRNA processing	35	0.640085	3.5687	0.000451264	0.000451264	0.0205607	221	tags=69%, list=14%, signal=60%	RPL7A/RPL35A/RPS27/RPL14/RPL5/RPL26/RPS14/RPL10A/RPL11/RPS28/RPS24/ELP5/RPL27/RPS25/RPS21/RPS19/RPS15/RPS16/RPS8/RPS6/NOP53/RPS7/SNU13/RPL35
GO:0036474	cell death in response to hydrogen peroxide	6	0.640297	1.77511	0.016112	0.016112	0.131889	372	tags=83%, list=24%, signal=64%	TXN/RACK1/PARK7/PYCR1/NFE2L2
GO:1901031	regulation of response to reactive oxygen species	6	0.640297	1.77511	0.016112	0.016112	0.131889	372	tags=83%, list=24%, signal=64%	TXN/RACK1/PARK7/PYCR1/NFE2L2
GO:1903205	regulation of hydrogen peroxide-induced cell death	6	0.640297	1.77511	0.016112	0.016112	0.131889	372	tags=83%, list=24%, signal=64%	TXN/RACK1/PARK7/PYCR1/NFE2L2
GO:0071243	cellular response to arsenic-containing substance	5	0.643418	1.64138	0.0347099	0.0347099	0.187293	243	tags=80%, list=16%, signal=68%	ATF4/HMOX1/MKNK2/UROS
GO:1902883	negative regulation of response to oxidative stress	6	0.644243	1.78605	0.0155837	0.0155837	0.131231	556	tags=100%, list=36%, signal=64%	TXN/RACK1/PARK7/PYCR1/NFE2L2/OXR1
GO:1904667	negative regulation of ubiquitin protein ligase activity	6	0.668816	1.85418	0.0103011	0.0103011	0.108489	198	tags=83%, list=13%, signal=73%	RPL5/RPL11/RPL37/RPS15/RPS7
GO:0015804	neutral amino acid transport	4	0.673155	1.55407	0.0465627	0.0465627	0.222851	173	tags=75%, list=11%, signal=67%	SLC3A2/SLC1A5/SLC7A5
GO:0019226	transmission of nerve impulse	4	0.674419	1.55699	0.0458313	0.0458313	0.222244	508	tags=100%, list=33%, signal=67%	PLEC/AGT/TYMP/PAFAH1B1
GO:0019081	viral translation	5	0.674475	1.72061	0.017735	0.017735	0.13665	245	tags=80%, list=16%, signal=68%	EIF3F/EIF3G/EIF3L/EIF3D
GO:0009309	amine biosynthetic process	4	0.676137	1.56096	0.0453437	0.0453437	0.221479	239	tags=75%, list=15%, signal=64%	SRM/MOXD1/PARK7
GO:0042401	cellular biogenic amine biosynthetic process	4	0.676137	1.56096	0.0453437	0.0453437	0.221479	239	tags=75%, list=15%, signal=64%	SRM/MOXD1/PARK7
GO:0006739	NADP metabolic process	8	0.68023	2.12692	0.00139431	0.00139431	0.0364965	352	tags=88%, list=23%, signal=68%	NQO1/G6PD/TALDO1/PGD/PGLS/TKT/NOCT
GO:0002183	cytoplasmic translational initiation	8	0.685798	2.14433	0.00139431	0.00139431	0.0364965	326	tags=88%, list=21%, signal=69%	EIF3F/EIF3G/EIF3K/EIF3L/EIF3D/EIF3E/EIF3H
GO:0006576	cellular biogenic amine metabolic process	5	0.689695	1.75943	0.0139346	0.0139346	0.125316	261	tags=80%, list=17%, signal=67%	SRM/MOXD1/PARK7/AKR1B1
GO:0006119	oxidative phosphorylation	26	0.692085	3.49143	0.000402901	0.000402901	0.0205607	349	tags=88%, list=22%, signal=70%	NUPR1/ATP5PO/ISCU/NDUFS6/UQCRH/UQCRB/ATP5MG/NDUFS8/COX6C/UQCRC1/PARK7/GHITM/UQCC2/NDUFB3/NDUFB2/CHCHD2/NDUFA4/COX5B/ATP5F1E/ATP5ME/CYC1/SHMT2/UQCR11
GO:0010656	negative regulation of muscle cell apoptotic process	6	0.69905	1.938	0.00528262	0.00528262	0.0781396	88	tags=50%, list=6%, signal=47%	NUPR1/HSPB6/HMOX1
GO:0010664	negative regulation of striated muscle cell apoptotic process	5	0.70101	1.7883	0.0119078	0.0119078	0.116413	13	tags=40%, list=1%, signal=40%	NUPR1/HSPB6
GO:0010667	negative regulation of cardiac muscle cell apoptotic process	5	0.70101	1.7883	0.0119078	0.0119078	0.116413	13	tags=40%, list=1%, signal=40%	NUPR1/HSPB6
GO:0000470	maturation of LSU-rRNA	5	0.703132	1.79371	0.0119078	0.0119078	0.116413	221	tags=80%, list=14%, signal=69%	RPL7A/RPL10A/SNU13/RPL35
GO:0040036	regulation of fibroblast growth factor receptor signaling pathway	4	0.707364	1.63305	0.0319356	0.0319356	0.180636	457	tags=100%, list=29%, signal=71%	GPC1/CREB3L1/NPTN/SPRY2
GO:0042254	ribosome biogenesis	39	0.710874	4.12975	0.000467727	0.000467727	0.0205607	221	tags=74%, list=14%, signal=65%	RPSA/RPL10/RPL7A/RPL35A/RPS5/RPS27/RPL14/RPL5/RPL23A/RPL26/RPS14/RPL10A/RPL11/RPS28/RPL3/RPS24/RPL27/RPS25/RPS21/RPS19/RPS15/RPL24/RPS16/RPS8/RPS6/NOP53/RPS7/SNU13/RPL35
GO:0033108	mitochondrial respiratory chain complex assembly	7	0.71335	2.10602	0.00162558	0.00162558	0.0389004	266	tags=86%, list=17%, signal=71%	NDUFAF8/OXA1L/NDUFS8/UQCC2/NDUFB3/NDUFB2
GO:0006414	translational elongation	11	0.715421	2.55841	0.000294985	0.000294985	0.0184604	129	tags=64%, list=8%, signal=59%	EEF1A1/EEF2/RPLP1/EEF1D/RACK1/RPLP2/EEF1G
GO:0048147	negative regulation of fibroblast proliferation	5	0.719452	1.83535	0.00861414	0.00861414	0.100472	123	tags=60%, list=8%, signal=55%	NUPR1/FTH1/GSTP1
GO:1902255	positive regulation of intrinsic apoptotic signaling pathway by p53 class mediator	4	0.721382	1.66541	0.0243784	0.0243784	0.156825	198	tags=75%, list=13%, signal=66%	RPL26/RPL11/RPS7
GO:0016072	rRNA metabolic process	30	0.724672	3.84766	0.000417885	0.000417885	0.0205607	280	tags=83%, list=18%, signal=70%	RPL7A/RPL35A/RPS27/RPL14/RPL5/RPL26/RPS14/RPL10A/RPL11/RPS28/RPS24/RPL27/RPS25/RPS21/RPS19/RPS15/RPS16/RPS8/RPS6/NOP53/RPS7/SNU13/RPL35/GTF2H5/RPS17
GO:0042773	ATP synthesis coupled electron transport	17	0.728416	3.12662	0.000336927	0.000336927	0.0184604	349	tags=94%, list=22%, signal=74%	ISCU/NDUFS6/UQCRH/UQCRB/NDUFS8/COX6C/UQCRC1/PARK7/GHITM/NDUFB3/NDUFB2/CHCHD2/NDUFA4/COX5B/CYC1/UQCR11
GO:0042775	mitochondrial ATP synthesis coupled electron transport	17	0.728416	3.12662	0.000336927	0.000336927	0.0184604	349	tags=94%, list=22%, signal=74%	ISCU/NDUFS6/UQCRH/UQCRB/NDUFS8/COX6C/UQCRC1/PARK7/GHITM/NDUFB3/NDUFB2/CHCHD2/NDUFA4/COX5B/CYC1/UQCR11
GO:1902415	regulation of mRNA binding	4	0.729328	1.68375	0.0212092	0.0212092	0.146877	423	tags=100%, list=27%, signal=73%	LARP6/EIF3D/EIF3E/EIF4A3
GO:0022904	respiratory electron transport chain	18	0.733943	3.22026	0.000342349	0.000342349	0.0184604	349	tags=94%, list=22%, signal=74%	PLEC/ISCU/NDUFS6/UQCRH/UQCRB/NDUFS8/COX6C/UQCRC1/PARK7/GHITM/NDUFB3/NDUFB2/CHCHD2/NDUFA4/COX5B/CYC1/UQCR11
GO:0006364	rRNA processing	29	0.74155	3.89858	0.0004095	0.0004095	0.0205607	280	tags=86%, list=18%, signal=72%	RPL7A/RPL35A/RPS27/RPL14/RPL5/RPL26/RPS14/RPL10A/RPL11/RPS28/RPS24/RPL27/RPS25/RPS21/RPS19/RPS15/RPS16/RPS8/RPS6/NOP53/RPS7/SNU13/RPL35/GTF2H5/RPS17
GO:1904030	negative regulation of cyclin-dependent protein kinase activity	4	0.741602	1.71209	0.01804	0.01804	0.138439	404	tags=100%, list=26%, signal=74%	CDKN1A/CDKN2A/CAMK2N1/APC
GO:0042255	ribosome assembly	18	0.749769	3.28971	0.000342349	0.000342349	0.0184604	183	tags=78%, list=12%, signal=69%	RPSA/RPL10/RPS5/RPS27/RPL5/RPL23A/RPS14/RPL11/RPS28/RPL3/RPS19/RPS15/RPL24/NOP53
GO:0033598	mammary gland epithelial cell proliferation	3	0.752744	1.54077	0.0483797	0.0483797	0.228572	386	tags=100%, list=25%, signal=75%	PHB2/ID2/KDM5B
GO:1901032	negative regulation of response to reactive oxygen species	5	0.762767	1.94584	0.00304028	0.00304028	0.0566352	372	tags=100%, list=24%, signal=76%	TXN/RACK1/PARK7/PYCR1/NFE2L2
GO:1903206	negative regulation of hydrogen peroxide-induced cell death	5	0.762767	1.94584	0.00304028	0.00304028	0.0566352	372	tags=100%, list=24%, signal=76%	TXN/RACK1/PARK7/PYCR1/NFE2L2
GO:0006122	mitochondrial electron transport, ubiquinol to cytochrome c	5	0.777634	1.98377	0.00228021	0.00228021	0.0458789	349	tags=100%, list=22%, signal=78%	UQCRH/UQCRB/UQCRC1/CYC1/UQCR11
GO:0009072	aromatic amino acid family metabolic process	3	0.778567	1.59363	0.0308079	0.0308079	0.178245	346	tags=100%, list=22%, signal=78%	PARK7/PCBD1/GSTZ1
GO:0006767	water-soluble vitamin metabolic process	4	0.779716	1.80008	0.00877621	0.00877621	0.101991	345	tags=100%, list=22%, signal=78%	PSAT1/MTHFD2/CD320/SHMT2
GO:0019646	aerobic electron transport chain	14	0.782185	3.09208	0.000319387	0.000319387	0.0184604	349	tags=100%, list=22%, signal=78%	ISCU/NDUFS6/UQCRH/UQCRB/NDUFS8/COX6C/UQCRC1/PARK7/NDUFB3/NDUFB2/NDUFA4/COX5B/CYC1/UQCR11
GO:0009953	dorsal/ventral pattern formation	3	0.78244	1.60156	0.027613	0.027613	0.167473	340	tags=100%, list=22%, signal=78%	DDIT3/GREM1/FKBP8
GO:0032720	negative regulation of tumor necrosis factor production	3	0.783788	1.60431	0.0264719	0.0264719	0.162455	123	tags=67%, list=8%, signal=62%	GPNMB/GSTP1
GO:1903556	negative regulation of tumor necrosis factor superfamily cytokine production	3	0.783788	1.60431	0.0264719	0.0264719	0.162455	123	tags=67%, list=8%, signal=62%	GPNMB/GSTP1
GO:0042274	ribosomal small subunit biogenesis	18	0.786855	3.45242	0.000342349	0.000342349	0.0184604	280	tags=94%, list=18%, signal=78%	RPSA/RPS5/RPS27/RPS14/RPS28/RPS24/RPS25/RPS21/RPS19/RPS15/RPS16/RPS8/RPS6/RPS7/SNU13/GTF2H5/RPS17
GO:0061844	antimicrobial humoral immune response mediated by antimicrobial peptide	4	0.793163	1.83113	0.00731351	0.00731351	0.0902346	126	tags=75%, list=8%, signal=69%	RPL30/RPL39/RPS19
GO:0042776	mitochondrial ATP synthesis coupled proton transport	4	0.793282	1.8314	0.00731351	0.00731351	0.0902346	324	tags=100%, list=21%, signal=79%	ATP5PO/ATP5MG/ATP5F1E/ATP5ME
GO:0001732	formation of cytoplasmic translation initiation complex	7	0.793528	2.34273	0.000270929	0.000270929	0.0184604	326	tags=100%, list=21%, signal=79%	EIF3F/EIF3G/EIF3K/EIF3L/EIF3D/EIF3E/EIF3H
GO:0015985	energy coupled proton transport, down electrochemical gradient	5	0.793794	2.025	0.00152014	0.00152014	0.0373887	324	tags=100%, list=21%, signal=79%	ATP5PO/ATP5MC2/ATP5MG/ATP5F1E/ATP5ME
GO:0015986	ATP synthesis coupled proton transport	5	0.793794	2.025	0.00152014	0.00152014	0.0373887	324	tags=100%, list=21%, signal=79%	ATP5PO/ATP5MC2/ATP5MG/ATP5F1E/ATP5ME
GO:0006098	pentose-phosphate shunt	5	0.794441	2.02664	0.00152014	0.00152014	0.0373887	323	tags=100%, list=21%, signal=79%	G6PD/TALDO1/PGD/PGLS/TKT
GO:0006740	NADPH regeneration	5	0.794441	2.02664	0.00152014	0.00152014	0.0373887	323	tags=100%, list=21%, signal=79%	G6PD/TALDO1/PGD/PGLS/TKT
GO:0045662	negative regulation of myoblast differentiation	3	0.800516	1.63856	0.020995	0.020995	0.146877	312	tags=100%, list=20%, signal=80%	ID3/DDIT3/TGFB1
GO:0033013	tetrapyrrole metabolic process	4	0.80168	1.85079	0.0058508	0.0058508	0.0836109	311	tags=100%, list=20%, signal=80%	HMOX1/UROS/SLC25A39/CD320
GO:0006120	mitochondrial electron transport, NADH to ubiquinone	7	0.810356	2.39241	0.000270929	0.000270929	0.0184604	300	tags=100%, list=19%, signal=81%	ISCU/NDUFS6/NDUFS8/PARK7/NDUFB3/NDUFB2/NDUFA4
GO:0045039	protein insertion into mitochondrial inner membrane	3	0.812782	1.66366	0.0173437	0.0173437	0.134887	293	tags=100%, list=19%, signal=81%	TIMM10/TIMM13/TIMM8B
GO:0007007	inner mitochondrial membrane organization	4	0.813307	1.87763	0.00487567	0.00487567	0.0746903	293	tags=100%, list=19%, signal=81%	TIMM10/TIMM13/GHITM/TIMM8B
GO:0002181	cytoplasmic translation	80	0.817946	5.76823	0.000682594	0.000682594	0.0255412	221	tags=88%, list=14%, signal=79%	RPSA/RPS18/RPS12/RPS2/RPL10/RPL4/RPL18/RPS3/RPL30/RPL7A/RPL18A/RPS4X/RPL35A/RPS5/RPL36/EEF2/RPL8/RPL12/RPL29/RPS27/RPS15A/RPL14/RPL32/RPL5/RPL36A/RPL23A/RPL28/RPL26/RPS13/RPS14/RPL10A/EIF3F/RPL19/RPS23/RPL11/RPS28/RPL3/RPS24/RPS9/RPLP1/RPL27/RPS25/RPL39/RPS21/RPL37/RPLP2/RPL9/RPL15/RPS27A/RPL41/RPL22L1/RPS19/RPS15/RPL22/RPS3A/RPL24/RPS16/EIF3G/RPL34/RPS10/RPS8/RPL17/EIF3K/EIF3L/RPL13/RPS6/RPS7/RP…
GO:0042273	ribosomal large subunit biogenesis	15	0.821648	3.35416	0.000324781	0.000324781	0.0184604	221	tags=93%, list=14%, signal=81%	RPL10/RPL7A/RPL35A/RPL14/RPL5/RPL23A/RPL26/RPL10A/RPL11/RPL3/RPL24/NOP53/SNU13/RPL35
GO:0006778	porphyrin-containing compound metabolic process	3	0.823112	1.6848	0.0159744	0.0159744	0.131889	277	tags=100%, list=18%, signal=82%	HMOX1/UROS/SLC25A39
GO:0042168	heme metabolic process	3	0.823112	1.6848	0.0159744	0.0159744	0.131889	277	tags=100%, list=18%, signal=82%	HMOX1/UROS/SLC25A39
GO:0009051	pentose-phosphate shunt, oxidative branch	3	0.827631	1.69405	0.0148334	0.0148334	0.12964	270	tags=100%, list=17%, signal=83%	G6PD/PGD/PGLS
GO:0070584	mitochondrion morphogenesis	4	0.830103	1.91641	0.00268162	0.00268162	0.0518901	267	tags=100%, list=17%, signal=83%	PLEC/FIS1/MFF/FEZ1
GO:0010257	NADH dehydrogenase complex assembly	5	0.831286	2.12064	0.000506714	0.000506714	0.0212872	266	tags=100%, list=17%, signal=83%	NDUFAF8/OXA1L/NDUFS8/NDUFB3/NDUFB2
GO:0032981	mitochondrial respiratory chain complex I assembly	5	0.831286	2.12064	0.000506714	0.000506714	0.0212872	266	tags=100%, list=17%, signal=83%	NDUFAF8/OXA1L/NDUFS8/NDUFB3/NDUFB2
GO:0000462	maturation of SSU-rRNA from tricistronic rRNA transcript (SSU-rRNA, 5.8S rRNA, LSU-rRNA)	6	0.833118	2.30968	0.000264131	0.000264131	0.0184604	264	tags=100%, list=17%, signal=83%	RPS14/RPS21/RPS19/RPS16/RPS8/GTF2H5
GO:0006584	catecholamine metabolic process	3	0.833441	1.70595	0.013236	0.013236	0.122492	261	tags=100%, list=17%, signal=83%	MOXD1/PARK7/AKR1B1
GO:0009712	catechol-containing compound metabolic process	3	0.833441	1.70595	0.013236	0.013236	0.122492	261	tags=100%, list=17%, signal=83%	MOXD1/PARK7/AKR1B1
GO:0030490	maturation of SSU-rRNA	8	0.834197	2.60833	0.000278862	0.000278862	0.0184604	264	tags=100%, list=17%, signal=83%	RPS14/RPS28/RPS21/RPS19/RPS16/RPS8/SNU13/GTF2H5
GO:0009069	serine family amino acid metabolic process	4	0.834856	1.92738	0.00243784	0.00243784	0.0476286	108	tags=75%, list=7%, signal=70%	PHGDH/PSAT1/SLC7A11
GO:1902416	positive regulation of mRNA binding	3	0.842479	1.72445	0.0116385	0.0116385	0.115623	247	tags=100%, list=16%, signal=84%	LARP6/EIF3D/EIF3E
GO:1905216	positive regulation of RNA binding	3	0.842479	1.72445	0.0116385	0.0116385	0.115623	247	tags=100%, list=16%, signal=84%	LARP6/EIF3D/EIF3E
GO:0075525	viral translational termination-reinitiation	3	0.84377	1.72709	0.0116385	0.0116385	0.115623	245	tags=100%, list=16%, signal=84%	EIF3G/EIF3L/EIF3D
GO:0000028	ribosomal small subunit assembly	8	0.846023	2.64531	0.000278862	0.000278862	0.0184604	127	tags=88%, list=8%, signal=81%	RPSA/RPS5/RPS27/RPS14/RPS28/RPS19/RPS15
GO:1901857	positive regulation of cellular respiration	4	0.848191	1.95817	0.00195027	0.00195027	0.042879	239	tags=100%, list=15%, signal=85%	NUPR1/ISCU/PRELID1/PARK7
GO:2000435	negative regulation of protein neddylation	3	0.850226	1.7403	0.00981287	0.00981287	0.107394	235	tags=100%, list=15%, signal=85%	RPL5/RPL11/COPS9
GO:0006563	L-serine metabolic process	3	0.855178	1.75044	0.00935646	0.00935646	0.104241	37	tags=67%, list=2%, signal=65%	PHGDH/PSAT1
GO:0006564	L-serine biosynthetic process	3	0.855178	1.75044	0.00935646	0.00935646	0.104241	37	tags=67%, list=2%, signal=65%	PHGDH/PSAT1
GO:0009070	serine family amino acid biosynthetic process	3	0.855178	1.75044	0.00935646	0.00935646	0.104241	37	tags=67%, list=2%, signal=65%	PHGDH/PSAT1
GO:0060346	bone trabecula formation	3	0.867967	1.77662	0.00616157	0.00616157	0.0860457	67	tags=67%, list=4%, signal=64%	COL1A1/MMP2
GO:0061430	bone trabecula morphogenesis	3	0.867967	1.77662	0.00616157	0.00616157	0.0860457	67	tags=67%, list=4%, signal=64%	COL1A1/MMP2
GO:0000027	ribosomal large subunit assembly	7	0.886084	2.61599	0.000270929	0.000270929	0.0184604	183	tags=100%, list=12%, signal=89%	RPL10/RPL5/RPL23A/RPL11/RPL3/RPL24/NOP53
